# Supplementary material for: Pangenomic and biochemical analyses of Helcococcus ovis reveal widespread tetracycline resistance and a novel bacterial species, Helcococcus bovis
Source: Front Microbiol. 2024 Sep 10;15:1456569. doi: 10.3389/fmicb.2024.1456569 (PMC11420031; doi:10.3389/fmicb.2024.1456569)
Supplement: Supplementary file 1 [file Data_Sheet_1.xlsx]

## Sheet: Sheet1
Cow ID	Days postpartum	Uterine discharge score	Mettritis	H. ovis	H. bovis	KG Strain	Included in screening	FARM	Collection year
7435	9	5	0	0	1	38*	0	1	2015
NFH1	10	5	1	0	1	95*	0	2	2020
8090	6	5	1	1	0	37	0	1	2015
8090	6	5	1	1	0	39	0	1	2015
8090	6	5	1	1	0	91	0	1	2015
8749	7	5	1	1	0	92	0	1	2015
8749	7	5	1	1	0	36	0	1	2015
8749	7	5	1	1	0	40	0	1	2015
NFH2	7	5	1	1	0	96	0	2	2020
NFH3	7	5	1	1	0	97	0	2	2020
NFH4	10	5	1	1	0	98	0	2	2020
9778	7	1	0	0	0	.	1	1	2020
9804	10	1	0	0	1	105*	1	1	2020
9875	3	2	0	0	0	.	1	1	2020
9904	7	2	0	0	0	.	1	1	2020
9925	7	1	0	0	0	.	1	1	2020
9979	7	1	0	0	0	.	1	1	2020
10165	13	3	0	0	0	.	1	1	2020
10212	7	2	0	0	0	.	1	1	2020
10239	3	3	0	0	0	.	1	1	2020
10265	10	3	0	0	0	.	1	1	2020
10268	3	2	0	0	1	196*	1	1	2020
10280	10	2	0	0	0	197	1	1	2020
10290	3	2	0	0	0	.	1	1	2020
10293	3	2	0	0	0	.	1	1	2020
10298	7	4	0	0	0	.	1	1	2020
10156	7	4	0	1	0	110	1	1	2020
9193	7	3	0	1	0	112	1	1	2020
10175	7	3	0	1	0	108	1	1	2020
10208	3	2	0	1	0	109	1	1	2020
10240	7	4	0	1	0	115	1	1	2020
10239	10	5	1	0	0	.	1	1	2020
10255	13	5	1	0	0	.	1	1	2020
8790	3	5	1	1	0	113	1	1	2020
9206	7	5	1	1	0	101	1	1	2020
9490	7	5	1	1	0	106	1	1	2020
9640	7	5	1	1	0	93, 94	1	1	2020
9980	7	5	1	1	0	116	1	1	2020
10175	10	5	1	1	0	111	1	1	2020
10193	3	5	1	1	0	107	1	1	2020
10198	10	5	1	1	0	114	1	1	2020
10219	10	5	1	1	0	100	1	1	2020
10223	7	5	1	1	0	119	1	1	2020
10240	13	5	1	1	0	117	1	1	2020
10249	7	5	1	1	0	99	1	1	2020
10257	7	5	1	1	0	103, 104	1	1	2020
10259	7	5	1	1	0	102	1	1	2020
10293	10	5	1	1	0	120	1	1	2020
10294	7	5	1	1	0	118	1	1	2020
