# Supplementary material for: Pangenomic and biochemical analyses of Helcococcus ovis reveal widespread tetracycline resistance and a novel bacterial species, Helcococcus bovis
Source: Front Microbiol. 2024 Sep 10;15:1456569. doi: 10.3389/fmicb.2024.1456569 (PMC11420031; doi:10.3389/fmicb.2024.1456569)
Supplement: Supplementary file 2 [file Data_Sheet_2.xlsx]

## Sheet: Sheet1
Sample Name	% > Q30	Mb Q30 bases	M Reads After Filtering	Coverage
KG111	0.917	0.2	0	0.111111
KG114	0.937	9.5	0.1	5.27778
KG118	0.934	30	0.2	16.6667
KG95	0.95	452.548	1.6	251.416
KG97	0.916	37.5	0.2	20.8333
KG101	0.938	41.3	0.2	22.9444
KG116	0.928	47.2	0.2	26.2222
KG96	0.938	47.4	0.2	26.3333
KG91	0.937	48.5	0.2	26.9444
KG112	0.933	48.7	0.2	27.0556
KG117	0.936	54.4	0.3	30.2222
KG93	0.925	57.2	0.3	31.7778
KG105	0.953	89.6	0.5	49.7778
KG115	0.946	91.7	0.5	50.9444
KG94	0.939	96.4	0.5	53.5556
KG110	0.946	121.3	0.6	67.3889
KG107	0.951	125.7	0.7	69.8333
KG99	0.95	130.5	0.7	72.5
KG109	0.936	148.7	0.8	82.6111
KG98	0.958	162.1	1.2	90.0556
KG102	0.951	168.4	1.1	93.5556
KG100	0.953	175.7	1.4	97.6111
KG113	0.954	177	1.3	98.3333
KG120	0.948	188	1.3	104.444
KG108	0.951	196.3	1.2	109.056
KG103	0.957	211.4	1.6	117.444
KG92	0.949	229.1	1.8	127.278
KG119	0.948	241.3	1.5	134.056
KG196	0.949	567.553	2	315.307
KG197	0.952	554.363	2	307.979
KG40	0.937	227.6	1.1	126.444
KG39	0.941	136.1	0.7	75.6111
