# Supplementary material for: Pangenomic and biochemical analyses of Helcococcus ovis reveal widespread tetracycline resistance and a novel bacterial species, Helcococcus bovis
Source: Front Microbiol. 2024 Sep 10;15:1456569. doi: 10.3389/fmicb.2024.1456569 (PMC11420031; doi:10.3389/fmicb.2024.1456569)
Supplement: Supplementary file 3 [file Data_Sheet_3.xlsx]

## Sheet: Sheet1
Genome Name	Contigs	Size (Mbp)	GC Content	Contig L50	Contig N50	TRNA	RRNA	CDS
KG100	97	1.81	27.72	10	49984	33	2	1737
KG101	185	1.22	29.37	39	8997	23	2	1234
KG102	77	1.73	27.23	9	54580	33	2	1686
KG103	87	1.77	27.55	7	79493	33	3	1699
KG104	1	1.79	27.56	1	1793467	33	4	1691
KG105	251	1.58	27.8	47	11156	33	3	1606
KG106	1	1.85	27.7	1	1848754	33	4	1730
KG107	106	1.79	27.45	14	47771	33	3	1710
KG108	58	1.77	27.54	7	90821	33	4	1681
KG109	73	1.75	27.62	12	49311	33	4	1673
KG110	92	1.67	27.25	9	50987	33	2	1624
KG112	112	1.79	27.76	16	34007	33	2	1742
KG113	118	1.8	27.77	15	37523	33	2	1743
KG115	107	1.73	27.27	17	33627	33	3	1698
KG116	178	1.24	29.24	39	9470	24	2	1280
KG117	181	1.66	27.53	29	19120	32	3	1702
KG118	331	1.42	28.25	72	6194	27	0	1562
KG119	77	1.75	27.21	7	79764	33	3	1700
KG120	67	1.77	27.54	6	105058	33	3	1691
KG196	74	1.75	27.19	7	85319	33	3	1707
KG197	88	1.79	27.74	8	75603	33	2	1782
KG36	1	1.77	27.47	1	1773424	33	4	1657
KG37	1	1.74	27.4	1	1744566	33	4	1630
KG38	1	1.85	27.88	1	1850083	33	4	1778
KG39	113	1.78	27.49	14	44715	33	3	1730
KG40	84	1.73	27.49	10	55875	33	3	1668
KG91	242	1.62	28.1	48	10791	32	3	1644
KG92	87	1.72	27.52	10	67470	33	3	1650
KG93	192	1.36	29.04	43	9471	26	2	1384
KG94	205	1.64	28.29	39	11797	31	2	1649
KG95	86	1.72	27.45	9	71690	33	4	1697
KG96	153	1.66	27.63	32	16588	31	0	1632
KG97	276	1.48	28.35	58	7407	29	2	1537
KG98	65	1.77	27.61	8	72599	31	3	1686
KG99	83	1.68	27.27	8	67148	30	3	1628
