# Supplementary material for: Pangenomic and biochemical analyses of Helcococcus ovis reveal widespread tetracycline resistance and a novel bacterial species, Helcococcus bovis
Source: Front Microbiol. 2024 Sep 10;15:1456569. doi: 10.3389/fmicb.2024.1456569 (PMC11420031; doi:10.3389/fmicb.2024.1456569)
Supplement: Supplementary file 4 [file Data_Sheet_4.xlsx]

## Sheet: Sheet1
Query genome	Reference genome	DDH	Model C.I.	Distance	Prob. DDH >= 70%
H. bovis KG106	P. micra ASM345477v1	13.1	[10.4 - 16.5%]	0.9647	0
H. bovis KG106	F. magna ASM1018v1	12.9	[10.2 - 16.1%]	0.9796	0
H. bovis KG106	H. Kunzii ATCC_51366_V1	15.5	[12.6 - 19%]	0.8581	0
H. ovis KG37	P. micra ASM345477v1	13.3	[10.6 - 16.6%]	0.9567	0
H. ovis KG37	F. magna ASM1018v1	12.8	[10.1 - 16.1%]	0.9839	0
H. ovis KG37	H. Kunzii ATCC_51366_V1	15.7	[12.8 - 19.2%]	0.8501	0
H. bovis KG104	P. micra ASM345477v1	12.7	[10.1 - 16%]	0.986	0
H. bovis KG104	F. magna ASM1018v1	13.1	[10.4 - 16.4%]	0.9663	0
H. bovis KG104	H. Kunzii ATCC_51366_V1	15.6	[12.7 - 19%]	0.8551	0
H. ovis KG36	P. micra ASM345477v1	13.4	[10.7 - 16.7%]	0.9521	0
H. ovis KG36	F. magna ASM1018v1	12.9	[10.2 - 16.1%]	0.98	0
H. ovis KG36	H. Kunzii ATCC_51366_V1	15.8	[12.8 - 19.2%]	0.8485	0
H. bovis KG38	P. micra ASM345477v1	12.8	[10.1 - 16.1%]	0.9817	0
H. bovis KG38	F. magna ASM1018v1	12.9	[10.2 - 16.1%]	0.9803	0
H. bovis KG38	H. Kunzii ATCC_51366_V1	15.3	[12.4 - 18.7%]	0.8677	0
H. bovis KG38	H. bovis KG106	45.4	[42.1 - 48.9%]	0.3429	5.48
H. bovis KG38	H. bovis KG104	45.8	[42.4 - 49.2%]	0.3399	5.87
H. bovis KG38	H. ovis KG36	46.7	[43.3 - 50.1%]	0.3328	6.91
H. bovis KG38	H. ovis KG37	47.7	[44.3 - 51.1%]	0.3245	8.35
H. bovis KG104	H. bovis KG106	84.3	[80.6 - 87.5%]	0.1105	94.55
H. ovis KG36	H. bovis KG104	84.8	[81 - 87.9%]	0.1083	94.82
H. ovis KG36	H. bovis KG106	87.4	[83.8 - 90.2%]	0.0949	96.22
H. ovis KG37	H. bovis KG104	87.8	[84.3 - 90.6%]	0.0925	96.43
H. ovis KG37	H. bovis KG106	91.6	[88.6 - 93.9%]	0.0721	97.8
H. ovis KG36	H. ovis KG37	94.4	[92 - 96.2%]	0.055	98.54
