# Supplementary material for: Pangenomic and biochemical analyses of Helcococcus ovis reveal widespread tetracycline resistance and a novel bacterial species, Helcococcus bovis
Source: Front Microbiol. 2024 Sep 10;15:1456569. doi: 10.3389/fmicb.2024.1456569 (PMC11420031; doi:10.3389/fmicb.2024.1456569)
Supplement: Supplementary file 6 [file Data_Sheet_6.csv]

Gene	Non-unique Gene name	Annotation	No. isolates	No. sequences	Avg sequences per isolate	Genome Fragment	Order within Fragment	Accessory Fragment	Accessory Order with Fragment	QC	Min group size nuc	Max group size nuc	Avg group size nuc	KG100	KG102	KG103	KG104	KG106	KG107	KG108	KG109	KG110	KG112	KG113	KG115	KG117	KG119	KG120	KG196	KG36	KG37	KG39	KG40	KG91	KG92	KG94	KG96	KG98	KG99
nadE		Glutamine-dependent NAD( ) synthetase	26	26	1	1	1238				1220	1865	1783	GMHEOBKL_00289	GDGGKMFM_01575	GLPENGBM_00656	DDOIMHED_00281	IHGJBHGH_01183	KPCNKHHG_00165	GECPELBE_00996	OGLOEOID_00666	OHADAMDC_00647	LLKMKGKN_00391	CGNPPKJC_01498	PEEHCJEF_00447	EOMBFJFO_00954	MDKMEHGF_01017	APLIFBKG_00081	IMKLPNNJ_00647	PGEODBAP_00572	CKCGEHEH_00077	ELCBOGFN_01164	FLMBMPLK_00450	GGACBJGE_00767	INPKKBDN_00562	ABKGPFCD_01469	GILCBIFJ_00923	JJPADNIB_00312	PJBPIELD_00811
group_143		hypothetical protein	26	26	1	1	2485				188	467	400	GMHEOBKL_00633	GDGGKMFM_01592	GLPENGBM_00872	DDOIMHED_00513	IHGJBHGH_00951	KPCNKHHG_00302	GECPELBE_00810	OGLOEOID_00289	OHADAMDC_01038	LLKMKGKN_01086	CGNPPKJC_00400	PEEHCJEF_01495	EOMBFJFO_00355	MDKMEHGF_01607	APLIFBKG_01164	IMKLPNNJ_01570	PGEODBAP_00805	CKCGEHEH_00303	ELCBOGFN_00300	FLMBMPLK_00881	GGACBJGE_00547	INPKKBDN_01175	ABKGPFCD_00688	GILCBIFJ_00955	JJPADNIB_00853	PJBPIELD_01500
group_148		hypothetical protein	26	26	1	1	915				1061	1061	1061	GMHEOBKL_01079	GDGGKMFM_01388	GLPENGBM_01596	DDOIMHED_00406	IHGJBHGH_01060	KPCNKHHG_01141	GECPELBE_01599	OGLOEOID_01567	OHADAMDC_01234	LLKMKGKN_00975	CGNPPKJC_01223	PEEHCJEF_01191	EOMBFJFO_00607	MDKMEHGF_01507	APLIFBKG_01616	IMKLPNNJ_01422	PGEODBAP_00692	CKCGEHEH_00196	ELCBOGFN_01313	FLMBMPLK_01372	GGACBJGE_00455	INPKKBDN_01402	ABKGPFCD_00526	GILCBIFJ_00282	JJPADNIB_01102	PJBPIELD_01349
group_149		hypothetical protein	26	26	1	1	911				635	1181	1076	GMHEOBKL_01082	GDGGKMFM_01391	GLPENGBM_01574	DDOIMHED_00401	IHGJBHGH_01063	KPCNKHHG_01138	GECPELBE_01573	OGLOEOID_01521	OHADAMDC_01237	LLKMKGKN_00972	CGNPPKJC_01220	PEEHCJEF_01194	EOMBFJFO_00610	MDKMEHGF_01510	APLIFBKG_01597	IMKLPNNJ_01419	PGEODBAP_00689	CKCGEHEH_00193	ELCBOGFN_01310	FLMBMPLK_01369	GGACBJGE_00452	INPKKBDN_01405	ABKGPFCD_00529	GILCBIFJ_00822	JJPADNIB_01099	PJBPIELD_01352
btuD_9		Vitamin B12 import ATP-binding protein BtuD	26	26	1	1	488				740	1802	1687	GMHEOBKL_01325	GDGGKMFM_01314	GLPENGBM_01322	DDOIMHED_01055	IHGJBHGH_00411	KPCNKHHG_00509	GECPELBE_01436	OGLOEOID_01098	OHADAMDC_01090	LLKMKGKN_01213	CGNPPKJC_01186	PEEHCJEF_00978	EOMBFJFO_00394	MDKMEHGF_01416	APLIFBKG_01462	IMKLPNNJ_00223	PGEODBAP_01357	CKCGEHEH_00826	ELCBOGFN_00155	FLMBMPLK_00573	GGACBJGE_01281	INPKKBDN_00783	ABKGPFCD_01198	GILCBIFJ_01428	JJPADNIB_00922	PJBPIELD_01229
galK_1		Galactokinase	26	26	1	1	2221				1160	1160	1160	GMHEOBKL_00134	GDGGKMFM_00175	GLPENGBM_01430	DDOIMHED_00621	IHGJBHGH_00861	KPCNKHHG_00070	GECPELBE_00791	OGLOEOID_00557	OHADAMDC_00162	LLKMKGKN_00104	CGNPPKJC_00519	PEEHCJEF_01176	EOMBFJFO_00621	MDKMEHGF_00515	APLIFBKG_01027	IMKLPNNJ_00502	PGEODBAP_00926	CKCGEHEH_00393	ELCBOGFN_00664	FLMBMPLK_00165	GGACBJGE_00792	INPKKBDN_01500	ABKGPFCD_00940	GILCBIFJ_01201	JJPADNIB_00516	PJBPIELD_00328
galT		Galactose-1-phosphate uridylyltransferase	26	26	1	1	2222				983	983	983	GMHEOBKL_00135	GDGGKMFM_00176	GLPENGBM_01431	DDOIMHED_00620	IHGJBHGH_00862	KPCNKHHG_00071	GECPELBE_00792	OGLOEOID_00558	OHADAMDC_00163	LLKMKGKN_00105	CGNPPKJC_00520	PEEHCJEF_01175	EOMBFJFO_00622	MDKMEHGF_00514	APLIFBKG_01026	IMKLPNNJ_00501	PGEODBAP_00925	CKCGEHEH_00392	ELCBOGFN_00665	FLMBMPLK_00166	GGACBJGE_00791	INPKKBDN_01501	ABKGPFCD_00939	GILCBIFJ_01200	JJPADNIB_00515	PJBPIELD_00329
group_192		hypothetical protein	26	26	1	1	2477				749	1442	1369	GMHEOBKL_00640	GDGGKMFM_00277	GLPENGBM_00865	DDOIMHED_00520	IHGJBHGH_00944	KPCNKHHG_00295	GECPELBE_00817	OGLOEOID_00296	OHADAMDC_00264	LLKMKGKN_01079	CGNPPKJC_00393	PEEHCJEF_00725	EOMBFJFO_00504	MDKMEHGF_00412	APLIFBKG_01157	IMKLPNNJ_00400	PGEODBAP_00857	CKCGEHEH_00310	ELCBOGFN_00293	FLMBMPLK_00933	GGACBJGE_00540	INPKKBDN_00751	ABKGPFCD_00681	GILCBIFJ_00948	JJPADNIB_00846	PJBPIELD_01304
group_193		hypothetical protein	26	26	1	1	1631				329	5282	5087	GMHEOBKL_00761	GDGGKMFM_01254	GLPENGBM_00323	DDOIMHED_00929	IHGJBHGH_00534	KPCNKHHG_00361	GECPELBE_00962	OGLOEOID_00441	OHADAMDC_01018	LLKMKGKN_00052	CGNPPKJC_00171	PEEHCJEF_01419	EOMBFJFO_01079	MDKMEHGF_01381	APLIFBKG_00626	IMKLPNNJ_01522	PGEODBAP_01235	CKCGEHEH_00700	ELCBOGFN_00334	FLMBMPLK_00338	GGACBJGE_00281	INPKKBDN_00629	ABKGPFCD_00164	GILCBIFJ_00169	JJPADNIB_00075	PJBPIELD_01428
group_195		hypothetical protein	26	26	1	1	2032				2393	2396	2394	GMHEOBKL_00917	GDGGKMFM_00080	GLPENGBM_00275	DDOIMHED_00141	IHGJBHGH_01431	KPCNKHHG_01039	GECPELBE_01507	OGLOEOID_00835	OHADAMDC_00460	LLKMKGKN_01178	CGNPPKJC_00573	PEEHCJEF_01150	EOMBFJFO_00661	MDKMEHGF_00137	APLIFBKG_00221	IMKLPNNJ_00106	PGEODBAP_00351	CKCGEHEH_01490	ELCBOGFN_00597	FLMBMPLK_00241	GGACBJGE_00819	INPKKBDN_00141	ABKGPFCD_01051	GILCBIFJ_00239	JJPADNIB_00976	PJBPIELD_00184
polC		DNA polymerase III PolC-type	26	26	1	1	2001				2522	4199	4111	GMHEOBKL_00935	GDGGKMFM_00062	GLPENGBM_00293	DDOIMHED_00159	IHGJBHGH_01413	KPCNKHHG_00954	GECPELBE_01497	OGLOEOID_00853	OHADAMDC_00442	LLKMKGKN_00711	CGNPPKJC_00555	PEEHCJEF_00162	EOMBFJFO_01032	MDKMEHGF_00155	APLIFBKG_00203	IMKLPNNJ_00088	PGEODBAP_00369	CKCGEHEH_01508	ELCBOGFN_00615	FLMBMPLK_00259	GGACBJGE_00889	INPKKBDN_00123	ABKGPFCD_00776	GILCBIFJ_00256	JJPADNIB_00994	PJBPIELD_00202
typA		GTP-binding protein TypA/BipA	26	26	1	1	1594				1814	1814	1814	GMHEOBKL_01378	GDGGKMFM_01372	GLPENGBM_00359	DDOIMHED_00965	IHGJBHGH_00498	KPCNKHHG_00326	GECPELBE_00926	OGLOEOID_00405	OHADAMDC_01396	LLKMKGKN_00016	CGNPPKJC_00135	PEEHCJEF_00662	EOMBFJFO_01177	MDKMEHGF_01099	APLIFBKG_00590	IMKLPNNJ_01009	PGEODBAP_01271	CKCGEHEH_00736	ELCBOGFN_00370	FLMBMPLK_00374	GGACBJGE_00729	INPKKBDN_00665	ABKGPFCD_00904	GILCBIFJ_01151	JJPADNIB_00039	PJBPIELD_00744
dut		Deoxyuridine 5'-triphosphate nucleotidohydrolase	26	26	1	1	2200				425	425	425	GMHEOBKL_00126	GDGGKMFM_00165	GLPENGBM_00950	DDOIMHED_00635	IHGJBHGH_00853	KPCNKHHG_00055	GECPELBE_00777	OGLOEOID_00543	OHADAMDC_00152	LLKMKGKN_01292	CGNPPKJC_00511	PEEHCJEF_00891	EOMBFJFO_01324	MDKMEHGF_00525	APLIFBKG_01039	IMKLPNNJ_00512	PGEODBAP_00943	CKCGEHEH_00403	ELCBOGFN_00654	FLMBMPLK_00154	GGACBJGE_00965	INPKKBDN_00977	ABKGPFCD_01097	GILCBIFJ_00550	JJPADNIB_00526	PJBPIELD_00318
gatA_1		PTS system galactitol-specific EIIA component	26	26	1	1	1213				467	467	467	GMHEOBKL_01397	GDGGKMFM_00801	GLPENGBM_00632	DDOIMHED_00306	IHGJBHGH_01159	KPCNKHHG_01422	GECPELBE_01558	OGLOEOID_00891	OHADAMDC_00671	LLKMKGKN_01402	CGNPPKJC_01473	PEEHCJEF_00423	EOMBFJFO_01377	MDKMEHGF_00993	APLIFBKG_00057	IMKLPNNJ_00671	PGEODBAP_00596	CKCGEHEH_00101	ELCBOGFN_01419	FLMBMPLK_00426	GGACBJGE_01169	INPKKBDN_00538	ABKGPFCD_01219	GILCBIFJ_00676	JJPADNIB_00336	PJBPIELD_00836
rplD		50S ribosomal protein L4	26	26	1	1	2448				623	623	623	GMHEOBKL_00669	GDGGKMFM_00248	GLPENGBM_00836	DDOIMHED_00549	IHGJBHGH_00915	KPCNKHHG_00266	GECPELBE_00846	OGLOEOID_00325	OHADAMDC_00235	LLKMKGKN_00159	CGNPPKJC_00364	PEEHCJEF_00754	EOMBFJFO_00533	MDKMEHGF_00441	APLIFBKG_01128	IMKLPNNJ_00429	PGEODBAP_00886	CKCGEHEH_00339	ELCBOGFN_00264	FLMBMPLK_00205	GGACBJGE_00358	INPKKBDN_00722	ABKGPFCD_00464	GILCBIFJ_00745	JJPADNIB_00817	PJBPIELD_01333
lacB		Galactose-6-phosphate isomerase subunit LacB	26	26	1	1	1704				515	515	515	GMHEOBKL_00347	GDGGKMFM_00354	GLPENGBM_00478	DDOIMHED_00863	IHGJBHGH_00599	KPCNKHHG_00710	GECPELBE_00495	OGLOEOID_01054	OHADAMDC_00332	LLKMKGKN_01144	CGNPPKJC_00297	PEEHCJEF_00057	EOMBFJFO_00201	MDKMEHGF_00033	APLIFBKG_00703	IMKLPNNJ_00596	PGEODBAP_01167	CKCGEHEH_00633	ELCBOGFN_00724	FLMBMPLK_00033	GGACBJGE_00632	INPKKBDN_00407	ABKGPFCD_01189	GILCBIFJ_00138	JJPADNIB_00145	PJBPIELD_00442
group_2031		hypothetical protein	26	26	1	1	278				800	800	800	GMHEOBKL_01270	GDGGKMFM_01154	GLPENGBM_01055	DDOIMHED_01367	IHGJBHGH_00091	KPCNKHHG_00647	GECPELBE_00593	OGLOEOID_01192	OHADAMDC_00108	LLKMKGKN_01047	CGNPPKJC_00858	PEEHCJEF_00267	EOMBFJFO_00104	MDKMEHGF_00250	APLIFBKG_00886	IMKLPNNJ_00259	PGEODBAP_00022	CKCGEHEH_01144	ELCBOGFN_00415	FLMBMPLK_01004	GGACBJGE_01259	INPKKBDN_00257	ABKGPFCD_00418	GILCBIFJ_01127	JJPADNIB_01407	PJBPIELD_00029
rplX		50S ribosomal protein L24	26	26	1	1	2458				311	311	311	GMHEOBKL_00659	GDGGKMFM_00258	GLPENGBM_00846	DDOIMHED_00539	IHGJBHGH_00925	KPCNKHHG_00276	GECPELBE_00836	OGLOEOID_00315	OHADAMDC_00245	LLKMKGKN_00169	CGNPPKJC_00374	PEEHCJEF_00744	EOMBFJFO_00523	MDKMEHGF_00431	APLIFBKG_01138	IMKLPNNJ_00419	PGEODBAP_00876	CKCGEHEH_00329	ELCBOGFN_00274	FLMBMPLK_00215	GGACBJGE_00368	INPKKBDN_00732	ABKGPFCD_00454	GILCBIFJ_00755	JJPADNIB_00827	PJBPIELD_01323
group_2033		hypothetical protein	26	26	1	1	153				314	314	314	GMHEOBKL_01432	GDGGKMFM_00404	GLPENGBM_01210	DDOIMHED_01231	IHGJBHGH_00228	KPCNKHHG_01024	GECPELBE_00428	OGLOEOID_00188	OHADAMDC_01484	LLKMKGKN_01027	CGNPPKJC_01122	PEEHCJEF_01033	EOMBFJFO_01288	MDKMEHGF_00379	APLIFBKG_00491	IMKLPNNJ_00388	PGEODBAP_01537	CKCGEHEH_01008	ELCBOGFN_01427	FLMBMPLK_01198	GGACBJGE_00744	INPKKBDN_01116	ABKGPFCD_00803	GILCBIFJ_00733	JJPADNIB_00588	PJBPIELD_00158
rplV		50S ribosomal protein L22	26	26	1	1	2452				335	335	335	GMHEOBKL_00665	GDGGKMFM_00252	GLPENGBM_00840	DDOIMHED_00545	IHGJBHGH_00919	KPCNKHHG_00270	GECPELBE_00842	OGLOEOID_00321	OHADAMDC_00239	LLKMKGKN_00163	CGNPPKJC_00368	PEEHCJEF_00750	EOMBFJFO_00529	MDKMEHGF_00437	APLIFBKG_01132	IMKLPNNJ_00425	PGEODBAP_00882	CKCGEHEH_00335	ELCBOGFN_00268	FLMBMPLK_00209	GGACBJGE_00362	INPKKBDN_00726	ABKGPFCD_00460	GILCBIFJ_00749	JJPADNIB_00821	PJBPIELD_01329
group_2035		hypothetical protein	26	26	1	1	282				353	353	353	GMHEOBKL_01274	GDGGKMFM_01150	GLPENGBM_01059	DDOIMHED_01371	IHGJBHGH_00087	KPCNKHHG_00651	GECPELBE_00597	OGLOEOID_01188	OHADAMDC_00112	LLKMKGKN_01043	CGNPPKJC_00854	PEEHCJEF_00271	EOMBFJFO_00100	MDKMEHGF_00246	APLIFBKG_00890	IMKLPNNJ_00255	PGEODBAP_00026	CKCGEHEH_01148	ELCBOGFN_00411	FLMBMPLK_01000	GGACBJGE_00158	INPKKBDN_00253	ABKGPFCD_00422	GILCBIFJ_01123	JJPADNIB_01411	PJBPIELD_00025
rpsB		30S ribosomal protein S2	26	26	1	1	1994				773	773	773	GMHEOBKL_00942	GDGGKMFM_00055	GLPENGBM_00300	DDOIMHED_00166	IHGJBHGH_01406	KPCNKHHG_00947	GECPELBE_01490	OGLOEOID_00860	OHADAMDC_00435	LLKMKGKN_00704	CGNPPKJC_00548	PEEHCJEF_00155	EOMBFJFO_01243	MDKMEHGF_00162	APLIFBKG_00196	IMKLPNNJ_00081	PGEODBAP_00376	CKCGEHEH_01515	ELCBOGFN_00622	FLMBMPLK_00266	GGACBJGE_00599	INPKKBDN_00116	ABKGPFCD_00537	GILCBIFJ_01311	JJPADNIB_01001	PJBPIELD_00209
pth		Peptidyl-tRNA hydrolase	26	26	1	1	882				572	572	572	GMHEOBKL_01168	GDGGKMFM_01131	GLPENGBM_01078	DDOIMHED_01390	IHGJBHGH_00067	KPCNKHHG_00671	GECPELBE_00616	OGLOEOID_01241	OHADAMDC_00131	LLKMKGKN_00522	CGNPPKJC_00962	PEEHCJEF_00290	EOMBFJFO_00081	MDKMEHGF_01429	APLIFBKG_00909	IMKLPNNJ_00236	PGEODBAP_00045	CKCGEHEH_01167	ELCBOGFN_00392	FLMBMPLK_00981	GGACBJGE_01368	INPKKBDN_00234	ABKGPFCD_00260	GILCBIFJ_00390	JJPADNIB_00675	PJBPIELD_00006
gatA_2		Glutamyl-tRNA(Gln) amidotransferase subunit A	26	26	1	1	16				1394	1394	1394	GMHEOBKL_01107	GDGGKMFM_01489	GLPENGBM_01493	DDOIMHED_00372	IHGJBHGH_01088	KPCNKHHG_01464	GECPELBE_01058	OGLOEOID_01332	OHADAMDC_01285	LLKMKGKN_01517	CGNPPKJC_01425	PEEHCJEF_01426	EOMBFJFO_01147	MDKMEHGF_01230	APLIFBKG_01582	IMKLPNNJ_01395	PGEODBAP_00664	CKCGEHEH_00169	ELCBOGFN_01477	FLMBMPLK_01571	GGACBJGE_00772	INPKKBDN_01509	ABKGPFCD_00857	GILCBIFJ_01089	JJPADNIB_01074	PJBPIELD_01478
group_2039		hypothetical protein	26	26	1	1	1183				950	950	950	GMHEOBKL_01492	GDGGKMFM_00770	GLPENGBM_01026	DDOIMHED_00336	IHGJBHGH_01129	KPCNKHHG_01433	GECPELBE_01094	OGLOEOID_01070	OHADAMDC_00702	LLKMKGKN_01199	CGNPPKJC_00664	PEEHCJEF_00870	EOMBFJFO_00153	MDKMEHGF_00962	APLIFBKG_00027	IMKLPNNJ_00702	PGEODBAP_00626	CKCGEHEH_00131	ELCBOGFN_01031	FLMBMPLK_00798	GGACBJGE_00753	INPKKBDN_00473	ABKGPFCD_00429	GILCBIFJ_00974	JJPADNIB_00366	PJBPIELD_00867
group_2040		hypothetical protein	26	26	1	1	1750				503	503	503	GMHEOBKL_00390	GDGGKMFM_00318	GLPENGBM_00513	DDOIMHED_00828	IHGJBHGH_00642	KPCNKHHG_01521	GECPELBE_00530	OGLOEOID_00981	OHADAMDC_00296	LLKMKGKN_00584	CGNPPKJC_01330	PEEHCJEF_00021	EOMBFJFO_00258	MDKMEHGF_00069	APLIFBKG_00668	IMKLPNNJ_00560	PGEODBAP_01123	CKCGEHEH_00598	ELCBOGFN_00545	FLMBMPLK_00077	GGACBJGE_00330	INPKKBDN_00009	ABKGPFCD_01114	GILCBIFJ_00640	JJPADNIB_00188	PJBPIELD_00478
group_2041		hypothetical protein	26	26	1	1	1369				281	281	281	GMHEOBKL_00436	GDGGKMFM_00531	GLPENGBM_00758	DDOIMHED_00766	IHGJBHGH_00708	KPCNKHHG_00974	GECPELBE_01229	OGLOEOID_00489	OHADAMDC_00513	LLKMKGKN_00222	CGNPPKJC_00238	PEEHCJEF_00212	EOMBFJFO_00969	MDKMEHGF_00758	APLIFBKG_00978	IMKLPNNJ_00766	PGEODBAP_01062	CKCGEHEH_00529	ELCBOGFN_00931	FLMBMPLK_01030	GGACBJGE_00437	INPKKBDN_00070	ABKGPFCD_00680	GILCBIFJ_00855	JJPADNIB_01122	PJBPIELD_00516
atpE		ATP synthase subunit c, sodium ion specific	26	26	1	1	1309				260	260	260	GMHEOBKL_00850	GDGGKMFM_01178	GLPENGBM_01102	DDOIMHED_00707	IHGJBHGH_00768	KPCNKHHG_00878	GECPELBE_01398	OGLOEOID_00934	OHADAMDC_00951	LLKMKGKN_01313	CGNPPKJC_00789	PEEHCJEF_00787	EOMBFJFO_00796	MDKMEHGF_01316	APLIFBKG_01388	IMKLPNNJ_01453	PGEODBAP_01001	CKCGEHEH_00470	ELCBOGFN_01106	FLMBMPLK_01157	GGACBJGE_00848	INPKKBDN_01147	ABKGPFCD_01158	GILCBIFJ_00587	JJPADNIB_01350	PJBPIELD_01149
gapA1		Glyceraldehyde-3-phosphate dehydrogenase 1	26	26	1	1	1246				998	998	998	GMHEOBKL_00281	GDGGKMFM_01578	GLPENGBM_00664	DDOIMHED_00273	IHGJBHGH_01191	KPCNKHHG_00173	GECPELBE_01004	OGLOEOID_00658	OHADAMDC_01453	LLKMKGKN_00383	CGNPPKJC_00008	PEEHCJEF_01493	EOMBFJFO_01219	MDKMEHGF_01599	APLIFBKG_00089	IMKLPNNJ_01623	PGEODBAP_00564	CKCGEHEH_00069	ELCBOGFN_01172	FLMBMPLK_00458	GGACBJGE_00708	INPKKBDN_00570	ABKGPFCD_00111	GILCBIFJ_00317	JJPADNIB_00304	PJBPIELD_01502
rnj1		Ribonuclease J 1	26	26	1	1	721				1679	1679	1679	GMHEOBKL_00605	GDGGKMFM_00722	GLPENGBM_00009	DDOIMHED_01543	IHGJBHGH_01612	KPCNKHHG_01410	GECPELBE_00068	OGLOEOID_01255	OHADAMDC_01158	LLKMKGKN_00653	CGNPPKJC_01347	PEEHCJEF_01348	EOMBFJFO_00762	MDKMEHGF_00863	APLIFBKG_00830	IMKLPNNJ_00913	PGEODBAP_00197	CKCGEHEH_01319	ELCBOGFN_01256	FLMBMPLK_01315	GGACBJGE_00480	INPKKBDN_01281	ABKGPFCD_01034	GILCBIFJ_00695	JJPADNIB_00401	PJBPIELD_00665
rplK		50S ribosomal protein L11	26	26	1	1	195				425	425	425	GMHEOBKL_00512	GDGGKMFM_00438	GLPENGBM_00932	DDOIMHED_01271	IHGJBHGH_00186	KPCNKHHG_01238	GECPELBE_00388	OGLOEOID_00228	OHADAMDC_00013	LLKMKGKN_00311	CGNPPKJC_00602	PEEHCJEF_00508	EOMBFJFO_00999	MDKMEHGF_00345	APLIFBKG_00451	IMKLPNNJ_00354	PGEODBAP_01578	CKCGEHEH_01049	ELCBOGFN_00212	FLMBMPLK_00520	GGACBJGE_00274	INPKKBDN_00313	ABKGPFCD_00399	GILCBIFJ_00510	JJPADNIB_01039	PJBPIELD_00124
group_2046	tal_2	Transaldolase	26	26	1	1	249				653	653	653	GMHEOBKL_01471	GDGGKMFM_00490	GLPENGBM_01360	DDOIMHED_01324	IHGJBHGH_00134	KPCNKHHG_00610	GECPELBE_00335	OGLOEOID_01539	OHADAMDC_00065	LLKMKGKN_00259	CGNPPKJC_01433	PEEHCJEF_00605	EOMBFJFO_01222	MDKMEHGF_00293	APLIFBKG_00398	IMKLPNNJ_00302	PGEODBAP_01633	CKCGEHEH_01101	ELCBOGFN_00160	FLMBMPLK_01443	GGACBJGE_00687	INPKKBDN_00368	ABKGPFCD_00798	GILCBIFJ_01039	JJPADNIB_01271	PJBPIELD_00072
group_2047		Single-stranded DNA-binding protein	26	26	1	1	1626				491	491	491	GMHEOBKL_00766	GDGGKMFM_01259	GLPENGBM_00328	DDOIMHED_00934	IHGJBHGH_00529	KPCNKHHG_00357	GECPELBE_00957	OGLOEOID_00436	OHADAMDC_01023	LLKMKGKN_00047	CGNPPKJC_00166	PEEHCJEF_01414	EOMBFJFO_01084	MDKMEHGF_01376	APLIFBKG_00621	IMKLPNNJ_01527	PGEODBAP_01239	CKCGEHEH_00705	ELCBOGFN_00339	FLMBMPLK_00342	GGACBJGE_00286	INPKKBDN_00633	ABKGPFCD_00169	GILCBIFJ_00164	JJPADNIB_00070	PJBPIELD_01423
group_2048		hypothetical protein	26	26	1	1	1535				809	809	809	GMHEOBKL_00716	GDGGKMFM_00948	GLPENGBM_00409	DDOIMHED_01015	IHGJBHGH_00450	KPCNKHHG_00906	GECPELBE_01295	OGLOEOID_01016	OHADAMDC_00768	LLKMKGKN_00471	CGNPPKJC_00897	PEEHCJEF_00371	EOMBFJFO_00557	MDKMEHGF_01157	APLIFBKG_00540	IMKLPNNJ_01324	PGEODBAP_01319	CKCGEHEH_00786	ELCBOGFN_00761	FLMBMPLK_01228	GGACBJGE_00432	INPKKBDN_01229	ABKGPFCD_00237	GILCBIFJ_00059	JJPADNIB_01313	PJBPIELD_01030
prkC		Serine/threonine-protein kinase PrkC	26	26	1	1	647				1946	1946	1946	GMHEOBKL_01574	GDGGKMFM_00611	GLPENGBM_00078	DDOIMHED_01612	IHGJBHGH_01543	KPCNKHHG_00387	GECPELBE_00137	OGLOEOID_01128	OHADAMDC_00591	LLKMKGKN_00841	CGNPPKJC_00457	PEEHCJEF_00350	EOMBFJFO_01192	MDKMEHGF_00919	APLIFBKG_00761	IMKLPNNJ_00844	PGEODBAP_00268	CKCGEHEH_01389	ELCBOGFN_01177	FLMBMPLK_00715	GGACBJGE_01111	INPKKBDN_00510	ABKGPFCD_00894	GILCBIFJ_01314	JJPADNIB_00470	PJBPIELD_00609
group_2050		hypothetical protein	26	26	1	1	791				389	389	389	GMHEOBKL_01026	GDGGKMFM_01524	GLPENGBM_01166	DDOIMHED_01478	IHGJBHGH_01680	KPCNKHHG_01387	GECPELBE_00003	OGLOEOID_00726	OHADAMDC_00889	LLKMKGKN_00829	CGNPPKJC_00967	PEEHCJEF_01578	EOMBFJFO_01397	MDKMEHGF_00798	APLIFBKG_01410	IMKLPNNJ_00978	PGEODBAP_00130	CKCGEHEH_01254	ELCBOGFN_01578	FLMBMPLK_00870	GGACBJGE_01247	INPKKBDN_01562	ABKGPFCD_01192	GILCBIFJ_01350	JJPADNIB_01198	PJBPIELD_00730
ssuC		Putative aliphatic sulfonates transport permease protein SsuC	26	26	1	1	1944				770	770	770	GMHEOBKL_00792	GDGGKMFM_00011	GLPENGBM_01257	DDOIMHED_00210	IHGJBHGH_01362	KPCNKHHG_01532	GECPELBE_01205	OGLOEOID_01378	OHADAMDC_00392	LLKMKGKN_00877	CGNPPKJC_01280	PEEHCJEF_00111	EOMBFJFO_01098	MDKMEHGF_00206	APLIFBKG_00152	IMKLPNNJ_00038	PGEODBAP_00425	CKCGEHEH_01559	ELCBOGFN_01065	FLMBMPLK_00310	GGACBJGE_00612	INPKKBDN_00851	ABKGPFCD_00871	GILCBIFJ_00278	JJPADNIB_01490	PJBPIELD_00253
coaD		Phosphopantetheine adenylyltransferase	26	26	1	1	697				476	476	476	GMHEOBKL_00583	GDGGKMFM_00658	GLPENGBM_00031	DDOIMHED_01565	IHGJBHGH_01590	KPCNKHHG_00434	GECPELBE_00090	OGLOEOID_01444	OHADAMDC_00638	LLKMKGKN_00675	CGNPPKJC_01409	PEEHCJEF_00303	EOMBFJFO_01474	MDKMEHGF_01573	APLIFBKG_00808	IMKLPNNJ_00891	PGEODBAP_00218	CKCGEHEH_01342	ELCBOGFN_00873	FLMBMPLK_01294	GGACBJGE_01285	INPKKBDN_01539	ABKGPFCD_00773	GILCBIFJ_00809	JJPADNIB_00423	PJBPIELD_00562
citD		Citrate lyase acyl carrier protein	26	26	1	1	1671				308	308	308	GMHEOBKL_00319	GDGGKMFM_00382	GLPENGBM_00450	DDOIMHED_00891	IHGJBHGH_00571	KPCNKHHG_00683	GECPELBE_00467	OGLOEOID_01026	OHADAMDC_00360	LLKMKGKN_00089	CGNPPKJC_00269	PEEHCJEF_00085	EOMBFJFO_00229	MDKMEHGF_00005	APLIFBKG_00731	IMKLPNNJ_00624	PGEODBAP_01195	CKCGEHEH_00661	ELCBOGFN_00696	FLMBMPLK_00005	GGACBJGE_00714	INPKKBDN_00435	ABKGPFCD_00972	GILCBIFJ_00893	JJPADNIB_00112	PJBPIELD_00414
znuC_2		High-affinity zinc uptake system ATP-binding protein ZnuC	26	26	1	1	273				671	671	671	GMHEOBKL_01265	GDGGKMFM_01552	GLPENGBM_01050	DDOIMHED_01362	IHGJBHGH_00096	KPCNKHHG_00642	GECPELBE_00588	OGLOEOID_01197	OHADAMDC_00103	LLKMKGKN_01052	CGNPPKJC_00863	PEEHCJEF_00262	EOMBFJFO_00869	MDKMEHGF_00255	APLIFBKG_00881	IMKLPNNJ_00264	PGEODBAP_00017	CKCGEHEH_01139	ELCBOGFN_00420	FLMBMPLK_01510	GGACBJGE_00810	INPKKBDN_00262	ABKGPFCD_00413	GILCBIFJ_01137	JJPADNIB_01402	PJBPIELD_00034
tadA_1		tRNA-specific adenosine deaminase	26	26	1	1	207				455	455	455	GMHEOBKL_00502	GDGGKMFM_00448	GLPENGBM_00921	DDOIMHED_01282	IHGJBHGH_00176	KPCNKHHG_00568	GECPELBE_00377	OGLOEOID_00239	OHADAMDC_00023	LLKMKGKN_00301	CGNPPKJC_00612	PEEHCJEF_00498	EOMBFJFO_00033	MDKMEHGF_00335	APLIFBKG_00440	IMKLPNNJ_00344	PGEODBAP_01591	CKCGEHEH_01059	ELCBOGFN_00202	FLMBMPLK_00533	GGACBJGE_00264	INPKKBDN_00326	ABKGPFCD_00072	GILCBIFJ_00005	JJPADNIB_01029	PJBPIELD_00114
tauB		Taurine import ATP-binding protein TauB	26	26	1	1	1946				758	758	758	GMHEOBKL_00794	GDGGKMFM_00013	GLPENGBM_01259	DDOIMHED_00208	IHGJBHGH_01364	KPCNKHHG_01534	GECPELBE_01203	OGLOEOID_01376	OHADAMDC_00394	LLKMKGKN_00879	CGNPPKJC_01278	PEEHCJEF_00113	EOMBFJFO_01096	MDKMEHGF_00204	APLIFBKG_00154	IMKLPNNJ_00040	PGEODBAP_00423	CKCGEHEH_01557	ELCBOGFN_01063	FLMBMPLK_00308	GGACBJGE_00610	INPKKBDN_00853	ABKGPFCD_00873	GILCBIFJ_00276	JJPADNIB_01492	PJBPIELD_00251
group_2057		hypothetical protein	26	26	1	1	2186				1022	1022	1022	GMHEOBKL_00112	GDGGKMFM_00151	GLPENGBM_00964	DDOIMHED_00649	IHGJBHGH_00839	KPCNKHHG_00041	GECPELBE_00763	OGLOEOID_00529	OHADAMDC_00138	LLKMKGKN_01278	CGNPPKJC_01195	PEEHCJEF_00905	EOMBFJFO_01104	MDKMEHGF_00539	APLIFBKG_01053	IMKLPNNJ_00526	PGEODBAP_00957	CKCGEHEH_00417	ELCBOGFN_00640	FLMBMPLK_00140	GGACBJGE_00315	INPKKBDN_00963	ABKGPFCD_00346	GILCBIFJ_00536	JJPADNIB_00540	PJBPIELD_00304
group_2058		hypothetical protein	26	26	1	1	1061				1649	1649	1649	GMHEOBKL_01198	GDGGKMFM_01452	GLPENGBM_00709	DDOIMHED_00228	IHGJBHGH_01343	KPCNKHHG_00226	GECPELBE_01049	OGLOEOID_00613	OHADAMDC_01361	LLKMKGKN_01430	CGNPPKJC_01457	PEEHCJEF_01000	EOMBFJFO_00940	MDKMEHGF_00225	APLIFBKG_00134	IMKLPNNJ_00019	PGEODBAP_00443	CKCGEHEH_01578	ELCBOGFN_01006	FLMBMPLK_01563	GGACBJGE_00517	INPKKBDN_01449	ABKGPFCD_01263	GILCBIFJ_01389	JJPADNIB_01437	PJBPIELD_00272
group_2059		Farnesyl diphosphate synthase	26	26	1	1	2060				836	836	836	GMHEOBKL_00975	GDGGKMFM_00104	GLPENGBM_00252	DDOIMHED_00118	IHGJBHGH_01462	KPCNKHHG_01307	GECPELBE_00311	OGLOEOID_00020	OHADAMDC_01318	LLKMKGKN_01568	CGNPPKJC_01061	PEEHCJEF_01365	EOMBFJFO_01506	MDKMEHGF_00113	APLIFBKG_00385	IMKLPNNJ_00130	PGEODBAP_00327	CKCGEHEH_01465	ELCBOGFN_00572	FLMBMPLK_00655	GGACBJGE_01107	INPKKBDN_00165	ABKGPFCD_00644	GILCBIFJ_00413	JJPADNIB_00233	PJBPIELD_00160
group_2060		hypothetical protein	26	26	1	1	2469				293	293	293	GMHEOBKL_00648	GDGGKMFM_00269	GLPENGBM_00857	DDOIMHED_00528	IHGJBHGH_00936	KPCNKHHG_00287	GECPELBE_00825	OGLOEOID_00304	OHADAMDC_00256	LLKMKGKN_00180	CGNPPKJC_00385	PEEHCJEF_00733	EOMBFJFO_00512	MDKMEHGF_00420	APLIFBKG_01149	IMKLPNNJ_00408	PGEODBAP_00865	CKCGEHEH_00318	ELCBOGFN_00285	FLMBMPLK_00226	GGACBJGE_00379	INPKKBDN_00743	ABKGPFCD_00443	GILCBIFJ_00766	JJPADNIB_00838	PJBPIELD_01312
ptsH_2		Phosphocarrier protein HPr	26	26	1	1	1237				257	257	257	GMHEOBKL_00290	GDGGKMFM_01574	GLPENGBM_00655	DDOIMHED_00282	IHGJBHGH_01182	KPCNKHHG_00164	GECPELBE_00995	OGLOEOID_00667	OHADAMDC_00648	LLKMKGKN_00392	CGNPPKJC_01497	PEEHCJEF_00446	EOMBFJFO_00955	MDKMEHGF_01016	APLIFBKG_00080	IMKLPNNJ_00648	PGEODBAP_00573	CKCGEHEH_00078	ELCBOGFN_01163	FLMBMPLK_00449	GGACBJGE_00766	INPKKBDN_00561	ABKGPFCD_01468	GILCBIFJ_00924	JJPADNIB_00313	PJBPIELD_00812
group_2062		hypothetical protein	26	26	1	1	2175				119	119	119	GMHEOBKL_00102	GDGGKMFM_00140	GLPENGBM_00975	DDOIMHED_00660	IHGJBHGH_00829	KPCNKHHG_00031	GECPELBE_00752	OGLOEOID_00518	OHADAMDC_01420	LLKMKGKN_01411	CGNPPKJC_01205	PEEHCJEF_00916	EOMBFJFO_01133	MDKMEHGF_00550	APLIFBKG_01064	IMKLPNNJ_00537	PGEODBAP_00967	CKCGEHEH_00427	ELCBOGFN_00630	FLMBMPLK_00130	GGACBJGE_00305	INPKKBDN_00953	ABKGPFCD_00336	GILCBIFJ_01024	JJPADNIB_00550	PJBPIELD_00293
kdgR		HTH-type transcriptional regulator KdgR	26	26	1	1	1373				1010	1010	1010	GMHEOBKL_00440	GDGGKMFM_00527	GLPENGBM_00754	DDOIMHED_00770	IHGJBHGH_00704	KPCNKHHG_00970	GECPELBE_01225	OGLOEOID_00485	OHADAMDC_00517	LLKMKGKN_00218	CGNPPKJC_00234	PEEHCJEF_00216	EOMBFJFO_00973	MDKMEHGF_00754	APLIFBKG_00982	IMKLPNNJ_00770	PGEODBAP_01066	CKCGEHEH_00533	ELCBOGFN_00927	FLMBMPLK_01034	GGACBJGE_00441	INPKKBDN_00066	ABKGPFCD_00676	GILCBIFJ_00851	JJPADNIB_01126	PJBPIELD_00512
atpH_1		ATP synthase subunit c	26	26	1	1	1228				350	350	350	GMHEOBKL_00298	GDGGKMFM_00816	GLPENGBM_00647	DDOIMHED_00291	IHGJBHGH_01174	KPCNKHHG_00156	GECPELBE_00987	OGLOEOID_00876	OHADAMDC_00656	LLKMKGKN_01361	CGNPPKJC_01489	PEEHCJEF_00438	EOMBFJFO_00963	MDKMEHGF_01008	APLIFBKG_00072	IMKLPNNJ_00656	PGEODBAP_00581	CKCGEHEH_00086	ELCBOGFN_01155	FLMBMPLK_00441	GGACBJGE_00758	INPKKBDN_00553	ABKGPFCD_01364	GILCBIFJ_00932	JJPADNIB_00321	PJBPIELD_00821
group_2065		hypothetical protein	26	26	1	1	1659				347	347	347	GMHEOBKL_00307	GDGGKMFM_00394	GLPENGBM_00438	DDOIMHED_00903	IHGJBHGH_00559	KPCNKHHG_01276	GECPELBE_00455	OGLOEOID_01275	OHADAMDC_00372	LLKMKGKN_00077	CGNPPKJC_00196	PEEHCJEF_00097	EOMBFJFO_00642	MDKMEHGF_01488	APLIFBKG_00743	IMKLPNNJ_00636	PGEODBAP_01207	CKCGEHEH_00673	ELCBOGFN_00684	FLMBMPLK_01460	GGACBJGE_00796	INPKKBDN_00447	ABKGPFCD_00309	GILCBIFJ_00597	JJPADNIB_00100	PJBPIELD_00402
hpt		Hypoxanthine-guanine phosphoribosyltransferase	26	26	1	1	894				530	530	530	GMHEOBKL_01180	GDGGKMFM_01143	GLPENGBM_01066	DDOIMHED_01378	IHGJBHGH_00079	KPCNKHHG_00659	GECPELBE_00604	OGLOEOID_01229	OHADAMDC_00119	LLKMKGKN_00534	CGNPPKJC_00950	PEEHCJEF_00278	EOMBFJFO_00093	MDKMEHGF_01441	APLIFBKG_00897	IMKLPNNJ_00248	PGEODBAP_00033	CKCGEHEH_01155	ELCBOGFN_00404	FLMBMPLK_00993	GGACBJGE_00151	INPKKBDN_00246	ABKGPFCD_00248	GILCBIFJ_00378	JJPADNIB_00663	PJBPIELD_00018
pbpA		Penicillin-binding protein A	26	26	1	1	1990				1397	1397	1397	GMHEOBKL_00946	GDGGKMFM_00051	GLPENGBM_00304	DDOIMHED_00170	IHGJBHGH_01402	KPCNKHHG_00943	GECPELBE_01486	OGLOEOID_00864	OHADAMDC_00431	LLKMKGKN_00700	CGNPPKJC_00544	PEEHCJEF_00151	EOMBFJFO_01239	MDKMEHGF_00166	APLIFBKG_00192	IMKLPNNJ_00077	PGEODBAP_00385	CKCGEHEH_01519	ELCBOGFN_00626	FLMBMPLK_00270	GGACBJGE_00595	INPKKBDN_00112	ABKGPFCD_00541	GILCBIFJ_01175	JJPADNIB_01005	PJBPIELD_00213
group_2068		Putative metallophosphoesterase MG207	26	26	1	1	13				476	476	476	GMHEOBKL_01110	GDGGKMFM_01486	GLPENGBM_01490	DDOIMHED_00369	IHGJBHGH_01091	KPCNKHHG_01461	GECPELBE_01061	OGLOEOID_01329	OHADAMDC_01282	LLKMKGKN_01514	CGNPPKJC_01422	PEEHCJEF_01423	EOMBFJFO_01144	MDKMEHGF_01233	APLIFBKG_01579	IMKLPNNJ_01392	PGEODBAP_00661	CKCGEHEH_00166	ELCBOGFN_01480	FLMBMPLK_01574	GGACBJGE_00775	INPKKBDN_01512	ABKGPFCD_00854	GILCBIFJ_01086	JJPADNIB_01071	PJBPIELD_01475
pflB_1		Formate acetyltransferase	26	26	1	1	475				2144	2144	2144	GMHEOBKL_00004	GDGGKMFM_01302	GLPENGBM_01310	DDOIMHED_01067	IHGJBHGH_00398	KPCNKHHG_00497	GECPELBE_01424	OGLOEOID_01110	OHADAMDC_01078	LLKMKGKN_01524	CGNPPKJC_01523	PEEHCJEF_00966	EOMBFJFO_00406	MDKMEHGF_01404	APLIFBKG_01474	IMKLPNNJ_00211	PGEODBAP_01369	CKCGEHEH_00838	ELCBOGFN_00143	FLMBMPLK_00585	GGACBJGE_00206	INPKKBDN_00795	ABKGPFCD_00915	GILCBIFJ_00345	JJPADNIB_00910	PJBPIELD_01241
group_207		hypothetical protein	26	26	1	1	907				212	1001	942	GMHEOBKL_01085	GDGGKMFM_01393	GLPENGBM_01572	DDOIMHED_00399	IHGJBHGH_01066	KPCNKHHG_01136	GECPELBE_01571	OGLOEOID_01523	OHADAMDC_01239	LLKMKGKN_00969	CGNPPKJC_01217	PEEHCJEF_01196	EOMBFJFO_00612	MDKMEHGF_01512	APLIFBKG_01595	IMKLPNNJ_01417	PGEODBAP_00687	CKCGEHEH_00191	ELCBOGFN_01308	FLMBMPLK_01367	GGACBJGE_01001	INPKKBDN_01407	ABKGPFCD_01230	GILCBIFJ_00824	JJPADNIB_01097	PJBPIELD_01354
group_2070		putative protein	26	26	1	1	1063				1031	1031	1031	GMHEOBKL_01200	GDGGKMFM_01450	GLPENGBM_00707	DDOIMHED_00230	IHGJBHGH_01341	KPCNKHHG_00224	GECPELBE_01047	OGLOEOID_00615	OHADAMDC_01359	LLKMKGKN_01432	CGNPPKJC_01459	PEEHCJEF_01002	EOMBFJFO_00938	MDKMEHGF_00227	APLIFBKG_00132	IMKLPNNJ_00017	PGEODBAP_00445	CKCGEHEH_01580	ELCBOGFN_01004	FLMBMPLK_01561	GGACBJGE_00515	INPKKBDN_01447	ABKGPFCD_01265	GILCBIFJ_01387	JJPADNIB_01439	PJBPIELD_00274
pgsA		CDP-diacylglycerol--glycerol-3-phosphate 3-phosphatidyltransferase	26	26	1	1	2014				557	557	557	GMHEOBKL_00922	GDGGKMFM_00075	GLPENGBM_00280	DDOIMHED_00146	IHGJBHGH_01426	KPCNKHHG_01034	GECPELBE_01512	OGLOEOID_00840	OHADAMDC_00455	LLKMKGKN_01183	CGNPPKJC_00568	PEEHCJEF_01145	EOMBFJFO_00656	MDKMEHGF_00142	APLIFBKG_00216	IMKLPNNJ_00101	PGEODBAP_00356	CKCGEHEH_01495	ELCBOGFN_00602	FLMBMPLK_00246	GGACBJGE_01191	INPKKBDN_00136	ABKGPFCD_01256	GILCBIFJ_00243	JJPADNIB_00981	PJBPIELD_00189
dsbD		Thiol:disulfide interchange protein DsbD	26	26	1	1	2103				716	716	716	GMHEOBKL_01224	GDGGKMFM_00304	GLPENGBM_00523	DDOIMHED_00818	IHGJBHGH_00656	KPCNKHHG_00832	GECPELBE_00540	OGLOEOID_01296	OHADAMDC_00282	LLKMKGKN_01111	CGNPPKJC_01014	PEEHCJEF_00007	EOMBFJFO_00841	MDKMEHGF_01585	APLIFBKG_00658	IMKLPNNJ_00546	PGEODBAP_01112	CKCGEHEH_00583	ELCBOGFN_00531	FLMBMPLK_00088	GGACBJGE_01179	INPKKBDN_00020	ABKGPFCD_00332	GILCBIFJ_00650	JJPADNIB_01420	PJBPIELD_01209
dnaK		Chaperone protein DnaK	26	26	1	1	1290				1823	1823	1823	GMHEOBKL_00867	GDGGKMFM_01195	GLPENGBM_01119	DDOIMHED_00690	IHGJBHGH_00785	KPCNKHHG_00895	GECPELBE_01415	OGLOEOID_00917	OHADAMDC_00934	LLKMKGKN_01296	CGNPPKJC_00806	PEEHCJEF_00770	EOMBFJFO_01153	MDKMEHGF_01333	APLIFBKG_01371	IMKLPNNJ_01470	PGEODBAP_00984	CKCGEHEH_00453	ELCBOGFN_01122	FLMBMPLK_01140	GGACBJGE_01097	INPKKBDN_01164	ABKGPFCD_01146	GILCBIFJ_00571	JJPADNIB_01367	PJBPIELD_01166
recA		Protein RecA	26	26	1	1	2015				1052	1052	1052	GMHEOBKL_00921	GDGGKMFM_00076	GLPENGBM_00279	DDOIMHED_00145	IHGJBHGH_01427	KPCNKHHG_01035	GECPELBE_01511	OGLOEOID_00839	OHADAMDC_00456	LLKMKGKN_01182	CGNPPKJC_00569	PEEHCJEF_01146	EOMBFJFO_00657	MDKMEHGF_00141	APLIFBKG_00217	IMKLPNNJ_00102	PGEODBAP_00355	CKCGEHEH_01494	ELCBOGFN_00601	FLMBMPLK_00245	GGACBJGE_01192	INPKKBDN_00137	ABKGPFCD_01257	GILCBIFJ_00242	JJPADNIB_00980	PJBPIELD_00188
mnmA		tRNA-specific 2-thiouridylase MnmA	26	26	1	1	156				1109	1109	1109	GMHEOBKL_01435	GDGGKMFM_00407	GLPENGBM_01213	DDOIMHED_01234	IHGJBHGH_00225	KPCNKHHG_01021	GECPELBE_00425	OGLOEOID_00191	OHADAMDC_01487	LLKMKGKN_01030	CGNPPKJC_01125	PEEHCJEF_01036	EOMBFJFO_01285	MDKMEHGF_00376	APLIFBKG_00488	IMKLPNNJ_00385	PGEODBAP_01540	CKCGEHEH_01011	ELCBOGFN_01430	FLMBMPLK_01201	GGACBJGE_00741	INPKKBDN_01113	ABKGPFCD_00806	GILCBIFJ_00730	JJPADNIB_00585	PJBPIELD_00155
rpsC		30S ribosomal protein S3	26	26	1	1	2453				722	722	722	GMHEOBKL_00664	GDGGKMFM_00253	GLPENGBM_00841	DDOIMHED_00544	IHGJBHGH_00920	KPCNKHHG_00271	GECPELBE_00841	OGLOEOID_00320	OHADAMDC_00240	LLKMKGKN_00164	CGNPPKJC_00369	PEEHCJEF_00749	EOMBFJFO_00528	MDKMEHGF_00436	APLIFBKG_01133	IMKLPNNJ_00424	PGEODBAP_00881	CKCGEHEH_00334	ELCBOGFN_00269	FLMBMPLK_00210	GGACBJGE_00363	INPKKBDN_00727	ABKGPFCD_00459	GILCBIFJ_00750	JJPADNIB_00822	PJBPIELD_01328
group_2077		hypothetical protein	26	26	1	1	1070				131	131	131	GMHEOBKL_01207	GDGGKMFM_01443	GLPENGBM_00700	DDOIMHED_00237	IHGJBHGH_01334	KPCNKHHG_00217	GECPELBE_01040	OGLOEOID_00622	OHADAMDC_01352	LLKMKGKN_01439	CGNPPKJC_01466	PEEHCJEF_01009	EOMBFJFO_00931	MDKMEHGF_00234	APLIFBKG_00125	IMKLPNNJ_00010	PGEODBAP_00452	CKCGEHEH_01587	ELCBOGFN_00997	FLMBMPLK_01554	GGACBJGE_00508	INPKKBDN_01440	ABKGPFCD_00821	GILCBIFJ_00564	JJPADNIB_01446	PJBPIELD_00281
rplQ		50S ribosomal protein L17	26	26	1	1	2476				341	341	341	GMHEOBKL_00641	GDGGKMFM_00276	GLPENGBM_00864	DDOIMHED_00521	IHGJBHGH_00943	KPCNKHHG_00294	GECPELBE_00818	OGLOEOID_00297	OHADAMDC_00263	LLKMKGKN_00187	CGNPPKJC_00392	PEEHCJEF_00726	EOMBFJFO_00505	MDKMEHGF_00413	APLIFBKG_01156	IMKLPNNJ_00401	PGEODBAP_00858	CKCGEHEH_00311	ELCBOGFN_00292	FLMBMPLK_00233	GGACBJGE_00386	INPKKBDN_00750	ABKGPFCD_00436	GILCBIFJ_00773	JJPADNIB_00845	PJBPIELD_01305
smpB		SsrA-binding protein	26	26	1	1	771				455	455	455	GMHEOBKL_01046	GDGGKMFM_01504	GLPENGBM_01146	DDOIMHED_01498	IHGJBHGH_01660	KPCNKHHG_01251	GECPELBE_00023	OGLOEOID_00746	OHADAMDC_00909	LLKMKGKN_00809	CGNPPKJC_00987	PEEHCJEF_01089	EOMBFJFO_00676	MDKMEHGF_00818	APLIFBKG_01430	IMKLPNNJ_00958	PGEODBAP_00150	CKCGEHEH_01274	ELCBOGFN_01227	FLMBMPLK_00850	GGACBJGE_00829	INPKKBDN_01081	ABKGPFCD_00557	GILCBIFJ_01059	JJPADNIB_01218	PJBPIELD_00710
group_2080		hypothetical protein	26	26	1	1	641				221	221	221	GMHEOBKL_01580	GDGGKMFM_00605	GLPENGBM_00084	DDOIMHED_01618	IHGJBHGH_01537	KPCNKHHG_00381	GECPELBE_00143	OGLOEOID_01122	OHADAMDC_00585	LLKMKGKN_00847	CGNPPKJC_00463	PEEHCJEF_01142	EOMBFJFO_01198	MDKMEHGF_00913	APLIFBKG_00755	IMKLPNNJ_00838	PGEODBAP_00274	CKCGEHEH_01395	ELCBOGFN_01183	FLMBMPLK_00709	GGACBJGE_00426	INPKKBDN_00516	ABKGPFCD_00492	GILCBIFJ_00724	JJPADNIB_00476	PJBPIELD_00615
ulaB_2		Ascorbate-specific PTS system EIIB component	26	26	1	1	175				275	275	275	GMHEOBKL_00530	GDGGKMFM_00420	GLPENGBM_01581	DDOIMHED_01253	IHGJBHGH_00204	KPCNKHHG_01002	GECPELBE_00406	OGLOEOID_00210	OHADAMDC_01368	LLKMKGKN_01351	CGNPPKJC_00584	PEEHCJEF_00526	EOMBFJFO_01304	MDKMEHGF_00363	APLIFBKG_00469	IMKLPNNJ_00372	PGEODBAP_01560	CKCGEHEH_01031	ELCBOGFN_01520	FLMBMPLK_00502	GGACBJGE_01314	INPKKBDN_00295	ABKGPFCD_01373	GILCBIFJ_01471	JJPADNIB_01057	PJBPIELD_00142
crr		PTS system glucose-specific EIIA component	26	26	1	1	763				467	467	467	GMHEOBKL_01054	GDGGKMFM_00759	GLPENGBM_01138	DDOIMHED_01506	IHGJBHGH_01652	KPCNKHHG_01259	GECPELBE_00031	OGLOEOID_00754	OHADAMDC_00917	LLKMKGKN_00801	CGNPPKJC_00995	PEEHCJEF_01097	EOMBFJFO_00668	MDKMEHGF_00826	APLIFBKG_01438	IMKLPNNJ_00950	PGEODBAP_00158	CKCGEHEH_01282	ELCBOGFN_01219	FLMBMPLK_00842	GGACBJGE_01203	INPKKBDN_01073	ABKGPFCD_00565	GILCBIFJ_01067	JJPADNIB_01226	PJBPIELD_00702
group_2083		hypothetical protein	26	26	1	1	1519				1004	1004	1004	GMHEOBKL_00733	GDGGKMFM_00930	GLPENGBM_00427	DDOIMHED_01033	IHGJBHGH_00433	KPCNKHHG_00923	GECPELBE_01313	OGLOEOID_00998	OHADAMDC_00750	LLKMKGKN_00454	CGNPPKJC_01034	PEEHCJEF_00389	EOMBFJFO_00478	MDKMEHGF_01139	APLIFBKG_00522	IMKLPNNJ_01306	PGEODBAP_01336	CKCGEHEH_00804	ELCBOGFN_00743	FLMBMPLK_01245	GGACBJGE_00787	INPKKBDN_01212	ABKGPFCD_00220	GILCBIFJ_00042	JJPADNIB_01330	PJBPIELD_01012
group_2084		hypothetical protein	26	26	1	1	1660				308	308	308	GMHEOBKL_00308	GDGGKMFM_00393	GLPENGBM_00439	DDOIMHED_00902	IHGJBHGH_00560	KPCNKHHG_01275	GECPELBE_00456	OGLOEOID_01274	OHADAMDC_00371	LLKMKGKN_00078	CGNPPKJC_00197	PEEHCJEF_00096	EOMBFJFO_00641	MDKMEHGF_01487	APLIFBKG_00742	IMKLPNNJ_00635	PGEODBAP_01206	CKCGEHEH_00672	ELCBOGFN_00685	FLMBMPLK_01459	GGACBJGE_00797	INPKKBDN_00446	ABKGPFCD_00310	GILCBIFJ_00596	JJPADNIB_00101	PJBPIELD_00403
greA		Transcription elongation factor GreA	26	26	1	1	639				482	482	482	GMHEOBKL_01582	GDGGKMFM_00603	GLPENGBM_00086	DDOIMHED_01620	IHGJBHGH_01535	KPCNKHHG_00379	GECPELBE_00145	OGLOEOID_01120	OHADAMDC_00583	LLKMKGKN_00849	CGNPPKJC_00465	PEEHCJEF_01140	EOMBFJFO_01200	MDKMEHGF_00911	APLIFBKG_00753	IMKLPNNJ_00836	PGEODBAP_00276	CKCGEHEH_01397	ELCBOGFN_01185	FLMBMPLK_00707	GGACBJGE_00424	INPKKBDN_00518	ABKGPFCD_00490	GILCBIFJ_00722	JJPADNIB_00478	PJBPIELD_00617
cspB		Cold shock protein CspB	26	26	1	1	892				203	203	203	GMHEOBKL_01178	GDGGKMFM_01141	GLPENGBM_01068	DDOIMHED_01380	IHGJBHGH_00077	KPCNKHHG_00661	GECPELBE_00606	OGLOEOID_01231	OHADAMDC_00121	LLKMKGKN_00532	CGNPPKJC_00952	PEEHCJEF_00280	EOMBFJFO_00091	MDKMEHGF_01439	APLIFBKG_00899	IMKLPNNJ_00246	PGEODBAP_00035	CKCGEHEH_01157	ELCBOGFN_00402	FLMBMPLK_00991	GGACBJGE_00149	INPKKBDN_00244	ABKGPFCD_00250	GILCBIFJ_00380	JJPADNIB_00665	PJBPIELD_00016
group_2087		hypothetical protein	26	26	1	1	2004				254	254	254	GMHEOBKL_00932	GDGGKMFM_00065	GLPENGBM_00290	DDOIMHED_00156	IHGJBHGH_01416	KPCNKHHG_00957	GECPELBE_01500	OGLOEOID_00850	OHADAMDC_00445	LLKMKGKN_00714	CGNPPKJC_00558	PEEHCJEF_00165	EOMBFJFO_01035	MDKMEHGF_00152	APLIFBKG_00206	IMKLPNNJ_00091	PGEODBAP_00366	CKCGEHEH_01505	ELCBOGFN_00612	FLMBMPLK_00256	GGACBJGE_00892	INPKKBDN_00126	ABKGPFCD_00779	GILCBIFJ_00253	JJPADNIB_00991	PJBPIELD_00199
rpsQ		30S ribosomal protein S17	26	26	1	1	2456				254	254	254	GMHEOBKL_00661	GDGGKMFM_00256	GLPENGBM_00844	DDOIMHED_00541	IHGJBHGH_00923	KPCNKHHG_00274	GECPELBE_00838	OGLOEOID_00317	OHADAMDC_00243	LLKMKGKN_00167	CGNPPKJC_00372	PEEHCJEF_00746	EOMBFJFO_00525	MDKMEHGF_00433	APLIFBKG_01136	IMKLPNNJ_00421	PGEODBAP_00878	CKCGEHEH_00331	ELCBOGFN_00272	FLMBMPLK_00213	GGACBJGE_00366	INPKKBDN_00730	ABKGPFCD_00456	GILCBIFJ_00753	JJPADNIB_00825	PJBPIELD_01325
glgA		Glycogen synthase	26	26	1	1	1984				1424	1424	1424	GMHEOBKL_00826	GDGGKMFM_00045	GLPENGBM_01514	DDOIMHED_00176	IHGJBHGH_01396	KPCNKHHG_00937	GECPELBE_01171	OGLOEOID_01497	OHADAMDC_00425	LLKMKGKN_00694	CGNPPKJC_00944	PEEHCJEF_00145	EOMBFJFO_01135	MDKMEHGF_00172	APLIFBKG_00186	IMKLPNNJ_00071	PGEODBAP_00391	CKCGEHEH_01525	ELCBOGFN_01458	FLMBMPLK_00276	GGACBJGE_00900	INPKKBDN_00885	ABKGPFCD_00919	GILCBIFJ_01139	JJPADNIB_01011	PJBPIELD_00219
ndoA		Endoribonuclease EndoA	26	26	1	1	159				353	353	353	GMHEOBKL_01438	GDGGKMFM_00410	GLPENGBM_01216	DDOIMHED_01237	IHGJBHGH_00222	KPCNKHHG_01018	GECPELBE_00422	OGLOEOID_00194	OHADAMDC_01490	LLKMKGKN_01033	CGNPPKJC_01128	PEEHCJEF_01039	EOMBFJFO_01282	MDKMEHGF_00373	APLIFBKG_00485	IMKLPNNJ_00382	PGEODBAP_01543	CKCGEHEH_01014	ELCBOGFN_01433	FLMBMPLK_01204	GGACBJGE_00738	INPKKBDN_01110	ABKGPFCD_00809	GILCBIFJ_00727	JJPADNIB_00582	PJBPIELD_00152
rpsO		30S ribosomal protein S15	26	26	1	1	2011				266	266	266	GMHEOBKL_00925	GDGGKMFM_00072	GLPENGBM_00283	DDOIMHED_00149	IHGJBHGH_01423	KPCNKHHG_01031	GECPELBE_01515	OGLOEOID_00843	OHADAMDC_00452	LLKMKGKN_01186	CGNPPKJC_00565	PEEHCJEF_00172	EOMBFJFO_00653	MDKMEHGF_00145	APLIFBKG_00213	IMKLPNNJ_00098	PGEODBAP_00359	CKCGEHEH_01498	ELCBOGFN_00605	FLMBMPLK_00249	GGACBJGE_01344	INPKKBDN_00133	ABKGPFCD_01170	GILCBIFJ_00246	JJPADNIB_00984	PJBPIELD_00192
gpmA		2,3-bisphosphoglycerate-dependent phosphoglycerate mutase	26	26	1	1	1966				740	740	740	GMHEOBKL_00810	GDGGKMFM_00029	GLPENGBM_01275	DDOIMHED_00192	IHGJBHGH_01380	KPCNKHHG_01088	GECPELBE_01187	OGLOEOID_01464	OHADAMDC_00410	LLKMKGKN_00895	CGNPPKJC_00928	PEEHCJEF_00129	EOMBFJFO_00910	MDKMEHGF_00188	APLIFBKG_00170	IMKLPNNJ_00056	PGEODBAP_00407	CKCGEHEH_01541	ELCBOGFN_01047	FLMBMPLK_00292	GGACBJGE_01376	INPKKBDN_00869	ABKGPFCD_00839	GILCBIFJ_00260	JJPADNIB_01532	PJBPIELD_00235
cvfB		Conserved virulence factor B	26	26	1	1	719				839	839	839	GMHEOBKL_00603	GDGGKMFM_00720	GLPENGBM_00011	DDOIMHED_01545	IHGJBHGH_01610	KPCNKHHG_01408	GECPELBE_00070	OGLOEOID_01253	OHADAMDC_01156	LLKMKGKN_00655	CGNPPKJC_01349	PEEHCJEF_01346	EOMBFJFO_00760	MDKMEHGF_00865	APLIFBKG_00828	IMKLPNNJ_00911	PGEODBAP_00199	CKCGEHEH_01321	ELCBOGFN_01254	FLMBMPLK_01313	GGACBJGE_00478	INPKKBDN_01283	ABKGPFCD_01036	GILCBIFJ_00693	JJPADNIB_00403	PJBPIELD_00663
rpmI		50S ribosomal protein L35	26	26	1	1	1210				191	191	191	GMHEOBKL_01394	GDGGKMFM_00798	GLPENGBM_01598	DDOIMHED_00309	IHGJBHGH_01156	KPCNKHHG_01419	GECPELBE_01555	OGLOEOID_00894	OHADAMDC_00674	LLKMKGKN_01399	CGNPPKJC_01476	PEEHCJEF_00420	EOMBFJFO_01418	MDKMEHGF_00990	APLIFBKG_00054	IMKLPNNJ_00674	PGEODBAP_00599	CKCGEHEH_00104	ELCBOGFN_01416	FLMBMPLK_00423	GGACBJGE_01088	INPKKBDN_00535	ABKGPFCD_01202	GILCBIFJ_00679	JJPADNIB_00339	PJBPIELD_00839
prfA		Peptide chain release factor 1	26	26	1	1	103				1073	1073	1073	GMHEOBKL_00897	GDGGKMFM_01017	GLPENGBM_01418	DDOIMHED_01191	IHGJBHGH_00268	KPCNKHHG_00793	GECPELBE_00665	OGLOEOID_00812	OHADAMDC_00857	LLKMKGKN_01157	CGNPPKJC_01156	PEEHCJEF_00559	EOMBFJFO_00272	MDKMEHGF_01189	APLIFBKG_01349	IMKLPNNJ_01356	PGEODBAP_01497	CKCGEHEH_00963	ELCBOGFN_00467	FLMBMPLK_01274	GGACBJGE_01278	INPKKBDN_00907	ABKGPFCD_00695	GILCBIFJ_00872	JJPADNIB_00628	PJBPIELD_01079
nudF		ADP-ribose pyrophosphatase	26	26	1	1	2057				545	545	545	GMHEOBKL_00972	GDGGKMFM_00101	GLPENGBM_00255	DDOIMHED_00121	IHGJBHGH_01459	KPCNKHHG_01304	GECPELBE_00314	OGLOEOID_00017	OHADAMDC_01315	LLKMKGKN_01571	CGNPPKJC_01064	PEEHCJEF_01368	EOMBFJFO_01318	MDKMEHGF_00116	APLIFBKG_00388	IMKLPNNJ_00127	PGEODBAP_00330	CKCGEHEH_01468	ELCBOGFN_00575	FLMBMPLK_00652	GGACBJGE_01104	INPKKBDN_00162	ABKGPFCD_00647	GILCBIFJ_00416	JJPADNIB_00236	PJBPIELD_00163
pyk		Pyruvate kinase	26	26	1	1	210				1757	1757	1757	GMHEOBKL_00499	GDGGKMFM_00451	GLPENGBM_00918	DDOIMHED_01285	IHGJBHGH_00173	KPCNKHHG_00571	GECPELBE_00374	OGLOEOID_00242	OHADAMDC_00026	LLKMKGKN_00298	CGNPPKJC_00615	PEEHCJEF_00495	EOMBFJFO_00030	MDKMEHGF_00332	APLIFBKG_00437	IMKLPNNJ_00341	PGEODBAP_01594	CKCGEHEH_01062	ELCBOGFN_00199	FLMBMPLK_00536	GGACBJGE_00075	INPKKBDN_00329	ABKGPFCD_00075	GILCBIFJ_00008	JJPADNIB_01026	PJBPIELD_00111
tmk		Thymidylate kinase	26	26	1	1	1614				617	617	617	GMHEOBKL_00778	GDGGKMFM_00908	GLPENGBM_00340	DDOIMHED_00946	IHGJBHGH_00517	KPCNKHHG_00345	GECPELBE_00945	OGLOEOID_00424	OHADAMDC_00833	LLKMKGKN_00035	CGNPPKJC_00154	PEEHCJEF_00681	EOMBFJFO_01290	MDKMEHGF_01080	APLIFBKG_00609	IMKLPNNJ_01028	PGEODBAP_01251	CKCGEHEH_00717	ELCBOGFN_00351	FLMBMPLK_00354	GGACBJGE_00991	INPKKBDN_00645	ABKGPFCD_00181	GILCBIFJ_01259	JJPADNIB_00058	PJBPIELD_00763
cmoA		Carboxy-S-adenosyl-L-methionine synthase	26	26	1	1	893				734	734	734	GMHEOBKL_01179	GDGGKMFM_01142	GLPENGBM_01067	DDOIMHED_01379	IHGJBHGH_00078	KPCNKHHG_00660	GECPELBE_00605	OGLOEOID_01230	OHADAMDC_00120	LLKMKGKN_00533	CGNPPKJC_00951	PEEHCJEF_00279	EOMBFJFO_00092	MDKMEHGF_01440	APLIFBKG_00898	IMKLPNNJ_00247	PGEODBAP_00034	CKCGEHEH_01156	ELCBOGFN_00403	FLMBMPLK_00992	GGACBJGE_00150	INPKKBDN_00245	ABKGPFCD_00249	GILCBIFJ_00379	JJPADNIB_00664	PJBPIELD_00017
rplN		50S ribosomal protein L14	26	26	1	1	2457				368	368	368	GMHEOBKL_00660	GDGGKMFM_00257	GLPENGBM_00845	DDOIMHED_00540	IHGJBHGH_00924	KPCNKHHG_00275	GECPELBE_00837	OGLOEOID_00316	OHADAMDC_00244	LLKMKGKN_00168	CGNPPKJC_00373	PEEHCJEF_00745	EOMBFJFO_00524	MDKMEHGF_00432	APLIFBKG_01137	IMKLPNNJ_00420	PGEODBAP_00877	CKCGEHEH_00330	ELCBOGFN_00273	FLMBMPLK_00214	GGACBJGE_00367	INPKKBDN_00731	ABKGPFCD_00455	GILCBIFJ_00754	JJPADNIB_00826	PJBPIELD_01324
frr		Ribosome-recycling factor	26	26	1	1	1997				557	557	557	GMHEOBKL_00939	GDGGKMFM_00058	GLPENGBM_00297	DDOIMHED_00163	IHGJBHGH_01409	KPCNKHHG_00950	GECPELBE_01493	OGLOEOID_00857	OHADAMDC_00438	LLKMKGKN_00707	CGNPPKJC_00551	PEEHCJEF_00158	EOMBFJFO_01246	MDKMEHGF_00159	APLIFBKG_00199	IMKLPNNJ_00084	PGEODBAP_00373	CKCGEHEH_01512	ELCBOGFN_00619	FLMBMPLK_00263	GGACBJGE_00602	INPKKBDN_00119	ABKGPFCD_00534	GILCBIFJ_01308	JJPADNIB_00998	PJBPIELD_00206
group_2102		hypothetical protein	26	26	1	1	1549				1145	1145	1145	GMHEOBKL_00702	GDGGKMFM_00962	GLPENGBM_00395	DDOIMHED_01001	IHGJBHGH_00464	KPCNKHHG_01353	GECPELBE_01281	OGLOEOID_01482	OHADAMDC_00782	LLKMKGKN_00485	CGNPPKJC_00911	PEEHCJEF_00357	EOMBFJFO_00543	MDKMEHGF_01171	APLIFBKG_00554	IMKLPNNJ_01338	PGEODBAP_01305	CKCGEHEH_00772	ELCBOGFN_00775	FLMBMPLK_00408	GGACBJGE_00943	INPKKBDN_01306	ABKGPFCD_00602	GILCBIFJ_00073	JJPADNIB_00005	PJBPIELD_01044
rpsN1		30S ribosomal protein S14	26	26	1	1	2460				185	185	185	GMHEOBKL_00657	GDGGKMFM_00260	GLPENGBM_00848	DDOIMHED_00537	IHGJBHGH_00927	KPCNKHHG_00278	GECPELBE_00834	OGLOEOID_00313	OHADAMDC_00247	LLKMKGKN_00171	CGNPPKJC_00376	PEEHCJEF_00742	EOMBFJFO_00521	MDKMEHGF_00429	APLIFBKG_01140	IMKLPNNJ_00417	PGEODBAP_00874	CKCGEHEH_00327	ELCBOGFN_00276	FLMBMPLK_00217	GGACBJGE_00370	INPKKBDN_00734	ABKGPFCD_00452	GILCBIFJ_00757	JJPADNIB_00829	PJBPIELD_01321
clpC		ATP-dependent Clp protease ATP-binding subunit ClpC	26	26	1	1	472				2384	2384	2384	GMHEOBKL_00007	GDGGKMFM_01299	GLPENGBM_01307	DDOIMHED_01070	IHGJBHGH_00395	KPCNKHHG_00494	GECPELBE_01421	OGLOEOID_01113	OHADAMDC_01075	LLKMKGKN_01527	CGNPPKJC_01520	PEEHCJEF_00963	EOMBFJFO_00409	MDKMEHGF_01401	APLIFBKG_01477	IMKLPNNJ_00208	PGEODBAP_01372	CKCGEHEH_00841	ELCBOGFN_00140	FLMBMPLK_00588	GGACBJGE_00209	INPKKBDN_00798	ABKGPFCD_00912	GILCBIFJ_00342	JJPADNIB_00907	PJBPIELD_01244
rplL		50S ribosomal protein L7/L12	26	26	1	1	198				380	380	380	GMHEOBKL_00509	GDGGKMFM_00441	GLPENGBM_00929	DDOIMHED_01274	IHGJBHGH_00183	KPCNKHHG_01241	GECPELBE_00385	OGLOEOID_00231	OHADAMDC_00016	LLKMKGKN_00308	CGNPPKJC_00605	PEEHCJEF_00505	EOMBFJFO_01002	MDKMEHGF_00342	APLIFBKG_00448	IMKLPNNJ_00351	PGEODBAP_01581	CKCGEHEH_01052	ELCBOGFN_00209	FLMBMPLK_00523	GGACBJGE_00271	INPKKBDN_00316	ABKGPFCD_00402	GILCBIFJ_00513	JJPADNIB_01036	PJBPIELD_00121
cbf2		Putative peptidyl-prolyl cis-trans isomerase Cbf2	26	26	1	1	718				740	740	740	GMHEOBKL_00602	GDGGKMFM_00719	GLPENGBM_00012	DDOIMHED_01546	IHGJBHGH_01609	KPCNKHHG_01407	GECPELBE_00071	OGLOEOID_01252	OHADAMDC_01155	LLKMKGKN_00656	CGNPPKJC_01350	PEEHCJEF_01345	EOMBFJFO_00759	MDKMEHGF_00866	APLIFBKG_00827	IMKLPNNJ_00910	PGEODBAP_00200	CKCGEHEH_01322	ELCBOGFN_01253	FLMBMPLK_01312	GGACBJGE_00477	INPKKBDN_01284	ABKGPFCD_01037	GILCBIFJ_00692	JJPADNIB_00404	PJBPIELD_00662
rpsD		30S ribosomal protein S4	26	26	1	1	2474				587	587	587	GMHEOBKL_00643	GDGGKMFM_00274	GLPENGBM_00862	DDOIMHED_00523	IHGJBHGH_00941	KPCNKHHG_00292	GECPELBE_00820	OGLOEOID_00299	OHADAMDC_00261	LLKMKGKN_00185	CGNPPKJC_00390	PEEHCJEF_00728	EOMBFJFO_00507	MDKMEHGF_00415	APLIFBKG_01154	IMKLPNNJ_00403	PGEODBAP_00860	CKCGEHEH_00313	ELCBOGFN_00290	FLMBMPLK_00231	GGACBJGE_00384	INPKKBDN_00748	ABKGPFCD_00438	GILCBIFJ_00771	JJPADNIB_00843	PJBPIELD_01307
grxC		Glutaredoxin 3	26	26	1	1	1520				230	230	230	GMHEOBKL_00732	GDGGKMFM_00932	GLPENGBM_00425	DDOIMHED_01031	IHGJBHGH_00434	KPCNKHHG_00922	GECPELBE_01311	OGLOEOID_01000	OHADAMDC_00752	LLKMKGKN_00455	CGNPPKJC_01033	PEEHCJEF_00387	EOMBFJFO_00480	MDKMEHGF_01141	APLIFBKG_00524	IMKLPNNJ_01308	PGEODBAP_01335	CKCGEHEH_00802	ELCBOGFN_00745	FLMBMPLK_01244	GGACBJGE_00785	INPKKBDN_01213	ABKGPFCD_00221	GILCBIFJ_00043	JJPADNIB_01329	PJBPIELD_01014
prmC		Release factor glutamine methyltransferase	26	26	1	1	102				809	809	809	GMHEOBKL_00896	GDGGKMFM_01018	GLPENGBM_01417	DDOIMHED_01190	IHGJBHGH_00269	KPCNKHHG_00794	GECPELBE_00666	OGLOEOID_00811	OHADAMDC_00858	LLKMKGKN_01158	CGNPPKJC_01155	PEEHCJEF_00558	EOMBFJFO_00273	MDKMEHGF_01190	APLIFBKG_01348	IMKLPNNJ_01357	PGEODBAP_01496	CKCGEHEH_00962	ELCBOGFN_00468	FLMBMPLK_01273	GGACBJGE_01277	INPKKBDN_00908	ABKGPFCD_00696	GILCBIFJ_00873	JJPADNIB_00629	PJBPIELD_01078
ulaC_1		Ascorbate-specific PTS system EIIA component	26	26	1	1	245				461	461	461	GMHEOBKL_01467	GDGGKMFM_00486	GLPENGBM_01364	DDOIMHED_01320	IHGJBHGH_00138	KPCNKHHG_00606	GECPELBE_00339	OGLOEOID_01543	OHADAMDC_00061	LLKMKGKN_00263	CGNPPKJC_01437	PEEHCJEF_00601	EOMBFJFO_01226	MDKMEHGF_00297	APLIFBKG_00402	IMKLPNNJ_00306	PGEODBAP_01629	CKCGEHEH_01097	ELCBOGFN_00164	FLMBMPLK_01447	GGACBJGE_00683	INPKKBDN_00364	ABKGPFCD_00794	GILCBIFJ_01035	JJPADNIB_01267	PJBPIELD_00076
group_2111		putative ABC transporter ATP-binding protein	26	26	1	1	1093				680	680	680	GMHEOBKL_01451	GDGGKMFM_00854	GLPENGBM_00684	DDOIMHED_00253	IHGJBHGH_01315	KPCNKHHG_00198	GECPELBE_01024	OGLOEOID_00638	OHADAMDC_01197	LLKMKGKN_00933	CGNPPKJC_01583	PEEHCJEF_00484	EOMBFJFO_01339	MDKMEHGF_00644	APLIFBKG_00109	IMKLPNNJ_01240	PGEODBAP_00510	CKCGEHEH_00025	ELCBOGFN_01471	FLMBMPLK_00938	GGACBJGE_01237	INPKKBDN_01579	ABKGPFCD_01430	GILCBIFJ_01233	JJPADNIB_00264	PJBPIELD_00994
rplW		50S ribosomal protein L23	26	26	1	1	2449				293	293	293	GMHEOBKL_00668	GDGGKMFM_00249	GLPENGBM_00837	DDOIMHED_00548	IHGJBHGH_00916	KPCNKHHG_00267	GECPELBE_00845	OGLOEOID_00324	OHADAMDC_00236	LLKMKGKN_00160	CGNPPKJC_00365	PEEHCJEF_00753	EOMBFJFO_00532	MDKMEHGF_00440	APLIFBKG_01129	IMKLPNNJ_00428	PGEODBAP_00885	CKCGEHEH_00338	ELCBOGFN_00265	FLMBMPLK_00206	GGACBJGE_00359	INPKKBDN_00723	ABKGPFCD_00463	GILCBIFJ_00746	JJPADNIB_00818	PJBPIELD_01332
mbl		Cell shape-determining protein Mbl	26	26	1	1	137				1046	1046	1046	GMHEOBKL_01549	GDGGKMFM_01473	GLPENGBM_01201	DDOIMHED_01222	IHGJBHGH_00238	KPCNKHHG_01494	GECPELBE_00437	OGLOEOID_00179	OHADAMDC_01410	LLKMKGKN_01017	CGNPPKJC_01564	PEEHCJEF_01024	EOMBFJFO_01388	MDKMEHGF_00388	APLIFBKG_00500	IMKLPNNJ_01585	PGEODBAP_01527	CKCGEHEH_00994	ELCBOGFN_01571	FLMBMPLK_01188	GGACBJGE_01340	INPKKBDN_01125	ABKGPFCD_01292	GILCBIFJ_01344	JJPADNIB_00598	PJBPIELD_01407
argR		Arginine repressor	26	26	1	1	2059				452	452	452	GMHEOBKL_00974	GDGGKMFM_00103	GLPENGBM_00253	DDOIMHED_00119	IHGJBHGH_01461	KPCNKHHG_01306	GECPELBE_00312	OGLOEOID_00019	OHADAMDC_01317	LLKMKGKN_01569	CGNPPKJC_01062	PEEHCJEF_01366	EOMBFJFO_01507	MDKMEHGF_00114	APLIFBKG_00386	IMKLPNNJ_00129	PGEODBAP_00328	CKCGEHEH_01466	ELCBOGFN_00573	FLMBMPLK_00654	GGACBJGE_01106	INPKKBDN_00164	ABKGPFCD_00645	GILCBIFJ_00414	JJPADNIB_00234	PJBPIELD_00161
rpmJ		50S ribosomal protein L36	26	26	1	1	2471				113	113	113	GMHEOBKL_00646	GDGGKMFM_00271	GLPENGBM_00859	DDOIMHED_00526	IHGJBHGH_00938	KPCNKHHG_00289	GECPELBE_00823	OGLOEOID_00302	OHADAMDC_00258	LLKMKGKN_00182	CGNPPKJC_00387	PEEHCJEF_00731	EOMBFJFO_00510	MDKMEHGF_00418	APLIFBKG_01151	IMKLPNNJ_00406	PGEODBAP_00863	CKCGEHEH_00316	ELCBOGFN_00287	FLMBMPLK_00228	GGACBJGE_00381	INPKKBDN_00745	ABKGPFCD_00441	GILCBIFJ_00768	JJPADNIB_00840	PJBPIELD_01310
group_2116		hypothetical protein	26	26	1	1	1642				233	233	233	GMHEOBKL_00750	GDGGKMFM_01243	GLPENGBM_00312	DDOIMHED_00918	IHGJBHGH_00545	KPCNKHHG_00372	GECPELBE_00973	OGLOEOID_00452	OHADAMDC_01007	LLKMKGKN_00063	CGNPPKJC_00182	PEEHCJEF_01455	EOMBFJFO_00724	MDKMEHGF_01392	APLIFBKG_00637	IMKLPNNJ_01511	PGEODBAP_01224	CKCGEHEH_00689	ELCBOGFN_00323	FLMBMPLK_00327	GGACBJGE_00938	INPKKBDN_00618	ABKGPFCD_01402	GILCBIFJ_00180	JJPADNIB_00086	PJBPIELD_01452
group_2117		hypothetical protein	26	26	1	1	1664				212	212	212	GMHEOBKL_00312	GDGGKMFM_00389	GLPENGBM_00443	DDOIMHED_00898	IHGJBHGH_00564	KPCNKHHG_01271	GECPELBE_00460	OGLOEOID_01270	OHADAMDC_00367	LLKMKGKN_00082	CGNPPKJC_00201	PEEHCJEF_00092	EOMBFJFO_00637	MDKMEHGF_01483	APLIFBKG_00738	IMKLPNNJ_00631	PGEODBAP_01202	CKCGEHEH_00668	ELCBOGFN_00689	FLMBMPLK_01455	GGACBJGE_00801	INPKKBDN_00442	ABKGPFCD_00314	GILCBIFJ_00592	JJPADNIB_00105	PJBPIELD_00407
rplU		50S ribosomal protein L21	26	26	1	1	782				308	308	308	GMHEOBKL_01035	GDGGKMFM_01515	GLPENGBM_01157	DDOIMHED_01487	IHGJBHGH_01671	KPCNKHHG_01396	GECPELBE_00012	OGLOEOID_00735	OHADAMDC_00898	LLKMKGKN_00820	CGNPPKJC_00976	PEEHCJEF_01078	EOMBFJFO_00687	MDKMEHGF_00807	APLIFBKG_01419	IMKLPNNJ_00969	PGEODBAP_00139	CKCGEHEH_01263	ELCBOGFN_01238	FLMBMPLK_00861	GGACBJGE_00985	INPKKBDN_01092	ABKGPFCD_00546	GILCBIFJ_01433	JJPADNIB_01207	PJBPIELD_00721
gcdB		Glutaconyl-CoA decarboxylase subunit beta	26	26	1	1	1679				1130	1130	1130	GMHEOBKL_00327	GDGGKMFM_00374	GLPENGBM_00458	DDOIMHED_00883	IHGJBHGH_00579	KPCNKHHG_00691	GECPELBE_00475	OGLOEOID_01034	OHADAMDC_00352	LLKMKGKN_00097	CGNPPKJC_00277	PEEHCJEF_00077	EOMBFJFO_00221	MDKMEHGF_00013	APLIFBKG_00723	IMKLPNNJ_00616	PGEODBAP_01187	CKCGEHEH_00653	ELCBOGFN_00704	FLMBMPLK_00013	GGACBJGE_00722	INPKKBDN_00427	ABKGPFCD_00980	GILCBIFJ_00885	JJPADNIB_00120	PJBPIELD_00422
group_2120		Uracil permease	26	26	1	1	889				1265	1265	1265	GMHEOBKL_01175	GDGGKMFM_01138	GLPENGBM_01071	DDOIMHED_01383	IHGJBHGH_00074	KPCNKHHG_00664	GECPELBE_00609	OGLOEOID_01234	OHADAMDC_00124	LLKMKGKN_00529	CGNPPKJC_00955	PEEHCJEF_00283	EOMBFJFO_00088	MDKMEHGF_01436	APLIFBKG_00902	IMKLPNNJ_00243	PGEODBAP_00038	CKCGEHEH_01160	ELCBOGFN_00399	FLMBMPLK_00988	GGACBJGE_00146	INPKKBDN_00241	ABKGPFCD_00253	GILCBIFJ_00383	JJPADNIB_00668	PJBPIELD_00013
group_2121		hypothetical protein	26	26	1	1	1611				1361	1361	1361	GMHEOBKL_00781	GDGGKMFM_00911	GLPENGBM_00343	DDOIMHED_00949	IHGJBHGH_00514	KPCNKHHG_00342	GECPELBE_00942	OGLOEOID_00421	OHADAMDC_00836	LLKMKGKN_00032	CGNPPKJC_00151	PEEHCJEF_00678	EOMBFJFO_01049	MDKMEHGF_01083	APLIFBKG_00606	IMKLPNNJ_01025	PGEODBAP_01254	CKCGEHEH_00720	ELCBOGFN_00354	FLMBMPLK_00357	GGACBJGE_01167	INPKKBDN_00648	ABKGPFCD_00184	GILCBIFJ_01001	JJPADNIB_00055	PJBPIELD_00760
mraZ		Transcriptional regulator MraZ	26	26	1	1	744				431	431	431	GMHEOBKL_01543	GDGGKMFM_00742	GLPENGBM_01555	DDOIMHED_01523	IHGJBHGH_01635	KPCNKHHG_01333	GECPELBE_00048	OGLOEOID_00771	OHADAMDC_01430	LLKMKGKN_01245	CGNPPKJC_01406	PEEHCJEF_01244	EOMBFJFO_01018	MDKMEHGF_00843	APLIFBKG_00850	IMKLPNNJ_00933	PGEODBAP_00175	CKCGEHEH_01299	ELCBOGFN_01344	FLMBMPLK_00825	GGACBJGE_01455	INPKKBDN_01474	ABKGPFCD_01284	GILCBIFJ_00936	JJPADNIB_01578	PJBPIELD_00685
era		GTPase Era	26	26	1	1	2191				887	887	887	GMHEOBKL_00117	GDGGKMFM_00156	GLPENGBM_00959	DDOIMHED_00644	IHGJBHGH_00844	KPCNKHHG_00046	GECPELBE_00768	OGLOEOID_00534	OHADAMDC_00143	LLKMKGKN_01283	CGNPPKJC_00502	PEEHCJEF_00900	EOMBFJFO_01109	MDKMEHGF_00534	APLIFBKG_01048	IMKLPNNJ_00521	PGEODBAP_00952	CKCGEHEH_00412	ELCBOGFN_00645	FLMBMPLK_00145	GGACBJGE_00320	INPKKBDN_00968	ABKGPFCD_00351	GILCBIFJ_00541	JJPADNIB_00535	PJBPIELD_00309
group_2124		hypothetical protein	26	26	1	1	1962				1271	1271	1271	GMHEOBKL_00808	GDGGKMFM_00027	GLPENGBM_01273	DDOIMHED_00194	IHGJBHGH_01378	KPCNKHHG_01086	GECPELBE_01189	OGLOEOID_01462	OHADAMDC_00408	LLKMKGKN_00893	CGNPPKJC_00926	PEEHCJEF_00127	EOMBFJFO_00912	MDKMEHGF_00190	APLIFBKG_00168	IMKLPNNJ_00054	PGEODBAP_00409	CKCGEHEH_01543	ELCBOGFN_01049	FLMBMPLK_00294	GGACBJGE_01391	INPKKBDN_00867	ABKGPFCD_00837	GILCBIFJ_00262	JJPADNIB_01534	PJBPIELD_00237
apt		Adenine phosphoribosyltransferase	26	26	1	1	161				518	518	518	GMHEOBKL_01440	GDGGKMFM_00412	GLPENGBM_01218	DDOIMHED_01239	IHGJBHGH_00220	KPCNKHHG_01016	GECPELBE_00420	OGLOEOID_00196	OHADAMDC_01492	LLKMKGKN_01035	CGNPPKJC_01130	PEEHCJEF_01041	EOMBFJFO_01280	MDKMEHGF_00371	APLIFBKG_00483	IMKLPNNJ_00380	PGEODBAP_01545	CKCGEHEH_01016	ELCBOGFN_01435	FLMBMPLK_01206	GGACBJGE_00736	INPKKBDN_01108	ABKGPFCD_00811	GILCBIFJ_00725	JJPADNIB_00580	PJBPIELD_00150
rpoZ		DNA-directed RNA polymerase subunit omega	26	26	1	1	657				188	188	188	GMHEOBKL_00544	GDGGKMFM_00619	GLPENGBM_00070	DDOIMHED_01604	IHGJBHGH_01551	KPCNKHHG_00395	GECPELBE_00129	OGLOEOID_01136	OHADAMDC_00599	LLKMKGKN_00833	CGNPPKJC_00448	PEEHCJEF_00342	EOMBFJFO_00071	MDKMEHGF_00927	APLIFBKG_00769	IMKLPNNJ_00852	PGEODBAP_00259	CKCGEHEH_01381	ELCBOGFN_01537	FLMBMPLK_01098	GGACBJGE_00913	INPKKBDN_01349	ABKGPFCD_00374	GILCBIFJ_00360	JJPADNIB_00462	PJBPIELD_00601
arlR		Response regulator ArlR	26	26	1	1	2230				707	707	707	GMHEOBKL_00143	GDGGKMFM_00184	GLPENGBM_01439	DDOIMHED_00612	IHGJBHGH_00870	KPCNKHHG_00080	GECPELBE_00800	OGLOEOID_00566	OHADAMDC_00171	LLKMKGKN_00113	CGNPPKJC_00528	PEEHCJEF_01167	EOMBFJFO_00630	MDKMEHGF_00506	APLIFBKG_01018	IMKLPNNJ_00493	PGEODBAP_00917	CKCGEHEH_00384	ELCBOGFN_00673	FLMBMPLK_00174	GGACBJGE_00165	INPKKBDN_00691	ABKGPFCD_00212	GILCBIFJ_00209	JJPADNIB_00507	PJBPIELD_00337
infC		Translation initiation factor IF-3	26	26	1	1	1209				431	431	431	GMHEOBKL_01393	GDGGKMFM_00797	GLPENGBM_01599	DDOIMHED_00310	IHGJBHGH_01155	KPCNKHHG_01418	GECPELBE_01554	OGLOEOID_00895	OHADAMDC_00675	LLKMKGKN_01398	CGNPPKJC_01477	PEEHCJEF_00419	EOMBFJFO_01417	MDKMEHGF_00989	APLIFBKG_00053	IMKLPNNJ_00675	PGEODBAP_00600	CKCGEHEH_00105	ELCBOGFN_01415	FLMBMPLK_00422	GGACBJGE_01087	INPKKBDN_00534	ABKGPFCD_01203	GILCBIFJ_00680	JJPADNIB_00340	PJBPIELD_00840
rplP		50S ribosomal protein L16	26	26	1	1	2454				434	434	434	GMHEOBKL_00663	GDGGKMFM_00254	GLPENGBM_00842	DDOIMHED_00543	IHGJBHGH_00921	KPCNKHHG_00272	GECPELBE_00840	OGLOEOID_00319	OHADAMDC_00241	LLKMKGKN_00165	CGNPPKJC_00370	PEEHCJEF_00748	EOMBFJFO_00527	MDKMEHGF_00435	APLIFBKG_01134	IMKLPNNJ_00423	PGEODBAP_00880	CKCGEHEH_00333	ELCBOGFN_00270	FLMBMPLK_00211	GGACBJGE_00364	INPKKBDN_00728	ABKGPFCD_00458	GILCBIFJ_00751	JJPADNIB_00823	PJBPIELD_01327
celD		PTS system cellobiose-specific EIIA component	26	26	1	1	1978				305	305	305	GMHEOBKL_00820	GDGGKMFM_00039	GLPENGBM_01508	DDOIMHED_00182	IHGJBHGH_01390	KPCNKHHG_01098	GECPELBE_01177	OGLOEOID_01503	OHADAMDC_00419	LLKMKGKN_00688	CGNPPKJC_00938	PEEHCJEF_00139	EOMBFJFO_01141	MDKMEHGF_00178	APLIFBKG_00180	IMKLPNNJ_00065	PGEODBAP_00397	CKCGEHEH_01531	ELCBOGFN_01452	FLMBMPLK_00282	GGACBJGE_01469	INPKKBDN_00879	ABKGPFCD_00925	GILCBIFJ_01145	JJPADNIB_01017	PJBPIELD_00225
ulaA_3		Ascorbate-specific PTS system EIIC component	26	26	1	1	176				1256	1256	1256	GMHEOBKL_00529	GDGGKMFM_00421	GLPENGBM_01582	DDOIMHED_01254	IHGJBHGH_00203	KPCNKHHG_01001	GECPELBE_00405	OGLOEOID_00211	OHADAMDC_01367	LLKMKGKN_01350	CGNPPKJC_00585	PEEHCJEF_00525	EOMBFJFO_01305	MDKMEHGF_00362	APLIFBKG_00468	IMKLPNNJ_00371	PGEODBAP_01561	CKCGEHEH_01032	ELCBOGFN_01519	FLMBMPLK_00503	GGACBJGE_01315	INPKKBDN_00296	ABKGPFCD_01372	GILCBIFJ_01470	JJPADNIB_01056	PJBPIELD_00141
infA		Translation initiation factor IF-1	26	26	1	1	2470				218	218	218	GMHEOBKL_00647	GDGGKMFM_00270	GLPENGBM_00858	DDOIMHED_00527	IHGJBHGH_00937	KPCNKHHG_00288	GECPELBE_00824	OGLOEOID_00303	OHADAMDC_00257	LLKMKGKN_00181	CGNPPKJC_00386	PEEHCJEF_00732	EOMBFJFO_00511	MDKMEHGF_00419	APLIFBKG_01150	IMKLPNNJ_00407	PGEODBAP_00864	CKCGEHEH_00317	ELCBOGFN_00286	FLMBMPLK_00227	GGACBJGE_00380	INPKKBDN_00744	ABKGPFCD_00442	GILCBIFJ_00767	JJPADNIB_00839	PJBPIELD_01311
rplT		50S ribosomal protein L20	26	26	1	1	1211				350	350	350	GMHEOBKL_01395	GDGGKMFM_00799	GLPENGBM_01597	DDOIMHED_00308	IHGJBHGH_01157	KPCNKHHG_01420	GECPELBE_01556	OGLOEOID_00893	OHADAMDC_00673	LLKMKGKN_01400	CGNPPKJC_01475	PEEHCJEF_00421	EOMBFJFO_01419	MDKMEHGF_00991	APLIFBKG_00055	IMKLPNNJ_00673	PGEODBAP_00598	CKCGEHEH_00103	ELCBOGFN_01417	FLMBMPLK_00424	GGACBJGE_01089	INPKKBDN_00536	ABKGPFCD_01201	GILCBIFJ_00678	JJPADNIB_00338	PJBPIELD_00838
potA		Spermidine/putrescine import ATP-binding protein PotA	26	26	1	1	276				1040	1040	1040	GMHEOBKL_01268	GDGGKMFM_01156	GLPENGBM_01053	DDOIMHED_01365	IHGJBHGH_00093	KPCNKHHG_00645	GECPELBE_00591	OGLOEOID_01194	OHADAMDC_00106	LLKMKGKN_01049	CGNPPKJC_00860	PEEHCJEF_00265	EOMBFJFO_00106	MDKMEHGF_00252	APLIFBKG_00884	IMKLPNNJ_00261	PGEODBAP_00020	CKCGEHEH_01142	ELCBOGFN_00417	FLMBMPLK_01006	GGACBJGE_01261	INPKKBDN_00259	ABKGPFCD_00416	GILCBIFJ_01129	JJPADNIB_01405	PJBPIELD_00031
clpB		Chaperone protein ClpB	26	26	1	1	1537				2564	2564	2564	GMHEOBKL_00714	GDGGKMFM_00950	GLPENGBM_00407	DDOIMHED_01013	IHGJBHGH_00452	KPCNKHHG_00904	GECPELBE_01293	OGLOEOID_01018	OHADAMDC_00770	LLKMKGKN_00473	CGNPPKJC_00899	PEEHCJEF_00369	EOMBFJFO_00555	MDKMEHGF_01159	APLIFBKG_00542	IMKLPNNJ_01326	PGEODBAP_01317	CKCGEHEH_00784	ELCBOGFN_00763	FLMBMPLK_01226	GGACBJGE_00434	INPKKBDN_01318	ABKGPFCD_00239	GILCBIFJ_00061	JJPADNIB_01311	PJBPIELD_01032
rpsG		30S ribosomal protein S7	26	26	1	1	234				470	470	470	GMHEOBKL_00475	GDGGKMFM_00475	GLPENGBM_00894	DDOIMHED_01309	IHGJBHGH_00149	KPCNKHHG_00595	GECPELBE_00350	OGLOEOID_00266	OHADAMDC_00050	LLKMKGKN_00274	CGNPPKJC_00768	PEEHCJEF_00590	EOMBFJFO_00006	MDKMEHGF_00308	APLIFBKG_00413	IMKLPNNJ_00317	PGEODBAP_01618	CKCGEHEH_01086	ELCBOGFN_00175	FLMBMPLK_00560	GGACBJGE_00051	INPKKBDN_00353	ABKGPFCD_00099	GILCBIFJ_00032	JJPADNIB_01256	PJBPIELD_00087
group_2137		hypothetical protein	26	26	1	1	1695				641	641	641	GMHEOBKL_00342	GDGGKMFM_00359	GLPENGBM_00473	DDOIMHED_00868	IHGJBHGH_00594	KPCNKHHG_00705	GECPELBE_00490	OGLOEOID_01049	OHADAMDC_00337	LLKMKGKN_01139	CGNPPKJC_00292	PEEHCJEF_00062	EOMBFJFO_00206	MDKMEHGF_00028	APLIFBKG_00708	IMKLPNNJ_00601	PGEODBAP_01172	CKCGEHEH_00638	ELCBOGFN_00719	FLMBMPLK_00028	GGACBJGE_00627	INPKKBDN_00412	ABKGPFCD_00736	GILCBIFJ_00143	JJPADNIB_00133	PJBPIELD_00437
pfkA		ATP-dependent 6-phosphofructokinase	26	26	1	1	209				959	959	959	GMHEOBKL_00500	GDGGKMFM_00450	GLPENGBM_00919	DDOIMHED_01284	IHGJBHGH_00174	KPCNKHHG_00570	GECPELBE_00375	OGLOEOID_00241	OHADAMDC_00025	LLKMKGKN_00299	CGNPPKJC_00614	PEEHCJEF_00496	EOMBFJFO_00031	MDKMEHGF_00333	APLIFBKG_00438	IMKLPNNJ_00342	PGEODBAP_01593	CKCGEHEH_01061	ELCBOGFN_00200	FLMBMPLK_00535	GGACBJGE_00076	INPKKBDN_00328	ABKGPFCD_00074	GILCBIFJ_00007	JJPADNIB_01027	PJBPIELD_00112
hup		DNA-binding protein HU	26	26	1	1	879				278	278	278	GMHEOBKL_01165	GDGGKMFM_01128	GLPENGBM_01081	DDOIMHED_01393	IHGJBHGH_00064	KPCNKHHG_00674	GECPELBE_00619	OGLOEOID_01143	OHADAMDC_00134	LLKMKGKN_00519	CGNPPKJC_00965	PEEHCJEF_00293	EOMBFJFO_00078	MDKMEHGF_01426	APLIFBKG_00912	IMKLPNNJ_00233	PGEODBAP_00048	CKCGEHEH_01170	ELCBOGFN_00389	FLMBMPLK_00978	GGACBJGE_01297	INPKKBDN_00231	ABKGPFCD_00263	GILCBIFJ_00393	JJPADNIB_00678	PJBPIELD_00003
fusA_1		Elongation factor G	26	26	1	1	235				2093	2093	2093	GMHEOBKL_00474	GDGGKMFM_00476	GLPENGBM_00893	DDOIMHED_01310	IHGJBHGH_00148	KPCNKHHG_00596	GECPELBE_00349	OGLOEOID_00267	OHADAMDC_00051	LLKMKGKN_00273	CGNPPKJC_00769	PEEHCJEF_00591	EOMBFJFO_00005	MDKMEHGF_00307	APLIFBKG_00412	IMKLPNNJ_00316	PGEODBAP_01619	CKCGEHEH_01087	ELCBOGFN_00174	FLMBMPLK_00561	GGACBJGE_00050	INPKKBDN_00354	ABKGPFCD_00100	GILCBIFJ_00033	JJPADNIB_01257	PJBPIELD_00086
purE		N5-carboxyaminoimidazole ribonucleotide mutase	26	26	1	1	871				476	476	476	GMHEOBKL_01001	GDGGKMFM_01052	GLPENGBM_01176	DDOIMHED_01402	IHGJBHGH_00055	KPCNKHHG_01222	GECPELBE_00628	OGLOEOID_01152	OHADAMDC_01299	LLKMKGKN_00510	CGNPPKJC_01081	PEEHCJEF_01296	EOMBFJFO_00864	MDKMEHGF_01264	APLIFBKG_00921	IMKLPNNJ_01199	PGEODBAP_00056	CKCGEHEH_01178	ELCBOGFN_00004	FLMBMPLK_01521	GGACBJGE_01025	INPKKBDN_00223	ABKGPFCD_00280	GILCBIFJ_00783	JJPADNIB_00686	PJBPIELD_01124
group_2142		Cobalt-dependent inorganic pyrophosphatase	26	26	1	1	1980				1652	1652	1652	GMHEOBKL_00822	GDGGKMFM_00041	GLPENGBM_01510	DDOIMHED_00180	IHGJBHGH_01392	KPCNKHHG_00933	GECPELBE_01175	OGLOEOID_01501	OHADAMDC_00421	LLKMKGKN_00690	CGNPPKJC_00940	PEEHCJEF_00141	EOMBFJFO_01139	MDKMEHGF_00176	APLIFBKG_00182	IMKLPNNJ_00067	PGEODBAP_00395	CKCGEHEH_01529	ELCBOGFN_01454	FLMBMPLK_00280	GGACBJGE_00896	INPKKBDN_00881	ABKGPFCD_00923	GILCBIFJ_01143	JJPADNIB_01015	PJBPIELD_00223
yrrK		Putative pre-16S rRNA nuclease	26	26	1	1	723				410	410	410	GMHEOBKL_00607	GDGGKMFM_00724	GLPENGBM_00007	DDOIMHED_01541	IHGJBHGH_01614	KPCNKHHG_01412	GECPELBE_00066	OGLOEOID_01257	OHADAMDC_01160	LLKMKGKN_00651	CGNPPKJC_01345	PEEHCJEF_01350	EOMBFJFO_00764	MDKMEHGF_00861	APLIFBKG_00832	IMKLPNNJ_00915	PGEODBAP_00195	CKCGEHEH_01317	ELCBOGFN_01258	FLMBMPLK_01317	GGACBJGE_00482	INPKKBDN_01279	ABKGPFCD_01032	GILCBIFJ_00697	JJPADNIB_00399	PJBPIELD_00667
phnE		Phosphate-import permease protein PhnE	26	26	1	1	1534				821	821	821	GMHEOBKL_00717	GDGGKMFM_00947	GLPENGBM_00410	DDOIMHED_01016	IHGJBHGH_00449	KPCNKHHG_00907	GECPELBE_01296	OGLOEOID_01015	OHADAMDC_00767	LLKMKGKN_00470	CGNPPKJC_00896	PEEHCJEF_00372	EOMBFJFO_00558	MDKMEHGF_01156	APLIFBKG_00539	IMKLPNNJ_01323	PGEODBAP_01320	CKCGEHEH_00787	ELCBOGFN_00760	FLMBMPLK_01229	GGACBJGE_00431	INPKKBDN_01228	ABKGPFCD_00236	GILCBIFJ_00058	JJPADNIB_01314	PJBPIELD_01029
atpC_2		ATP synthase epsilon chain	26	26	1	1	1303				401	401	401	GMHEOBKL_00856	GDGGKMFM_01184	GLPENGBM_01108	DDOIMHED_00701	IHGJBHGH_00774	KPCNKHHG_00884	GECPELBE_01404	OGLOEOID_00928	OHADAMDC_00945	LLKMKGKN_01307	CGNPPKJC_00795	PEEHCJEF_00781	EOMBFJFO_00790	MDKMEHGF_01322	APLIFBKG_01382	IMKLPNNJ_01459	PGEODBAP_00995	CKCGEHEH_00464	ELCBOGFN_01112	FLMBMPLK_01151	GGACBJGE_00842	INPKKBDN_01153	ABKGPFCD_01152	GILCBIFJ_00581	JJPADNIB_01356	PJBPIELD_01155
group_2146		Putative glutamine amidotransferase	26	26	1	1	1949				728	728	728	GMHEOBKL_00796	GDGGKMFM_00015	GLPENGBM_01261	DDOIMHED_00206	IHGJBHGH_01366	KPCNKHHG_01536	GECPELBE_01201	OGLOEOID_01374	OHADAMDC_00396	LLKMKGKN_00881	CGNPPKJC_01276	PEEHCJEF_00115	EOMBFJFO_01094	MDKMEHGF_00202	APLIFBKG_00156	IMKLPNNJ_00042	PGEODBAP_00421	CKCGEHEH_01555	ELCBOGFN_01061	FLMBMPLK_00306	GGACBJGE_00608	INPKKBDN_00855	ABKGPFCD_00875	GILCBIFJ_00274	JJPADNIB_01494	PJBPIELD_00249
lexA		LexA repressor	26	26	1	1	2042				611	611	611	GMHEOBKL_00958	GDGGKMFM_00087	GLPENGBM_00269	DDOIMHED_00135	IHGJBHGH_01445	KPCNKHHG_01369	GECPELBE_00328	OGLOEOID_00003	OHADAMDC_00467	LLKMKGKN_01380	CGNPPKJC_01514	PEEHCJEF_01157	EOMBFJFO_01487	MDKMEHGF_00130	APLIFBKG_01548	IMKLPNNJ_00113	PGEODBAP_00344	CKCGEHEH_01482	ELCBOGFN_00589	FLMBMPLK_00234	GGACBJGE_01185	INPKKBDN_00148	ABKGPFCD_01475	GILCBIFJ_01216	JJPADNIB_00250	PJBPIELD_00177
group_2148		hypothetical protein	26	26	1	1	890				653	653	653	GMHEOBKL_01176	GDGGKMFM_01139	GLPENGBM_01070	DDOIMHED_01382	IHGJBHGH_00075	KPCNKHHG_00663	GECPELBE_00608	OGLOEOID_01233	OHADAMDC_00123	LLKMKGKN_00530	CGNPPKJC_00954	PEEHCJEF_00282	EOMBFJFO_00089	MDKMEHGF_01437	APLIFBKG_00901	IMKLPNNJ_00244	PGEODBAP_00037	CKCGEHEH_01159	ELCBOGFN_00400	FLMBMPLK_00989	GGACBJGE_00147	INPKKBDN_00242	ABKGPFCD_00252	GILCBIFJ_00382	JJPADNIB_00667	PJBPIELD_00014
group_2149		hypothetical protein	26	26	1	1	1753				581	581	581	GMHEOBKL_00393	GDGGKMFM_00315	GLPENGBM_00516	DDOIMHED_00825	IHGJBHGH_00645	KPCNKHHG_00825	GECPELBE_00533	OGLOEOID_00984	OHADAMDC_00293	LLKMKGKN_00581	CGNPPKJC_01327	PEEHCJEF_00018	EOMBFJFO_01169	MDKMEHGF_00072	APLIFBKG_00665	IMKLPNNJ_00557	PGEODBAP_01120	CKCGEHEH_00595	ELCBOGFN_00542	FLMBMPLK_00080	GGACBJGE_00327	INPKKBDN_00012	ABKGPFCD_01117	GILCBIFJ_00643	JJPADNIB_00191	PJBPIELD_01220
purK		N5-carboxyaminoimidazole ribonucleotide synthase	26	26	1	1	870				1040	1040	1040	GMHEOBKL_01002	GDGGKMFM_01053	GLPENGBM_01177	DDOIMHED_01403	IHGJBHGH_00054	KPCNKHHG_01221	GECPELBE_00629	OGLOEOID_01153	OHADAMDC_01300	LLKMKGKN_00509	CGNPPKJC_01082	PEEHCJEF_01295	EOMBFJFO_00863	MDKMEHGF_01265	APLIFBKG_00922	IMKLPNNJ_01198	PGEODBAP_00057	CKCGEHEH_01179	ELCBOGFN_00005	FLMBMPLK_01520	GGACBJGE_01026	INPKKBDN_00222	ABKGPFCD_00279	GILCBIFJ_00782	JJPADNIB_00687	PJBPIELD_01123
group_2151		Magnesium transporter MgtE	26	26	1	1	1347				1340	1340	1340	GMHEOBKL_00412	GDGGKMFM_00555	GLPENGBM_00782	DDOIMHED_00742	IHGJBHGH_00732	KPCNKHHG_01470	GECPELBE_01253	OGLOEOID_00513	OHADAMDC_00489	LLKMKGKN_00246	CGNPPKJC_00262	PEEHCJEF_00188	EOMBFJFO_00952	MDKMEHGF_00782	APLIFBKG_00954	IMKLPNNJ_00742	PGEODBAP_01036	CKCGEHEH_00505	ELCBOGFN_01138	FLMBMPLK_01432	GGACBJGE_00226	INPKKBDN_00096	ABKGPFCD_00987	GILCBIFJ_01113	JJPADNIB_01511	PJBPIELD_00540
rpmG		50S ribosomal protein L33	26	26	1	1	192				149	149	149	GMHEOBKL_00515	GDGGKMFM_00435	GLPENGBM_00935	DDOIMHED_01268	IHGJBHGH_00189	KPCNKHHG_01235	GECPELBE_00391	OGLOEOID_00225	OHADAMDC_00010	LLKMKGKN_00314	CGNPPKJC_00599	PEEHCJEF_00511	EOMBFJFO_00996	MDKMEHGF_00348	APLIFBKG_00454	IMKLPNNJ_00357	PGEODBAP_01575	CKCGEHEH_01046	ELCBOGFN_00215	FLMBMPLK_00517	GGACBJGE_00277	INPKKBDN_00310	ABKGPFCD_00396	GILCBIFJ_00507	JJPADNIB_01042	PJBPIELD_00127
ulaB_1		Ascorbate-specific PTS system EIIB component	26	26	1	1	244				287	287	287	GMHEOBKL_01466	GDGGKMFM_00485	GLPENGBM_01365	DDOIMHED_01319	IHGJBHGH_00139	KPCNKHHG_00605	GECPELBE_00340	OGLOEOID_01544	OHADAMDC_00060	LLKMKGKN_00264	CGNPPKJC_01438	PEEHCJEF_00600	EOMBFJFO_01227	MDKMEHGF_00298	APLIFBKG_00403	IMKLPNNJ_00307	PGEODBAP_01628	CKCGEHEH_01096	ELCBOGFN_00165	FLMBMPLK_01448	GGACBJGE_00682	INPKKBDN_00363	ABKGPFCD_00793	GILCBIFJ_01034	JJPADNIB_01266	PJBPIELD_00077
ptsH_1		Phosphocarrier protein HPr	26	26	1	1	668				260	260	260	GMHEOBKL_00554	GDGGKMFM_00629	GLPENGBM_00060	DDOIMHED_01594	IHGJBHGH_01561	KPCNKHHG_00405	GECPELBE_00119	OGLOEOID_01320	OHADAMDC_00609	LLKMKGKN_01319	CGNPPKJC_00438	PEEHCJEF_00332	EOMBFJFO_00061	MDKMEHGF_00937	APLIFBKG_00779	IMKLPNNJ_00862	PGEODBAP_00249	CKCGEHEH_01371	ELCBOGFN_00902	FLMBMPLK_01108	GGACBJGE_00471	INPKKBDN_01339	ABKGPFCD_00384	GILCBIFJ_00370	JJPADNIB_00452	PJBPIELD_00591
tig		Trigger factor	26	26	1	1	1606				1322	1322	1322	GMHEOBKL_00786	GDGGKMFM_00916	GLPENGBM_00348	DDOIMHED_00954	IHGJBHGH_00509	KPCNKHHG_00337	GECPELBE_00937	OGLOEOID_00416	OHADAMDC_00841	LLKMKGKN_00027	CGNPPKJC_00146	PEEHCJEF_00673	EOMBFJFO_01044	MDKMEHGF_01088	APLIFBKG_00601	IMKLPNNJ_01020	PGEODBAP_01259	CKCGEHEH_00725	ELCBOGFN_00359	FLMBMPLK_00362	GGACBJGE_01049	INPKKBDN_00653	ABKGPFCD_01105	GILCBIFJ_00996	JJPADNIB_00050	PJBPIELD_00755
oadA		Oxaloacetate decarboxylase alpha chain	26	26	1	1	1676				1385	1385	1385	GMHEOBKL_00324	GDGGKMFM_00377	GLPENGBM_00455	DDOIMHED_00886	IHGJBHGH_00576	KPCNKHHG_00688	GECPELBE_00472	OGLOEOID_01031	OHADAMDC_00355	LLKMKGKN_00094	CGNPPKJC_00274	PEEHCJEF_00080	EOMBFJFO_00224	MDKMEHGF_00010	APLIFBKG_00726	IMKLPNNJ_00619	PGEODBAP_01190	CKCGEHEH_00656	ELCBOGFN_00701	FLMBMPLK_00010	GGACBJGE_00719	INPKKBDN_00430	ABKGPFCD_00977	GILCBIFJ_00888	JJPADNIB_00117	PJBPIELD_00419
group_2157		hypothetical protein	26	26	1	1	773				227	227	227	GMHEOBKL_01044	GDGGKMFM_01506	GLPENGBM_01148	DDOIMHED_01496	IHGJBHGH_01662	KPCNKHHG_01249	GECPELBE_00021	OGLOEOID_00744	OHADAMDC_00907	LLKMKGKN_00811	CGNPPKJC_00985	PEEHCJEF_01087	EOMBFJFO_00678	MDKMEHGF_00816	APLIFBKG_01428	IMKLPNNJ_00960	PGEODBAP_00148	CKCGEHEH_01272	ELCBOGFN_01229	FLMBMPLK_00852	GGACBJGE_00831	INPKKBDN_01083	ABKGPFCD_00555	GILCBIFJ_01057	JJPADNIB_01216	PJBPIELD_00712
rplM		50S ribosomal protein L13	26	26	1	1	2482				428	428	428	GMHEOBKL_00635	GDGGKMFM_00282	GLPENGBM_00870	DDOIMHED_00515	IHGJBHGH_00949	KPCNKHHG_00300	GECPELBE_00812	OGLOEOID_00291	OHADAMDC_00269	LLKMKGKN_01084	CGNPPKJC_00398	PEEHCJEF_00720	EOMBFJFO_00499	MDKMEHGF_00407	APLIFBKG_01162	IMKLPNNJ_00395	PGEODBAP_00852	CKCGEHEH_00305	ELCBOGFN_00298	FLMBMPLK_00928	GGACBJGE_00545	INPKKBDN_00756	ABKGPFCD_00686	GILCBIFJ_00953	JJPADNIB_00851	PJBPIELD_01299
rpsK		30S ribosomal protein S11	26	26	1	1	2473				410	410	410	GMHEOBKL_00644	GDGGKMFM_00273	GLPENGBM_00861	DDOIMHED_00524	IHGJBHGH_00940	KPCNKHHG_00291	GECPELBE_00821	OGLOEOID_00300	OHADAMDC_00260	LLKMKGKN_00184	CGNPPKJC_00389	PEEHCJEF_00729	EOMBFJFO_00508	MDKMEHGF_00416	APLIFBKG_01153	IMKLPNNJ_00404	PGEODBAP_00861	CKCGEHEH_00314	ELCBOGFN_00289	FLMBMPLK_00230	GGACBJGE_00383	INPKKBDN_00747	ABKGPFCD_00439	GILCBIFJ_00770	JJPADNIB_00842	PJBPIELD_01308
rplA		50S ribosomal protein L1	26	26	1	1	196				698	698	698	GMHEOBKL_00511	GDGGKMFM_00439	GLPENGBM_00931	DDOIMHED_01272	IHGJBHGH_00185	KPCNKHHG_01239	GECPELBE_00387	OGLOEOID_00229	OHADAMDC_00014	LLKMKGKN_00310	CGNPPKJC_00603	PEEHCJEF_00507	EOMBFJFO_01000	MDKMEHGF_00344	APLIFBKG_00450	IMKLPNNJ_00353	PGEODBAP_01579	CKCGEHEH_01050	ELCBOGFN_00211	FLMBMPLK_00521	GGACBJGE_00273	INPKKBDN_00314	ABKGPFCD_00400	GILCBIFJ_00511	JJPADNIB_01038	PJBPIELD_00123
group_2161		hypothetical protein	26	26	1	1	1705			Hypothetical protein with no hits to refseq/uniprot/clusters/cdd/tigrfams/pfam overlapping another protein with hits	386	386	386	GMHEOBKL_00348	GDGGKMFM_00353	GLPENGBM_00479	DDOIMHED_00862	IHGJBHGH_00600	KPCNKHHG_00711	GECPELBE_00496	OGLOEOID_01055	OHADAMDC_00331	LLKMKGKN_01145	CGNPPKJC_00298	PEEHCJEF_00056	EOMBFJFO_00200	MDKMEHGF_00034	APLIFBKG_00702	IMKLPNNJ_00595	PGEODBAP_01166	CKCGEHEH_00632	ELCBOGFN_00725	FLMBMPLK_00034	GGACBJGE_00633	INPKKBDN_00406	ABKGPFCD_01188	GILCBIFJ_00137	JJPADNIB_00146	PJBPIELD_00443
murAA		UDP-N-acetylglucosamine 1-carboxyvinyltransferase 1	26	26	1	1	1346				1274	1274	1274	GMHEOBKL_00411	GDGGKMFM_00556	GLPENGBM_00783	DDOIMHED_00741	IHGJBHGH_00733	KPCNKHHG_01471	GECPELBE_01254	OGLOEOID_00514	OHADAMDC_00488	LLKMKGKN_00247	CGNPPKJC_00263	PEEHCJEF_00187	EOMBFJFO_00951	MDKMEHGF_00783	APLIFBKG_00953	IMKLPNNJ_00741	PGEODBAP_01035	CKCGEHEH_00504	ELCBOGFN_01137	FLMBMPLK_01431	GGACBJGE_00225	INPKKBDN_00097	ABKGPFCD_00988	GILCBIFJ_01114	JJPADNIB_01510	PJBPIELD_00541
citF		Citrate lyase alpha chain	26	26	1	1	1673				1535	1535	1535	GMHEOBKL_00321	GDGGKMFM_00380	GLPENGBM_00452	DDOIMHED_00889	IHGJBHGH_00573	KPCNKHHG_00685	GECPELBE_00469	OGLOEOID_01028	OHADAMDC_00358	LLKMKGKN_00091	CGNPPKJC_00271	PEEHCJEF_00083	EOMBFJFO_00227	MDKMEHGF_00007	APLIFBKG_00729	IMKLPNNJ_00622	PGEODBAP_01193	CKCGEHEH_00659	ELCBOGFN_00698	FLMBMPLK_00007	GGACBJGE_00716	INPKKBDN_00433	ABKGPFCD_00974	GILCBIFJ_00891	JJPADNIB_00114	PJBPIELD_00416
manZ_3		PTS system mannose-specific EIID component	26	26	1	1	99				818	818	818	GMHEOBKL_00893	GDGGKMFM_01021	GLPENGBM_01414	DDOIMHED_01187	IHGJBHGH_00272	KPCNKHHG_00797	GECPELBE_00669	OGLOEOID_00808	OHADAMDC_00861	LLKMKGKN_01161	CGNPPKJC_01152	PEEHCJEF_00555	EOMBFJFO_00276	MDKMEHGF_01193	APLIFBKG_01345	IMKLPNNJ_01360	PGEODBAP_01493	CKCGEHEH_00959	ELCBOGFN_00471	FLMBMPLK_01270	GGACBJGE_00958	INPKKBDN_00911	ABKGPFCD_00699	GILCBIFJ_00876	JJPADNIB_00632	PJBPIELD_01075
agaC_2		N-acetylgalactosamine permease IIC component 1	26	26	1	1	684				794	794	794	GMHEOBKL_00570	GDGGKMFM_00645	GLPENGBM_00044	DDOIMHED_01578	IHGJBHGH_01577	KPCNKHHG_00421	GECPELBE_00103	OGLOEOID_01304	OHADAMDC_00625	LLKMKGKN_01454	CGNPPKJC_00422	PEEHCJEF_00316	EOMBFJFO_00045	MDKMEHGF_00953	APLIFBKG_00795	IMKLPNNJ_00878	PGEODBAP_00233	CKCGEHEH_01355	ELCBOGFN_00886	FLMBMPLK_01124	GGACBJGE_00589	INPKKBDN_01424	ABKGPFCD_00751	GILCBIFJ_01079	JJPADNIB_00436	PJBPIELD_00575
natA_2		ABC transporter ATP-binding protein NatA	26	26	1	1	1969				719	719	719	GMHEOBKL_00813	GDGGKMFM_00032	GLPENGBM_01278	DDOIMHED_00189	IHGJBHGH_01383	KPCNKHHG_01091	GECPELBE_01184	OGLOEOID_01467	OHADAMDC_00413	LLKMKGKN_00898	CGNPPKJC_00931	PEEHCJEF_00132	EOMBFJFO_01338	MDKMEHGF_00185	APLIFBKG_00173	IMKLPNNJ_00059	PGEODBAP_00404	CKCGEHEH_01538	ELCBOGFN_01044	FLMBMPLK_00289	GGACBJGE_01131	INPKKBDN_00872	ABKGPFCD_00842	GILCBIFJ_00257	JJPADNIB_01529	PJBPIELD_00232
rbgA		Ribosome biogenesis GTPase A	26	26	1	1	674				875	875	875	GMHEOBKL_00560	GDGGKMFM_00635	GLPENGBM_00054	DDOIMHED_01588	IHGJBHGH_01567	KPCNKHHG_00411	GECPELBE_00113	OGLOEOID_01314	OHADAMDC_00615	LLKMKGKN_01464	CGNPPKJC_00432	PEEHCJEF_00326	EOMBFJFO_00055	MDKMEHGF_00943	APLIFBKG_00785	IMKLPNNJ_00868	PGEODBAP_00243	CKCGEHEH_01365	ELCBOGFN_00896	FLMBMPLK_01114	GGACBJGE_00579	INPKKBDN_01414	ABKGPFCD_00761	GILCBIFJ_01069	JJPADNIB_00446	PJBPIELD_00585
nrdR		Transcriptional repressor NrdR	26	26	1	1	736				449	449	449	GMHEOBKL_01535	GDGGKMFM_00734	GLPENGBM_01547	DDOIMHED_01531	IHGJBHGH_01627	KPCNKHHG_01325	GECPELBE_00056	OGLOEOID_00779	OHADAMDC_01438	LLKMKGKN_01253	CGNPPKJC_01398	PEEHCJEF_01252	EOMBFJFO_01010	MDKMEHGF_00851	APLIFBKG_00842	IMKLPNNJ_00925	PGEODBAP_00183	CKCGEHEH_01307	ELCBOGFN_01352	FLMBMPLK_00817	GGACBJGE_01017	INPKKBDN_01482	ABKGPFCD_01238	GILCBIFJ_00944	JJPADNIB_01570	PJBPIELD_00677
manZ_2		PTS system mannose-specific EIID component	26	26	1	1	683				992	992	992	GMHEOBKL_00569	GDGGKMFM_00644	GLPENGBM_00045	DDOIMHED_01579	IHGJBHGH_01576	KPCNKHHG_00420	GECPELBE_00104	OGLOEOID_01305	OHADAMDC_00624	LLKMKGKN_01455	CGNPPKJC_00423	PEEHCJEF_00317	EOMBFJFO_00046	MDKMEHGF_00952	APLIFBKG_00794	IMKLPNNJ_00877	PGEODBAP_00234	CKCGEHEH_01356	ELCBOGFN_00887	FLMBMPLK_01123	GGACBJGE_00588	INPKKBDN_01423	ABKGPFCD_00752	GILCBIFJ_01078	JJPADNIB_00437	PJBPIELD_00576
group_2170		hypothetical protein	26	26	1	1	696				473	473	473	GMHEOBKL_00582	GDGGKMFM_00657	GLPENGBM_00032	DDOIMHED_01566	IHGJBHGH_01589	KPCNKHHG_00433	GECPELBE_00091	OGLOEOID_01445	OHADAMDC_00637	LLKMKGKN_00676	CGNPPKJC_01408	PEEHCJEF_00304	EOMBFJFO_01475	MDKMEHGF_01574	APLIFBKG_00807	IMKLPNNJ_00890	PGEODBAP_00219	CKCGEHEH_01343	ELCBOGFN_00874	FLMBMPLK_01293	GGACBJGE_01284	INPKKBDN_01538	ABKGPFCD_00774	GILCBIFJ_00810	JJPADNIB_00424	PJBPIELD_00563
adhA		Alcohol dehydrogenase 1	26	26	1	1	2177				1028	1028	1028	GMHEOBKL_00104	GDGGKMFM_00142	GLPENGBM_00973	DDOIMHED_00658	IHGJBHGH_00831	KPCNKHHG_00033	GECPELBE_00754	OGLOEOID_00520	OHADAMDC_01422	LLKMKGKN_01413	CGNPPKJC_01203	PEEHCJEF_00914	EOMBFJFO_01131	MDKMEHGF_00548	APLIFBKG_01062	IMKLPNNJ_00535	PGEODBAP_00965	CKCGEHEH_00425	ELCBOGFN_00632	FLMBMPLK_00132	GGACBJGE_00307	INPKKBDN_00955	ABKGPFCD_00338	GILCBIFJ_01026	JJPADNIB_00548	PJBPIELD_00295
pta		Phosphate acetyltransferase	26	26	1	1	1696				998	998	998	GMHEOBKL_00343	GDGGKMFM_00358	GLPENGBM_00474	DDOIMHED_00867	IHGJBHGH_00595	KPCNKHHG_00706	GECPELBE_00491	OGLOEOID_01050	OHADAMDC_00336	LLKMKGKN_01140	CGNPPKJC_00293	PEEHCJEF_00061	EOMBFJFO_00205	MDKMEHGF_00029	APLIFBKG_00707	IMKLPNNJ_00600	PGEODBAP_01171	CKCGEHEH_00637	ELCBOGFN_00720	FLMBMPLK_00029	GGACBJGE_00628	INPKKBDN_00411	ABKGPFCD_00735	GILCBIFJ_00142	JJPADNIB_00134	PJBPIELD_00438
ddl		D-alanine--D-alanine ligase	26	26	1	1	74				1046	1046	1046	GMHEOBKL_00870	GDGGKMFM_01043	GLPENGBM_00541	DDOIMHED_01164	IHGJBHGH_00295	KPCNKHHG_00820	GECPELBE_00692	OGLOEOID_00785	OHADAMDC_00883	LLKMKGKN_01507	CGNPPKJC_01486	PEEHCJEF_00533	EOMBFJFO_00987	MDKMEHGF_01215	APLIFBKG_01322	IMKLPNNJ_01382	PGEODBAP_01470	CKCGEHEH_00936	ELCBOGFN_00494	FLMBMPLK_01530	GGACBJGE_00645	INPKKBDN_00934	ABKGPFCD_00970	GILCBIFJ_00612	JJPADNIB_00654	PJBPIELD_01053
ppaX_2		Pyrophosphatase PpaX	26	26	1	1	135				644	644	644	GMHEOBKL_01547	GDGGKMFM_01471	GLPENGBM_01199	DDOIMHED_01220	IHGJBHGH_00240	KPCNKHHG_01492	GECPELBE_00439	OGLOEOID_00177	OHADAMDC_01408	LLKMKGKN_01015	CGNPPKJC_01566	PEEHCJEF_01022	EOMBFJFO_01390	MDKMEHGF_00390	APLIFBKG_00502	IMKLPNNJ_01587	PGEODBAP_01525	CKCGEHEH_00992	ELCBOGFN_01573	FLMBMPLK_01186	GGACBJGE_01338	INPKKBDN_01127	ABKGPFCD_01294	GILCBIFJ_01342	JJPADNIB_00600	PJBPIELD_01405
group_2175		hypothetical protein	26	26	1	1	678				245	245	245	GMHEOBKL_00564	GDGGKMFM_00639	GLPENGBM_00050	DDOIMHED_01584	IHGJBHGH_01571	KPCNKHHG_00415	GECPELBE_00109	OGLOEOID_01310	OHADAMDC_00619	LLKMKGKN_01460	CGNPPKJC_00428	PEEHCJEF_00322	EOMBFJFO_00051	MDKMEHGF_00947	APLIFBKG_00789	IMKLPNNJ_00872	PGEODBAP_00239	CKCGEHEH_01361	ELCBOGFN_00892	FLMBMPLK_01118	GGACBJGE_00583	INPKKBDN_01418	ABKGPFCD_00757	GILCBIFJ_01073	JJPADNIB_00442	PJBPIELD_00581
rpmA		50S ribosomal protein L27	26	26	1	1	780				290	290	290	GMHEOBKL_01037	GDGGKMFM_01513	GLPENGBM_01155	DDOIMHED_01489	IHGJBHGH_01669	KPCNKHHG_01398	GECPELBE_00014	OGLOEOID_00737	OHADAMDC_00900	LLKMKGKN_00818	CGNPPKJC_00978	PEEHCJEF_01080	EOMBFJFO_00685	MDKMEHGF_00809	APLIFBKG_01421	IMKLPNNJ_00967	PGEODBAP_00141	CKCGEHEH_01265	ELCBOGFN_01236	FLMBMPLK_00859	GGACBJGE_00987	INPKKBDN_01090	ABKGPFCD_00548	GILCBIFJ_01431	JJPADNIB_01209	PJBPIELD_00719
group_2177		hypothetical protein	26	26	1	1	104				473	473	473	GMHEOBKL_00898	GDGGKMFM_01016	GLPENGBM_01419	DDOIMHED_01192	IHGJBHGH_00267	KPCNKHHG_00792	GECPELBE_00664	OGLOEOID_00813	OHADAMDC_00856	LLKMKGKN_01156	CGNPPKJC_01157	PEEHCJEF_00560	EOMBFJFO_00271	MDKMEHGF_01188	APLIFBKG_01350	IMKLPNNJ_01355	PGEODBAP_01498	CKCGEHEH_00964	ELCBOGFN_00466	FLMBMPLK_01275	GGACBJGE_01279	INPKKBDN_00906	ABKGPFCD_00694	GILCBIFJ_00871	JJPADNIB_00627	PJBPIELD_01080
oppC		Oligopeptide transport system permease protein OppC	26	26	1	1	399				953	953	953	GMHEOBKL_00071	GDGGKMFM_00974	GLPENGBM_00569	DDOIMHED_01136	IHGJBHGH_00331	KPCNKHHG_00147	GECPELBE_00720	OGLOEOID_01429	OHADAMDC_00979	LLKMKGKN_00422	CGNPPKJC_00739	PEEHCJEF_00692	EOMBFJFO_00366	MDKMEHGF_01048	APLIFBKG_01188	IMKLPNNJ_01105	PGEODBAP_01439	CKCGEHEH_00907	ELCBOGFN_00953	FLMBMPLK_00741	GGACBJGE_00188	INPKKBDN_01326	ABKGPFCD_00292	GILCBIFJ_00440	JJPADNIB_01297	PJBPIELD_00901
fur		Ferric uptake regulation protein	26	26	1	1	666				401	401	401	GMHEOBKL_00552	GDGGKMFM_00627	GLPENGBM_00062	DDOIMHED_01596	IHGJBHGH_01559	KPCNKHHG_00403	GECPELBE_00121	OGLOEOID_01322	OHADAMDC_00607	LLKMKGKN_01321	CGNPPKJC_00440	PEEHCJEF_00334	EOMBFJFO_00063	MDKMEHGF_00935	APLIFBKG_00777	IMKLPNNJ_00860	PGEODBAP_00251	CKCGEHEH_01373	ELCBOGFN_00904	FLMBMPLK_01106	GGACBJGE_00469	INPKKBDN_01341	ABKGPFCD_00382	GILCBIFJ_00368	JJPADNIB_00454	PJBPIELD_00593
group_2180		putative ABC transporter ATP-binding protein	26	26	1	1	1187				1763	1763	1763	GMHEOBKL_01487	GDGGKMFM_00775	GLPENGBM_01031	DDOIMHED_00331	IHGJBHGH_01134	KPCNKHHG_01438	GECPELBE_01099	OGLOEOID_01065	OHADAMDC_00697	LLKMKGKN_01204	CGNPPKJC_00659	PEEHCJEF_00865	EOMBFJFO_00158	MDKMEHGF_00967	APLIFBKG_00032	IMKLPNNJ_00697	PGEODBAP_00621	CKCGEHEH_00126	ELCBOGFN_01026	FLMBMPLK_00803	GGACBJGE_00748	INPKKBDN_00468	ABKGPFCD_00434	GILCBIFJ_00979	JJPADNIB_00361	PJBPIELD_00862
ulaG		putative L-ascorbate-6-phosphate lactonase UlaG	26	26	1	1	242				1061	1061	1061	GMHEOBKL_01464	GDGGKMFM_00483	GLPENGBM_01367	DDOIMHED_01317	IHGJBHGH_00141	KPCNKHHG_00603	GECPELBE_00342	OGLOEOID_01546	OHADAMDC_00058	LLKMKGKN_00266	CGNPPKJC_01440	PEEHCJEF_00598	EOMBFJFO_01229	MDKMEHGF_00300	APLIFBKG_00405	IMKLPNNJ_00309	PGEODBAP_01626	CKCGEHEH_01094	ELCBOGFN_00167	FLMBMPLK_01450	GGACBJGE_00680	INPKKBDN_00361	ABKGPFCD_00791	GILCBIFJ_01032	JJPADNIB_01264	PJBPIELD_00079
rsmD		Ribosomal RNA small subunit methyltransferase D	26	26	1	1	698				548	548	548	GMHEOBKL_00584	GDGGKMFM_00659	GLPENGBM_00030	DDOIMHED_01564	IHGJBHGH_01591	KPCNKHHG_00435	GECPELBE_00089	OGLOEOID_01443	OHADAMDC_00639	LLKMKGKN_00674	CGNPPKJC_01410	PEEHCJEF_00302	EOMBFJFO_01473	MDKMEHGF_01572	APLIFBKG_00809	IMKLPNNJ_00892	PGEODBAP_00217	CKCGEHEH_01341	ELCBOGFN_00872	FLMBMPLK_01295	GGACBJGE_01286	INPKKBDN_01540	ABKGPFCD_00772	GILCBIFJ_00808	JJPADNIB_00422	PJBPIELD_00561
group_2183		hypothetical protein	26	26	1	1	2592				1454	1454	1454	GMHEOBKL_01148	GDGGKMFM_00680	GLPENGBM_01244	DDOIMHED_00436	IHGJBHGH_01031	KPCNKHHG_00453	GECPELBE_01130	OGLOEOID_00583	OHADAMDC_00719	LLKMKGKN_00628	CGNPPKJC_00701	PEEHCJEF_00812	EOMBFJFO_00854	MDKMEHGF_00622	APLIFBKG_01264	IMKLPNNJ_01141	PGEODBAP_00720	CKCGEHEH_00223	ELCBOGFN_01398	FLMBMPLK_01390	GGACBJGE_00947	INPKKBDN_01263	ABKGPFCD_00507	GILCBIFJ_01111	JJPADNIB_00965	PJBPIELD_00937
group_2184		hypothetical protein	26	26	1	1	1678				350	350	350	GMHEOBKL_00326	GDGGKMFM_00375	GLPENGBM_00457	DDOIMHED_00884	IHGJBHGH_00578	KPCNKHHG_00690	GECPELBE_00474	OGLOEOID_01033	OHADAMDC_00353	LLKMKGKN_00096	CGNPPKJC_00276	PEEHCJEF_00078	EOMBFJFO_00222	MDKMEHGF_00012	APLIFBKG_00724	IMKLPNNJ_00617	PGEODBAP_01188	CKCGEHEH_00654	ELCBOGFN_00703	FLMBMPLK_00012	GGACBJGE_00721	INPKKBDN_00428	ABKGPFCD_00979	GILCBIFJ_00886	JJPADNIB_00119	PJBPIELD_00421
rpmC		50S ribosomal protein L29	26	26	1	1	2455				206	206	206	GMHEOBKL_00662	GDGGKMFM_00255	GLPENGBM_00843	DDOIMHED_00542	IHGJBHGH_00922	KPCNKHHG_00273	GECPELBE_00839	OGLOEOID_00318	OHADAMDC_00242	LLKMKGKN_00166	CGNPPKJC_00371	PEEHCJEF_00747	EOMBFJFO_00526	MDKMEHGF_00434	APLIFBKG_01135	IMKLPNNJ_00422	PGEODBAP_00879	CKCGEHEH_00332	ELCBOGFN_00271	FLMBMPLK_00212	GGACBJGE_00365	INPKKBDN_00729	ABKGPFCD_00457	GILCBIFJ_00752	JJPADNIB_00824	PJBPIELD_01326
rpsF		30S ribosomal protein S6	26	26	1	1	1627				284	284	284	GMHEOBKL_00765	GDGGKMFM_01258	GLPENGBM_00327	DDOIMHED_00933	IHGJBHGH_00530	KPCNKHHG_00358	GECPELBE_00958	OGLOEOID_00437	OHADAMDC_01022	LLKMKGKN_00048	CGNPPKJC_00167	PEEHCJEF_01415	EOMBFJFO_01083	MDKMEHGF_01377	APLIFBKG_00622	IMKLPNNJ_01526	PGEODBAP_01238	CKCGEHEH_00704	ELCBOGFN_00338	FLMBMPLK_00341	GGACBJGE_00285	INPKKBDN_00632	ABKGPFCD_00168	GILCBIFJ_00165	JJPADNIB_00071	PJBPIELD_01424
rpsS		30S ribosomal protein S19	26	26	1	1	2451				284	284	284	GMHEOBKL_00666	GDGGKMFM_00251	GLPENGBM_00839	DDOIMHED_00546	IHGJBHGH_00918	KPCNKHHG_00269	GECPELBE_00843	OGLOEOID_00322	OHADAMDC_00238	LLKMKGKN_00162	CGNPPKJC_00367	PEEHCJEF_00751	EOMBFJFO_00530	MDKMEHGF_00438	APLIFBKG_01131	IMKLPNNJ_00426	PGEODBAP_00883	CKCGEHEH_00336	ELCBOGFN_00267	FLMBMPLK_00208	GGACBJGE_00361	INPKKBDN_00725	ABKGPFCD_00461	GILCBIFJ_00748	JJPADNIB_00820	PJBPIELD_01330
rnhB		Ribonuclease HII	26	26	1	1	673				662	662	662	GMHEOBKL_00559	GDGGKMFM_00634	GLPENGBM_00055	DDOIMHED_01589	IHGJBHGH_01566	KPCNKHHG_00410	GECPELBE_00114	OGLOEOID_01315	OHADAMDC_00614	LLKMKGKN_01465	CGNPPKJC_00433	PEEHCJEF_00327	EOMBFJFO_00056	MDKMEHGF_00942	APLIFBKG_00784	IMKLPNNJ_00867	PGEODBAP_00244	CKCGEHEH_01366	ELCBOGFN_00897	FLMBMPLK_01113	GGACBJGE_00578	INPKKBDN_01413	ABKGPFCD_00762	GILCBIFJ_01068	JJPADNIB_00447	PJBPIELD_00586
group_2189		hypothetical protein	26	26	1	1	715				416	416	416	GMHEOBKL_00599	GDGGKMFM_00716	GLPENGBM_00015	DDOIMHED_01549	IHGJBHGH_01606	KPCNKHHG_01404	GECPELBE_00074	OGLOEOID_01249	OHADAMDC_01152	LLKMKGKN_00659	CGNPPKJC_01353	PEEHCJEF_01342	EOMBFJFO_00756	MDKMEHGF_00869	APLIFBKG_00824	IMKLPNNJ_00907	PGEODBAP_00203	CKCGEHEH_01325	ELCBOGFN_01250	FLMBMPLK_01309	GGACBJGE_00474	INPKKBDN_01287	ABKGPFCD_01040	GILCBIFJ_00689	JJPADNIB_00407	PJBPIELD_00659
mscS		Small-conductance mechanosensitive channel	26	26	1	1	1643				809	809	809	GMHEOBKL_00749	GDGGKMFM_01242	GLPENGBM_00311	DDOIMHED_00917	IHGJBHGH_00546	KPCNKHHG_00373	GECPELBE_00974	OGLOEOID_00453	OHADAMDC_01006	LLKMKGKN_00064	CGNPPKJC_00183	PEEHCJEF_01454	EOMBFJFO_00725	MDKMEHGF_01393	APLIFBKG_00638	IMKLPNNJ_01510	PGEODBAP_01223	CKCGEHEH_00688	ELCBOGFN_00322	FLMBMPLK_00326	GGACBJGE_00937	INPKKBDN_00617	ABKGPFCD_01403	GILCBIFJ_00181	JJPADNIB_00087	PJBPIELD_01453
sorB		PTS system sorbose-specific EIIB component	26	26	1	1	1377				491	491	491	GMHEOBKL_00444	GDGGKMFM_00523	GLPENGBM_00750	DDOIMHED_00774	IHGJBHGH_00700	KPCNKHHG_00966	GECPELBE_01221	OGLOEOID_00481	OHADAMDC_00521	LLKMKGKN_00214	CGNPPKJC_00230	PEEHCJEF_00220	EOMBFJFO_00977	MDKMEHGF_00750	APLIFBKG_00986	IMKLPNNJ_00774	PGEODBAP_01070	CKCGEHEH_00537	ELCBOGFN_00923	FLMBMPLK_01038	GGACBJGE_00445	INPKKBDN_00062	ABKGPFCD_00672	GILCBIFJ_00847	JJPADNIB_01130	PJBPIELD_00508
sapB		Protein SapB	26	26	1	1	828				689	689	689	GMHEOBKL_01120	GDGGKMFM_01269	GLPENGBM_01377	DDOIMHED_01441	IHGJBHGH_00017	KPCNKHHG_01055	GECPELBE_01451	OGLOEOID_01181	OHADAMDC_01462	LLKMKGKN_01008	CGNPPKJC_00651	PEEHCJEF_01073	EOMBFJFO_01433	MDKMEHGF_01336	APLIFBKG_01499	IMKLPNNJ_01473	PGEODBAP_00094	CKCGEHEH_01217	ELCBOGFN_00042	FLMBMPLK_01544	GGACBJGE_00874	INPKKBDN_01014	ABKGPFCD_01484	GILCBIFJ_01292	JJPADNIB_01190	PJBPIELD_01529
group_2193		hypothetical protein	26	26	1	1	692				188	188	188	GMHEOBKL_00578	GDGGKMFM_00653	GLPENGBM_00036	DDOIMHED_01570	IHGJBHGH_01585	KPCNKHHG_00429	GECPELBE_00095	OGLOEOID_01449	OHADAMDC_00633	LLKMKGKN_00680	CGNPPKJC_01556	PEEHCJEF_00308	EOMBFJFO_00037	MDKMEHGF_01578	APLIFBKG_00803	IMKLPNNJ_00886	PGEODBAP_00225	CKCGEHEH_01347	ELCBOGFN_00878	FLMBMPLK_01132	GGACBJGE_01079	INPKKBDN_01432	ABKGPFCD_01074	GILCBIFJ_00814	JJPADNIB_00428	PJBPIELD_00567
ftsX		Cell division protein FtsX	26	26	1	1	212				926	926	926	GMHEOBKL_00497	GDGGKMFM_00453	GLPENGBM_00916	DDOIMHED_01287	IHGJBHGH_00171	KPCNKHHG_00573	GECPELBE_00372	OGLOEOID_00244	OHADAMDC_00028	LLKMKGKN_00296	CGNPPKJC_00617	PEEHCJEF_00493	EOMBFJFO_00028	MDKMEHGF_00330	APLIFBKG_00435	IMKLPNNJ_00339	PGEODBAP_01596	CKCGEHEH_01064	ELCBOGFN_00197	FLMBMPLK_00538	GGACBJGE_00073	INPKKBDN_00331	ABKGPFCD_00077	GILCBIFJ_00010	JJPADNIB_01024	PJBPIELD_00109
rbfA		Ribosome-binding factor A	26	26	1	1	2006				377	377	377	GMHEOBKL_00930	GDGGKMFM_00067	GLPENGBM_00288	DDOIMHED_00154	IHGJBHGH_01418	KPCNKHHG_00959	GECPELBE_01502	OGLOEOID_00848	OHADAMDC_00447	LLKMKGKN_00716	CGNPPKJC_00560	PEEHCJEF_00167	EOMBFJFO_01037	MDKMEHGF_00150	APLIFBKG_00208	IMKLPNNJ_00093	PGEODBAP_00364	CKCGEHEH_01503	ELCBOGFN_00610	FLMBMPLK_00254	GGACBJGE_00894	INPKKBDN_00128	ABKGPFCD_00781	GILCBIFJ_00251	JJPADNIB_00989	PJBPIELD_00197
pflB_2		Formate acetyltransferase	26	26	1	1	476				239	239	239	GMHEOBKL_00003	GDGGKMFM_01303	GLPENGBM_01311	DDOIMHED_01066	IHGJBHGH_00399	KPCNKHHG_00498	GECPELBE_01425	OGLOEOID_01109	OHADAMDC_01079	LLKMKGKN_01523	CGNPPKJC_01524	PEEHCJEF_00967	EOMBFJFO_00405	MDKMEHGF_01405	APLIFBKG_01473	IMKLPNNJ_00212	PGEODBAP_01368	CKCGEHEH_00837	ELCBOGFN_00144	FLMBMPLK_00584	GGACBJGE_00205	INPKKBDN_00794	ABKGPFCD_00916	GILCBIFJ_00346	JJPADNIB_00911	PJBPIELD_01240
trxB		Thioredoxin reductase	26	26	1	1	1242				938	938	938	GMHEOBKL_00285	GDGGKMFM_01582	GLPENGBM_00660	DDOIMHED_00277	IHGJBHGH_01187	KPCNKHHG_00169	GECPELBE_01000	OGLOEOID_00662	OHADAMDC_01457	LLKMKGKN_00387	CGNPPKJC_00004	PEEHCJEF_01489	EOMBFJFO_01215	MDKMEHGF_01595	APLIFBKG_00085	IMKLPNNJ_01619	PGEODBAP_00568	CKCGEHEH_00073	ELCBOGFN_01168	FLMBMPLK_00454	GGACBJGE_00704	INPKKBDN_00566	ABKGPFCD_00107	GILCBIFJ_00313	JJPADNIB_00308	PJBPIELD_01506
arnB		UDP-4-amino-4-deoxy-L-arabinose--oxoglutarate aminotransferase	26	26	1	1	78				1211	1211	1211	GMHEOBKL_00874	GDGGKMFM_01039	GLPENGBM_00537	DDOIMHED_01168	IHGJBHGH_00291	KPCNKHHG_00816	GECPELBE_00688	OGLOEOID_00789	OHADAMDC_00879	LLKMKGKN_01503	CGNPPKJC_01482	PEEHCJEF_00537	EOMBFJFO_00991	MDKMEHGF_01211	APLIFBKG_01326	IMKLPNNJ_01378	PGEODBAP_01474	CKCGEHEH_00940	ELCBOGFN_00490	FLMBMPLK_01534	GGACBJGE_00641	INPKKBDN_00930	ABKGPFCD_00966	GILCBIFJ_00616	JJPADNIB_00650	PJBPIELD_01057
ecfA1		Energy-coupling factor transporter ATP-binding protein EcfA1	26	26	1	1	2478				806	806	806	GMHEOBKL_00639	GDGGKMFM_00278	GLPENGBM_00866	DDOIMHED_00519	IHGJBHGH_00945	KPCNKHHG_00296	GECPELBE_00816	OGLOEOID_00295	OHADAMDC_00265	LLKMKGKN_01080	CGNPPKJC_00394	PEEHCJEF_00724	EOMBFJFO_00503	MDKMEHGF_00411	APLIFBKG_01158	IMKLPNNJ_00399	PGEODBAP_00856	CKCGEHEH_00309	ELCBOGFN_00294	FLMBMPLK_00932	GGACBJGE_00541	INPKKBDN_00752	ABKGPFCD_00682	GILCBIFJ_00949	JJPADNIB_00847	PJBPIELD_01303
ftsE		Cell division ATP-binding protein FtsE	26	26	1	1	211				683	683	683	GMHEOBKL_00498	GDGGKMFM_00452	GLPENGBM_00917	DDOIMHED_01286	IHGJBHGH_00172	KPCNKHHG_00572	GECPELBE_00373	OGLOEOID_00243	OHADAMDC_00027	LLKMKGKN_00297	CGNPPKJC_00616	PEEHCJEF_00494	EOMBFJFO_00029	MDKMEHGF_00331	APLIFBKG_00436	IMKLPNNJ_00340	PGEODBAP_01595	CKCGEHEH_01063	ELCBOGFN_00198	FLMBMPLK_00537	GGACBJGE_00074	INPKKBDN_00330	ABKGPFCD_00076	GILCBIFJ_00009	JJPADNIB_01025	PJBPIELD_00110
def		Peptide deformylase	26	26	1	1	654				506	506	506	GMHEOBKL_00541	GDGGKMFM_00616	GLPENGBM_00073	DDOIMHED_01607	IHGJBHGH_01548	KPCNKHHG_00392	GECPELBE_00132	OGLOEOID_01133	OHADAMDC_00596	LLKMKGKN_00836	CGNPPKJC_00451	PEEHCJEF_00345	EOMBFJFO_00074	MDKMEHGF_00924	APLIFBKG_00766	IMKLPNNJ_00849	PGEODBAP_00262	CKCGEHEH_01384	ELCBOGFN_01534	FLMBMPLK_01095	GGACBJGE_00916	INPKKBDN_01352	ABKGPFCD_00899	GILCBIFJ_00357	JJPADNIB_00465	PJBPIELD_00604
group_2202		hypothetical protein	26	26	1	1	2185				491	491	491	GMHEOBKL_00111	GDGGKMFM_00150	GLPENGBM_00965	DDOIMHED_00650	IHGJBHGH_00838	KPCNKHHG_00040	GECPELBE_00762	OGLOEOID_00528	OHADAMDC_00137	LLKMKGKN_01277	CGNPPKJC_01196	PEEHCJEF_00906	EOMBFJFO_01103	MDKMEHGF_00540	APLIFBKG_01054	IMKLPNNJ_00527	PGEODBAP_00958	CKCGEHEH_00418	ELCBOGFN_00639	FLMBMPLK_00139	GGACBJGE_00314	INPKKBDN_00962	ABKGPFCD_00345	GILCBIFJ_00535	JJPADNIB_00541	PJBPIELD_00303
group_2203		hypothetical protein	26	26	1	1	1338				959	959	959	GMHEOBKL_00405	GDGGKMFM_00561	GLPENGBM_00788	DDOIMHED_00736	IHGJBHGH_00739	KPCNKHHG_01476	GECPELBE_01259	OGLOEOID_01494	OHADAMDC_00483	LLKMKGKN_00253	CGNPPKJC_01594	PEEHCJEF_00182	EOMBFJFO_00946	MDKMEHGF_00788	APLIFBKG_00948	IMKLPNNJ_00736	PGEODBAP_01030	CKCGEHEH_00499	ELCBOGFN_01132	FLMBMPLK_01426	GGACBJGE_00220	INPKKBDN_00102	ABKGPFCD_01065	GILCBIFJ_01120	JJPADNIB_01505	PJBPIELD_00546
group_2204		hypothetical protein	26	26	1	1	1582				230	230	230	GMHEOBKL_01388	GDGGKMFM_01363	GLPENGBM_00368	DDOIMHED_00974	IHGJBHGH_00488	KPCNKHHG_00316	GECPELBE_00917	OGLOEOID_00396	OHADAMDC_01481	LLKMKGKN_00006	CGNPPKJC_01617	PEEHCJEF_00653	EOMBFJFO_01495	MDKMEHGF_01108	APLIFBKG_00581	IMKLPNNJ_01000	PGEODBAP_01280	CKCGEHEH_00745	ELCBOGFN_00379	FLMBMPLK_00383	GGACBJGE_01399	INPKKBDN_00674	ABKGPFCD_01213	GILCBIFJ_01276	JJPADNIB_00029	PJBPIELD_00734
rplC		50S ribosomal protein L3	26	26	1	1	2447				632	632	632	GMHEOBKL_00670	GDGGKMFM_00247	GLPENGBM_00835	DDOIMHED_00550	IHGJBHGH_00914	KPCNKHHG_00265	GECPELBE_00847	OGLOEOID_00326	OHADAMDC_00234	LLKMKGKN_00158	CGNPPKJC_00363	PEEHCJEF_00755	EOMBFJFO_00534	MDKMEHGF_00442	APLIFBKG_01127	IMKLPNNJ_00430	PGEODBAP_00887	CKCGEHEH_00340	ELCBOGFN_00263	FLMBMPLK_00204	GGACBJGE_00357	INPKKBDN_00721	ABKGPFCD_00465	GILCBIFJ_00744	JJPADNIB_00816	PJBPIELD_01334
acpP		Acyl carrier protein	26	26	1	1	690				227	227	227	GMHEOBKL_00576	GDGGKMFM_00651	GLPENGBM_00038	DDOIMHED_01572	IHGJBHGH_01583	KPCNKHHG_00427	GECPELBE_00097	OGLOEOID_01451	OHADAMDC_00631	LLKMKGKN_00682	CGNPPKJC_01558	PEEHCJEF_00310	EOMBFJFO_00039	MDKMEHGF_01580	APLIFBKG_00801	IMKLPNNJ_00884	PGEODBAP_00227	CKCGEHEH_01349	ELCBOGFN_00880	FLMBMPLK_01130	GGACBJGE_01081	INPKKBDN_01430	ABKGPFCD_01072	GILCBIFJ_00816	JJPADNIB_00430	PJBPIELD_00569
rpsH		30S ribosomal protein S8	26	26	1	1	2461				392	392	392	GMHEOBKL_00656	GDGGKMFM_00261	GLPENGBM_00849	DDOIMHED_00536	IHGJBHGH_00928	KPCNKHHG_00279	GECPELBE_00833	OGLOEOID_00312	OHADAMDC_00248	LLKMKGKN_00172	CGNPPKJC_00377	PEEHCJEF_00741	EOMBFJFO_00520	MDKMEHGF_00428	APLIFBKG_01141	IMKLPNNJ_00416	PGEODBAP_00873	CKCGEHEH_00326	ELCBOGFN_00277	FLMBMPLK_00218	GGACBJGE_00371	INPKKBDN_00735	ABKGPFCD_00451	GILCBIFJ_00758	JJPADNIB_00830	PJBPIELD_01320
rnc		Ribonuclease 3	26	26	1	1	689				716	716	716	GMHEOBKL_00575	GDGGKMFM_00650	GLPENGBM_00039	DDOIMHED_01573	IHGJBHGH_01582	KPCNKHHG_00426	GECPELBE_00098	OGLOEOID_01452	OHADAMDC_00630	LLKMKGKN_00683	CGNPPKJC_01559	PEEHCJEF_00311	EOMBFJFO_00040	MDKMEHGF_01581	APLIFBKG_00800	IMKLPNNJ_00883	PGEODBAP_00228	CKCGEHEH_01350	ELCBOGFN_00881	FLMBMPLK_01129	GGACBJGE_01082	INPKKBDN_01429	ABKGPFCD_01071	GILCBIFJ_00817	JJPADNIB_00431	PJBPIELD_00570
pyrH		Uridylate kinase	26	26	1	1	1996				719	719	719	GMHEOBKL_00940	GDGGKMFM_00057	GLPENGBM_00298	DDOIMHED_00164	IHGJBHGH_01408	KPCNKHHG_00949	GECPELBE_01492	OGLOEOID_00858	OHADAMDC_00437	LLKMKGKN_00706	CGNPPKJC_00550	PEEHCJEF_00157	EOMBFJFO_01245	MDKMEHGF_00160	APLIFBKG_00198	IMKLPNNJ_00083	PGEODBAP_00374	CKCGEHEH_01513	ELCBOGFN_00620	FLMBMPLK_00264	GGACBJGE_00601	INPKKBDN_00118	ABKGPFCD_00535	GILCBIFJ_01309	JJPADNIB_00999	PJBPIELD_00207
prs		Ribose-phosphate pyrophosphokinase	26	26	1	1	883				968	968	968	GMHEOBKL_01169	GDGGKMFM_01132	GLPENGBM_01077	DDOIMHED_01389	IHGJBHGH_00068	KPCNKHHG_00670	GECPELBE_00615	OGLOEOID_01240	OHADAMDC_00130	LLKMKGKN_00523	CGNPPKJC_00961	PEEHCJEF_00289	EOMBFJFO_00082	MDKMEHGF_01430	APLIFBKG_00908	IMKLPNNJ_00237	PGEODBAP_00044	CKCGEHEH_01166	ELCBOGFN_00393	FLMBMPLK_00982	GGACBJGE_01369	INPKKBDN_00235	ABKGPFCD_00259	GILCBIFJ_00389	JJPADNIB_00674	PJBPIELD_00007
rplF		50S ribosomal protein L6	26	26	1	1	2462				536	536	536	GMHEOBKL_00655	GDGGKMFM_00262	GLPENGBM_00850	DDOIMHED_00535	IHGJBHGH_00929	KPCNKHHG_00280	GECPELBE_00832	OGLOEOID_00311	OHADAMDC_00249	LLKMKGKN_00173	CGNPPKJC_00378	PEEHCJEF_00740	EOMBFJFO_00519	MDKMEHGF_00427	APLIFBKG_01142	IMKLPNNJ_00415	PGEODBAP_00872	CKCGEHEH_00325	ELCBOGFN_00278	FLMBMPLK_00219	GGACBJGE_00372	INPKKBDN_00736	ABKGPFCD_00450	GILCBIFJ_00759	JJPADNIB_00831	PJBPIELD_01319
rplR		50S ribosomal protein L18	26	26	1	1	2463				362	362	362	GMHEOBKL_00654	GDGGKMFM_00263	GLPENGBM_00851	DDOIMHED_00534	IHGJBHGH_00930	KPCNKHHG_00281	GECPELBE_00831	OGLOEOID_00310	OHADAMDC_00250	LLKMKGKN_00174	CGNPPKJC_00379	PEEHCJEF_00739	EOMBFJFO_00518	MDKMEHGF_00426	APLIFBKG_01143	IMKLPNNJ_00414	PGEODBAP_00871	CKCGEHEH_00324	ELCBOGFN_00279	FLMBMPLK_00220	GGACBJGE_00373	INPKKBDN_00737	ABKGPFCD_00449	GILCBIFJ_00760	JJPADNIB_00832	PJBPIELD_01318
rpmB		50S ribosomal protein L28	26	26	1	1	702				206	206	206	GMHEOBKL_00588	GDGGKMFM_00663	GLPENGBM_00026	DDOIMHED_01560	IHGJBHGH_01595	KPCNKHHG_00439	GECPELBE_00085	OGLOEOID_01439	OHADAMDC_00643	LLKMKGKN_00670	CGNPPKJC_01414	PEEHCJEF_00298	EOMBFJFO_01469	MDKMEHGF_01568	APLIFBKG_00813	IMKLPNNJ_00896	PGEODBAP_00213	CKCGEHEH_01337	ELCBOGFN_00868	FLMBMPLK_01299	GGACBJGE_01310	INPKKBDN_01544	ABKGPFCD_00768	GILCBIFJ_00804	JJPADNIB_00418	PJBPIELD_00557
group_2214		hypothetical protein	26	26	1	1	1992				488	488	488	GMHEOBKL_00944	GDGGKMFM_00053	GLPENGBM_00302	DDOIMHED_00168	IHGJBHGH_01404	KPCNKHHG_00945	GECPELBE_01488	OGLOEOID_00862	OHADAMDC_00433	LLKMKGKN_00702	CGNPPKJC_00546	PEEHCJEF_00153	EOMBFJFO_01241	MDKMEHGF_00164	APLIFBKG_00194	IMKLPNNJ_00079	PGEODBAP_00378	CKCGEHEH_01517	ELCBOGFN_00624	FLMBMPLK_00268	GGACBJGE_00597	INPKKBDN_00114	ABKGPFCD_00539	GILCBIFJ_01177	JJPADNIB_01003	PJBPIELD_00211
rpsU		30S ribosomal protein S21	26	26	1	1	2182				179	179	179	GMHEOBKL_00109	GDGGKMFM_00147	GLPENGBM_00968	DDOIMHED_00653	IHGJBHGH_00836	KPCNKHHG_00038	GECPELBE_00759	OGLOEOID_00525	OHADAMDC_01427	LLKMKGKN_01418	CGNPPKJC_01198	PEEHCJEF_00909	EOMBFJFO_01126	MDKMEHGF_00543	APLIFBKG_01057	IMKLPNNJ_00530	PGEODBAP_00960	CKCGEHEH_00420	ELCBOGFN_00637	FLMBMPLK_00137	GGACBJGE_00312	INPKKBDN_00960	ABKGPFCD_00343	GILCBIFJ_01031	JJPADNIB_00543	PJBPIELD_00300
lacG		6-phospho-beta-galactosidase	26	26	1	1	1707				1403	1403	1403	GMHEOBKL_00350	GDGGKMFM_00351	GLPENGBM_00481	DDOIMHED_00860	IHGJBHGH_00602	KPCNKHHG_00713	GECPELBE_00498	OGLOEOID_01057	OHADAMDC_00329	LLKMKGKN_01147	CGNPPKJC_00300	PEEHCJEF_00054	EOMBFJFO_00198	MDKMEHGF_00036	APLIFBKG_00700	IMKLPNNJ_00593	PGEODBAP_01164	CKCGEHEH_00630	ELCBOGFN_00727	FLMBMPLK_00036	GGACBJGE_00635	INPKKBDN_00404	ABKGPFCD_01186	GILCBIFJ_00135	JJPADNIB_00148	PJBPIELD_00445
group_2217		hypothetical protein	26	26	1	1	136				1154	1154	1154	GMHEOBKL_01548	GDGGKMFM_01472	GLPENGBM_01200	DDOIMHED_01221	IHGJBHGH_00239	KPCNKHHG_01493	GECPELBE_00438	OGLOEOID_00178	OHADAMDC_01409	LLKMKGKN_01016	CGNPPKJC_01565	PEEHCJEF_01023	EOMBFJFO_01389	MDKMEHGF_00389	APLIFBKG_00501	IMKLPNNJ_01586	PGEODBAP_01526	CKCGEHEH_00993	ELCBOGFN_01572	FLMBMPLK_01187	GGACBJGE_01339	INPKKBDN_01126	ABKGPFCD_01293	GILCBIFJ_01343	JJPADNIB_00599	PJBPIELD_01406
darA		Cyclic di-AMP receptor A	26	26	1	1	1613				326	326	326	GMHEOBKL_00779	GDGGKMFM_00909	GLPENGBM_00341	DDOIMHED_00947	IHGJBHGH_00516	KPCNKHHG_00344	GECPELBE_00944	OGLOEOID_00423	OHADAMDC_00834	LLKMKGKN_00034	CGNPPKJC_00153	PEEHCJEF_00680	EOMBFJFO_01289	MDKMEHGF_01081	APLIFBKG_00608	IMKLPNNJ_01027	PGEODBAP_01252	CKCGEHEH_00718	ELCBOGFN_00352	FLMBMPLK_00355	GGACBJGE_00990	INPKKBDN_00646	ABKGPFCD_00182	GILCBIFJ_01258	JJPADNIB_00057	PJBPIELD_00762
thrB		Homoserine kinase	26	26	1	1	2501				968	968	968	GMHEOBKL_00619	GDGGKMFM_01091	GLPENGBM_00886	DDOIMHED_00499	IHGJBHGH_00965	KPCNKHHG_01285	GECPELBE_01586	OGLOEOID_00275	OHADAMDC_01449	LLKMKGKN_01100	CGNPPKJC_00414	PEEHCJEF_01483	EOMBFJFO_01421	MDKMEHGF_00560	APLIFBKG_01178	IMKLPNNJ_01255	PGEODBAP_00791	CKCGEHEH_00289	ELCBOGFN_00314	FLMBMPLK_00636	GGACBJGE_01394	INPKKBDN_01555	ABKGPFCD_01318	GILCBIFJ_01045	JJPADNIB_01565	PJBPIELD_01490
secE		Protein translocase subunit SecE	26	26	1	1	193				182	182	182	GMHEOBKL_00514	GDGGKMFM_00436	GLPENGBM_00934	DDOIMHED_01269	IHGJBHGH_00188	KPCNKHHG_01236	GECPELBE_00390	OGLOEOID_00226	OHADAMDC_00011	LLKMKGKN_00313	CGNPPKJC_00600	PEEHCJEF_00510	EOMBFJFO_00997	MDKMEHGF_00347	APLIFBKG_00453	IMKLPNNJ_00356	PGEODBAP_01576	CKCGEHEH_01047	ELCBOGFN_00214	FLMBMPLK_00518	GGACBJGE_00276	INPKKBDN_00311	ABKGPFCD_00397	GILCBIFJ_00508	JJPADNIB_01041	PJBPIELD_00126
GATC		Glutamyl-tRNA(Gln) amidotransferase subunit C, chloroplastic/mitochondrial	26	26	1	1	17				281	281	281	GMHEOBKL_01106	GDGGKMFM_01490	GLPENGBM_01494	DDOIMHED_00373	IHGJBHGH_01087	KPCNKHHG_01465	GECPELBE_01057	OGLOEOID_01333	OHADAMDC_01286	LLKMKGKN_01518	CGNPPKJC_01426	PEEHCJEF_01427	EOMBFJFO_01148	MDKMEHGF_01229	APLIFBKG_01583	IMKLPNNJ_01396	PGEODBAP_00665	CKCGEHEH_00170	ELCBOGFN_01476	FLMBMPLK_01570	GGACBJGE_00771	INPKKBDN_01508	ABKGPFCD_00858	GILCBIFJ_01090	JJPADNIB_01075	PJBPIELD_01479
tdk		Thymidine kinase	26	26	1	1	237				629	629	629	GMHEOBKL_00472	GDGGKMFM_00478	GLPENGBM_00891	DDOIMHED_01312	IHGJBHGH_00146	KPCNKHHG_00598	GECPELBE_00347	OGLOEOID_00269	OHADAMDC_00053	LLKMKGKN_00271	CGNPPKJC_00771	PEEHCJEF_00593	EOMBFJFO_00003	MDKMEHGF_00305	APLIFBKG_00410	IMKLPNNJ_00314	PGEODBAP_01621	CKCGEHEH_01089	ELCBOGFN_00172	FLMBMPLK_00563	GGACBJGE_00048	INPKKBDN_00356	ABKGPFCD_00102	GILCBIFJ_00035	JJPADNIB_01259	PJBPIELD_00084
rpoA		DNA-directed RNA polymerase subunit alpha	26	26	1	1	2475				971	971	971	GMHEOBKL_00642	GDGGKMFM_00275	GLPENGBM_00863	DDOIMHED_00522	IHGJBHGH_00942	KPCNKHHG_00293	GECPELBE_00819	OGLOEOID_00298	OHADAMDC_00262	LLKMKGKN_00186	CGNPPKJC_00391	PEEHCJEF_00727	EOMBFJFO_00506	MDKMEHGF_00414	APLIFBKG_01155	IMKLPNNJ_00402	PGEODBAP_00859	CKCGEHEH_00312	ELCBOGFN_00291	FLMBMPLK_00232	GGACBJGE_00385	INPKKBDN_00749	ABKGPFCD_00437	GILCBIFJ_00772	JJPADNIB_00844	PJBPIELD_01306
group_2224		hypothetical protein	26	26	1	1	2114				893	893	893	GMHEOBKL_01233	GDGGKMFM_00295	GLPENGBM_00532	DDOIMHED_00809	IHGJBHGH_00665	KPCNKHHG_00842	GECPELBE_00549	OGLOEOID_01287	OHADAMDC_01500	LLKMKGKN_01120	CGNPPKJC_01005	PEEHCJEF_01520	EOMBFJFO_00832	MDKMEHGF_01619	APLIFBKG_00649	IMKLPNNJ_01631	PGEODBAP_01103	CKCGEHEH_00574	ELCBOGFN_00522	FLMBMPLK_00097	GGACBJGE_00559	INPKKBDN_00029	ABKGPFCD_00323	GILCBIFJ_00659	JJPADNIB_01429	PJBPIELD_01200
group_2225		hypothetical protein	26	26	1	1	1648				1298	1298	1298	GMHEOBKL_00744	GDGGKMFM_01237	GLPENGBM_00306	DDOIMHED_00912	IHGJBHGH_00551	KPCNKHHG_00378	GECPELBE_00979	OGLOEOID_00458	OHADAMDC_01001	LLKMKGKN_00069	CGNPPKJC_00188	PEEHCJEF_01586	EOMBFJFO_00730	MDKMEHGF_01398	APLIFBKG_00643	IMKLPNNJ_01505	PGEODBAP_01218	CKCGEHEH_00683	ELCBOGFN_00317	FLMBMPLK_00321	GGACBJGE_00932	INPKKBDN_00612	ABKGPFCD_00301	GILCBIFJ_00186	JJPADNIB_00092	PJBPIELD_01458
ccpA		Catabolite control protein A	26	26	1	1	669				1010	1010	1010	GMHEOBKL_00555	GDGGKMFM_00630	GLPENGBM_00059	DDOIMHED_01593	IHGJBHGH_01562	KPCNKHHG_00406	GECPELBE_00118	OGLOEOID_01319	OHADAMDC_00610	LLKMKGKN_01318	CGNPPKJC_00437	PEEHCJEF_00331	EOMBFJFO_00060	MDKMEHGF_00938	APLIFBKG_00780	IMKLPNNJ_00863	PGEODBAP_00248	CKCGEHEH_01370	ELCBOGFN_00901	FLMBMPLK_01109	GGACBJGE_00472	INPKKBDN_01338	ABKGPFCD_00385	GILCBIFJ_00371	JJPADNIB_00451	PJBPIELD_00590
upp		Uracil phosphoribosyltransferase	26	26	1	1	1634				629	629	629	GMHEOBKL_00758	GDGGKMFM_01251	GLPENGBM_00320	DDOIMHED_00926	IHGJBHGH_00537	KPCNKHHG_00364	GECPELBE_00965	OGLOEOID_00444	OHADAMDC_01015	LLKMKGKN_00055	CGNPPKJC_00174	PEEHCJEF_01463	EOMBFJFO_00716	MDKMEHGF_01384	APLIFBKG_00629	IMKLPNNJ_01519	PGEODBAP_01232	CKCGEHEH_00697	ELCBOGFN_00331	FLMBMPLK_00335	GGACBJGE_00929	INPKKBDN_00626	ABKGPFCD_00161	GILCBIFJ_00172	JJPADNIB_00078	PJBPIELD_01444
rpsI		30S ribosomal protein S9	26	26	1	1	2483				389	389	389	GMHEOBKL_00634	GDGGKMFM_00283	GLPENGBM_00871	DDOIMHED_00514	IHGJBHGH_00950	KPCNKHHG_00301	GECPELBE_00811	OGLOEOID_00290	OHADAMDC_00270	LLKMKGKN_01085	CGNPPKJC_00399	PEEHCJEF_00719	EOMBFJFO_00498	MDKMEHGF_00406	APLIFBKG_01163	IMKLPNNJ_00394	PGEODBAP_00851	CKCGEHEH_00304	ELCBOGFN_00299	FLMBMPLK_00927	GGACBJGE_00546	INPKKBDN_00757	ABKGPFCD_00687	GILCBIFJ_00954	JJPADNIB_00852	PJBPIELD_01298
group_2229		hypothetical protein	26	26	1	1	154				425	425	425	GMHEOBKL_01433	GDGGKMFM_00405	GLPENGBM_01211	DDOIMHED_01232	IHGJBHGH_00227	KPCNKHHG_01023	GECPELBE_00427	OGLOEOID_00189	OHADAMDC_01485	LLKMKGKN_01028	CGNPPKJC_01123	PEEHCJEF_01034	EOMBFJFO_01287	MDKMEHGF_00378	APLIFBKG_00490	IMKLPNNJ_00387	PGEODBAP_01538	CKCGEHEH_01009	ELCBOGFN_01428	FLMBMPLK_01199	GGACBJGE_00743	INPKKBDN_01115	ABKGPFCD_00804	GILCBIFJ_00732	JJPADNIB_00587	PJBPIELD_00157
group_2230		hypothetical protein	26	26	1	1	613				215	215	215	GMHEOBKL_01587	GDGGKMFM_00577	GLPENGBM_00092	DDOIMHED_01626	IHGJBHGH_01509	KPCNKHHG_01127	GECPELBE_00151	OGLOEOID_01609	OHADAMDC_00557	LLKMKGKN_01581	CGNPPKJC_00491	PEEHCJEF_01114	EOMBFJFO_01352	MDKMEHGF_00885	APLIFBKG_00225	IMKLPNNJ_00810	PGEODBAP_00282	CKCGEHEH_01423	ELCBOGFN_01591	FLMBMPLK_00701	GGACBJGE_01432	INPKKBDN_00524	ABKGPFCD_01303	GILCBIFJ_01371	JJPADNIB_01595	PJBPIELD_00643
eno		Enolase	26	26	1	1	1245				1283	1283	1283	GMHEOBKL_00282	GDGGKMFM_01579	GLPENGBM_00663	DDOIMHED_00274	IHGJBHGH_01190	KPCNKHHG_00172	GECPELBE_01003	OGLOEOID_00659	OHADAMDC_01454	LLKMKGKN_00384	CGNPPKJC_00007	PEEHCJEF_01492	EOMBFJFO_01218	MDKMEHGF_01598	APLIFBKG_00088	IMKLPNNJ_01622	PGEODBAP_00565	CKCGEHEH_00070	ELCBOGFN_01171	FLMBMPLK_00457	GGACBJGE_00707	INPKKBDN_00569	ABKGPFCD_00110	GILCBIFJ_00316	JJPADNIB_00305	PJBPIELD_01503
ychF		Ribosome-binding ATPase YchF	26	26	1	1	2412				1097	1097	1097	GMHEOBKL_00150	GDGGKMFM_00210	GLPENGBM_00798	DDOIMHED_00587	IHGJBHGH_00877	KPCNKHHG_00228	GECPELBE_00884	OGLOEOID_00363	OHADAMDC_00197	LLKMKGKN_00121	CGNPPKJC_00535	PEEHCJEF_01593	EOMBFJFO_00109	MDKMEHGF_00479	APLIFBKG_01090	IMKLPNNJ_00467	PGEODBAP_00910	CKCGEHEH_00377	ELCBOGFN_00226	FLMBMPLK_00181	GGACBJGE_00655	INPKKBDN_00698	ABKGPFCD_00204	GILCBIFJ_00203	JJPADNIB_00779	PJBPIELD_00363
rpsM		30S ribosomal protein S13	26	26	1	1	2472				344	344	344	GMHEOBKL_00645	GDGGKMFM_00272	GLPENGBM_00860	DDOIMHED_00525	IHGJBHGH_00939	KPCNKHHG_00290	GECPELBE_00822	OGLOEOID_00301	OHADAMDC_00259	LLKMKGKN_00183	CGNPPKJC_00388	PEEHCJEF_00730	EOMBFJFO_00509	MDKMEHGF_00417	APLIFBKG_01152	IMKLPNNJ_00405	PGEODBAP_00862	CKCGEHEH_00315	ELCBOGFN_00288	FLMBMPLK_00229	GGACBJGE_00382	INPKKBDN_00746	ABKGPFCD_00440	GILCBIFJ_00769	JJPADNIB_00841	PJBPIELD_01309
clpP		ATP-dependent Clp protease proteolytic subunit	26	26	1	1	1605				590	590	590	GMHEOBKL_00787	GDGGKMFM_00917	GLPENGBM_00349	DDOIMHED_00955	IHGJBHGH_00508	KPCNKHHG_00336	GECPELBE_00936	OGLOEOID_00415	OHADAMDC_00842	LLKMKGKN_00026	CGNPPKJC_00145	PEEHCJEF_00672	EOMBFJFO_01043	MDKMEHGF_01089	APLIFBKG_00600	IMKLPNNJ_01019	PGEODBAP_01260	CKCGEHEH_00726	ELCBOGFN_00360	FLMBMPLK_00363	GGACBJGE_01048	INPKKBDN_00654	ABKGPFCD_01104	GILCBIFJ_00995	JJPADNIB_00049	PJBPIELD_00754
pflA		Pyruvate formate-lyase 1-activating enzyme	26	26	1	1	477				776	776	776	GMHEOBKL_00002	GDGGKMFM_01304	GLPENGBM_01312	DDOIMHED_01065	IHGJBHGH_00400	KPCNKHHG_00499	GECPELBE_01426	OGLOEOID_01108	OHADAMDC_01080	LLKMKGKN_01522	CGNPPKJC_01525	PEEHCJEF_00968	EOMBFJFO_00404	MDKMEHGF_01406	APLIFBKG_01472	IMKLPNNJ_00213	PGEODBAP_01367	CKCGEHEH_00836	ELCBOGFN_00145	FLMBMPLK_00583	GGACBJGE_00204	INPKKBDN_00793	ABKGPFCD_00917	GILCBIFJ_00347	JJPADNIB_00912	PJBPIELD_01239
CARKD		ATP-dependent (S)-NAD(P)H-hydrate dehydratase	26	26	1	1	157				1217	1217	1217	GMHEOBKL_01436	GDGGKMFM_00408	GLPENGBM_01214	DDOIMHED_01235	IHGJBHGH_00224	KPCNKHHG_01020	GECPELBE_00424	OGLOEOID_00192	OHADAMDC_01488	LLKMKGKN_01031	CGNPPKJC_01126	PEEHCJEF_01037	EOMBFJFO_01284	MDKMEHGF_00375	APLIFBKG_00487	IMKLPNNJ_00384	PGEODBAP_01541	CKCGEHEH_01012	ELCBOGFN_01431	FLMBMPLK_01202	GGACBJGE_00740	INPKKBDN_01112	ABKGPFCD_00807	GILCBIFJ_00729	JJPADNIB_00584	PJBPIELD_00154
btuD_10		Vitamin B12 import ATP-binding protein BtuD	26	26	1	1	487				1835	1835	1835	GMHEOBKL_01324	GDGGKMFM_01313	GLPENGBM_01321	DDOIMHED_01056	IHGJBHGH_00410	KPCNKHHG_00508	GECPELBE_01435	OGLOEOID_01099	OHADAMDC_01089	LLKMKGKN_01214	CGNPPKJC_01187	PEEHCJEF_00977	EOMBFJFO_00395	MDKMEHGF_01415	APLIFBKG_01463	IMKLPNNJ_00222	PGEODBAP_01358	CKCGEHEH_00827	ELCBOGFN_00154	FLMBMPLK_00574	GGACBJGE_01282	INPKKBDN_00784	ABKGPFCD_01199	GILCBIFJ_01427	JJPADNIB_00921	PJBPIELD_01230
msmX_2		Oligosaccharides import ATP-binding protein MsmX	26	26	1	1	2588				1100	1100	1100	GMHEOBKL_01152	GDGGKMFM_00684	GLPENGBM_01248	DDOIMHED_00440	IHGJBHGH_01027	KPCNKHHG_00457	GECPELBE_01134	OGLOEOID_00587	OHADAMDC_00723	LLKMKGKN_00632	CGNPPKJC_00705	PEEHCJEF_00808	EOMBFJFO_01251	MDKMEHGF_00618	APLIFBKG_01268	IMKLPNNJ_01145	PGEODBAP_00724	CKCGEHEH_00227	ELCBOGFN_01394	FLMBMPLK_01386	GGACBJGE_00907	INPKKBDN_01259	ABKGPFCD_00511	GILCBIFJ_01107	JJPADNIB_00961	PJBPIELD_00941
cutC		Copper homeostasis protein CutC	26	26	1	1	1536				752	752	752	GMHEOBKL_00715	GDGGKMFM_00949	GLPENGBM_00408	DDOIMHED_01014	IHGJBHGH_00451	KPCNKHHG_00905	GECPELBE_01294	OGLOEOID_01017	OHADAMDC_00769	LLKMKGKN_00472	CGNPPKJC_00898	PEEHCJEF_00370	EOMBFJFO_00556	MDKMEHGF_01158	APLIFBKG_00541	IMKLPNNJ_01325	PGEODBAP_01318	CKCGEHEH_00785	ELCBOGFN_00762	FLMBMPLK_01227	GGACBJGE_00433	INPKKBDN_01319	ABKGPFCD_00238	GILCBIFJ_00060	JJPADNIB_01312	PJBPIELD_01031
rpoC		DNA-directed RNA polymerase subunit beta'	26	26	1	1	232				3536	3536	3536	GMHEOBKL_00477	GDGGKMFM_00473	GLPENGBM_00896	DDOIMHED_01307	IHGJBHGH_00151	KPCNKHHG_00593	GECPELBE_00352	OGLOEOID_00264	OHADAMDC_00048	LLKMKGKN_00276	CGNPPKJC_00766	PEEHCJEF_00588	EOMBFJFO_00008	MDKMEHGF_00310	APLIFBKG_00415	IMKLPNNJ_00319	PGEODBAP_01616	CKCGEHEH_01084	ELCBOGFN_00177	FLMBMPLK_00558	GGACBJGE_00053	INPKKBDN_00351	ABKGPFCD_00097	GILCBIFJ_00030	JJPADNIB_01254	PJBPIELD_00089
group_2241		hypothetical protein	26	26	1	1	1945				1028	1028	1028	GMHEOBKL_00793	GDGGKMFM_00012	GLPENGBM_01258	DDOIMHED_00209	IHGJBHGH_01363	KPCNKHHG_01533	GECPELBE_01204	OGLOEOID_01377	OHADAMDC_00393	LLKMKGKN_00878	CGNPPKJC_01279	PEEHCJEF_00112	EOMBFJFO_01097	MDKMEHGF_00205	APLIFBKG_00153	IMKLPNNJ_00039	PGEODBAP_00424	CKCGEHEH_01558	ELCBOGFN_01064	FLMBMPLK_00309	GGACBJGE_00611	INPKKBDN_00852	ABKGPFCD_00872	GILCBIFJ_00277	JJPADNIB_01491	PJBPIELD_00252
yajL		Protein/nucleic acid deglycase 3	26	26	1	1	1056				584	584	584	GMHEOBKL_01193	GDGGKMFM_01457	GLPENGBM_00714	DDOIMHED_00223	IHGJBHGH_01348	KPCNKHHG_01612	GECPELBE_01630	OGLOEOID_01594	OHADAMDC_01528	LLKMKGKN_01595	CGNPPKJC_01384	PEEHCJEF_00995	EOMBFJFO_01411	MDKMEHGF_00220	APLIFBKG_00139	IMKLPNNJ_00024	PGEODBAP_00439	CKCGEHEH_01573	ELCBOGFN_01011	FLMBMPLK_01593	GGACBJGE_01228	INPKKBDN_01453	ABKGPFCD_01277	GILCBIFJ_01325	JJPADNIB_01590	PJBPIELD_00267
rpoD_2		RNA polymerase sigma factor RpoD	26	26	1	1	1658				860	860	860	GMHEOBKL_00306	GDGGKMFM_00395	GLPENGBM_00437	DDOIMHED_00904	IHGJBHGH_00558	KPCNKHHG_01277	GECPELBE_00454	OGLOEOID_01276	OHADAMDC_00373	LLKMKGKN_00076	CGNPPKJC_00195	PEEHCJEF_00098	EOMBFJFO_00643	MDKMEHGF_01489	APLIFBKG_00744	IMKLPNNJ_00637	PGEODBAP_01208	CKCGEHEH_00674	ELCBOGFN_00683	FLMBMPLK_01461	GGACBJGE_00795	INPKKBDN_00448	ABKGPFCD_00308	GILCBIFJ_00598	JJPADNIB_00099	PJBPIELD_00401
ctpB		Carboxy-terminal processing protease CtpB	26	26	1	1	214				1223	1223	1223	GMHEOBKL_00495	GDGGKMFM_00455	GLPENGBM_00914	DDOIMHED_01289	IHGJBHGH_00169	KPCNKHHG_00575	GECPELBE_00370	OGLOEOID_00246	OHADAMDC_00030	LLKMKGKN_00294	CGNPPKJC_00748	PEEHCJEF_00491	EOMBFJFO_00026	MDKMEHGF_00328	APLIFBKG_00433	IMKLPNNJ_00337	PGEODBAP_01598	CKCGEHEH_01066	ELCBOGFN_00195	FLMBMPLK_00540	GGACBJGE_00071	INPKKBDN_00333	ABKGPFCD_00079	GILCBIFJ_00012	JJPADNIB_01022	PJBPIELD_00107
trmL		tRNA (cytidine(34)-2'-O)-methyltransferase	26	26	1	1	1241				464	464	464	GMHEOBKL_00286	GDGGKMFM_01583	GLPENGBM_00659	DDOIMHED_00278	IHGJBHGH_01186	KPCNKHHG_00168	GECPELBE_00999	OGLOEOID_00663	OHADAMDC_01458	LLKMKGKN_00388	CGNPPKJC_00003	PEEHCJEF_01488	EOMBFJFO_01214	MDKMEHGF_01594	APLIFBKG_00084	IMKLPNNJ_01618	PGEODBAP_00569	CKCGEHEH_00074	ELCBOGFN_01167	FLMBMPLK_00453	GGACBJGE_00703	INPKKBDN_00565	ABKGPFCD_00106	GILCBIFJ_00312	JJPADNIB_00309	PJBPIELD_01507
ppdK		Pyruvate, phosphate dikinase	26	26	1	1	897				2648	2648	2648	GMHEOBKL_01183	GDGGKMFM_01146	GLPENGBM_01063	DDOIMHED_01375	IHGJBHGH_00082	KPCNKHHG_00656	GECPELBE_00601	OGLOEOID_01226	OHADAMDC_00116	LLKMKGKN_00537	CGNPPKJC_00947	PEEHCJEF_00275	EOMBFJFO_00096	MDKMEHGF_01444	APLIFBKG_00894	IMKLPNNJ_00251	PGEODBAP_00030	CKCGEHEH_01152	ELCBOGFN_00407	FLMBMPLK_00996	GGACBJGE_00154	INPKKBDN_00249	ABKGPFCD_00245	GILCBIFJ_00375	JJPADNIB_00660	PJBPIELD_00021
yeeN		putative transcriptional regulatory protein YeeN	26	26	1	1	1752				728	728	728	GMHEOBKL_00392	GDGGKMFM_00316	GLPENGBM_00515	DDOIMHED_00826	IHGJBHGH_00644	KPCNKHHG_00824	GECPELBE_00532	OGLOEOID_00983	OHADAMDC_00294	LLKMKGKN_00582	CGNPPKJC_01328	PEEHCJEF_00019	EOMBFJFO_01170	MDKMEHGF_00071	APLIFBKG_00666	IMKLPNNJ_00558	PGEODBAP_01121	CKCGEHEH_00596	ELCBOGFN_00543	FLMBMPLK_00079	GGACBJGE_00328	INPKKBDN_00011	ABKGPFCD_01116	GILCBIFJ_00642	JJPADNIB_00190	PJBPIELD_01221
serS		Serine--tRNA ligase	26	26	1	1	56				1271	1271	1271	GMHEOBKL_01307	GDGGKMFM_00994	GLPENGBM_00553	DDOIMHED_01152	IHGJBHGH_00311	KPCNKHHG_01185	GECPELBE_00704	OGLOEOID_01397	OHADAMDC_01177	LLKMKGKN_00402	CGNPPKJC_01169	PEEHCJEF_01265	EOMBFJFO_00816	MDKMEHGF_01028	APLIFBKG_01310	IMKLPNNJ_01085	PGEODBAP_01455	CKCGEHEH_00923	ELCBOGFN_00507	FLMBMPLK_00757	GGACBJGE_00674	INPKKBDN_01384	ABKGPFCD_00615	GILCBIFJ_00963	JJPADNIB_01470	PJBPIELD_00881
iolU		scyllo-inositol 2-dehydrogenase (NADP( )) IolU	26	26	1	1	1057				983	983	983	GMHEOBKL_01194	GDGGKMFM_01456	GLPENGBM_00713	DDOIMHED_00224	IHGJBHGH_01347	KPCNKHHG_01611	GECPELBE_01629	OGLOEOID_01595	OHADAMDC_01527	LLKMKGKN_01594	CGNPPKJC_01385	PEEHCJEF_00996	EOMBFJFO_01410	MDKMEHGF_00221	APLIFBKG_00138	IMKLPNNJ_00023	PGEODBAP_00440	CKCGEHEH_01574	ELCBOGFN_01010	FLMBMPLK_01594	GGACBJGE_01229	INPKKBDN_01452	ABKGPFCD_01278	GILCBIFJ_01324	JJPADNIB_01589	PJBPIELD_00268
sufS		Cysteine desulfurase SufS	26	26	1	1	114				1220	1220	1220	GMHEOBKL_00907	GDGGKMFM_01007	GLPENGBM_01539	DDOIMHED_01201	IHGJBHGH_00258	KPCNKHHG_00783	GECPELBE_00655	OGLOEOID_00822	OHADAMDC_00847	LLKMKGKN_01226	CGNPPKJC_01302	PEEHCJEF_00569	EOMBFJFO_00262	MDKMEHGF_01179	APLIFBKG_01359	IMKLPNNJ_01346	PGEODBAP_01507	CKCGEHEH_00973	ELCBOGFN_00457	FLMBMPLK_01284	GGACBJGE_00660	INPKKBDN_00897	ABKGPFCD_00499	GILCBIFJ_00529	JJPADNIB_00618	PJBPIELD_01089
mrdB_2		Peptidoglycan glycosyltransferase MrdB	26	26	1	1	1314				1112	1112	1112	GMHEOBKL_00845	GDGGKMFM_01172	GLPENGBM_01097	DDOIMHED_00712	IHGJBHGH_00763	KPCNKHHG_00873	GECPELBE_01393	OGLOEOID_00939	OHADAMDC_00957	LLKMKGKN_01494	CGNPPKJC_00784	PEEHCJEF_00793	EOMBFJFO_00802	MDKMEHGF_01310	APLIFBKG_01393	IMKLPNNJ_01447	PGEODBAP_01006	CKCGEHEH_00475	ELCBOGFN_01101	FLMBMPLK_01162	GGACBJGE_00920	INPKKBDN_01142	ABKGPFCD_00828	GILCBIFJ_00629	JJPADNIB_01345	PJBPIELD_01143
murG		UDP-N-acetylglucosamine--N-acetylmuramyl-(pentapeptide) pyrophosphoryl-undecaprenol N-acetylglucosamine transferase	26	26	1	1	57				1070	1070	1070	GMHEOBKL_01306	GDGGKMFM_00995	GLPENGBM_00552	DDOIMHED_01153	IHGJBHGH_00310	KPCNKHHG_01184	GECPELBE_00703	OGLOEOID_01398	OHADAMDC_01176	LLKMKGKN_00401	CGNPPKJC_01168	PEEHCJEF_01266	EOMBFJFO_00817	MDKMEHGF_01027	APLIFBKG_01311	IMKLPNNJ_01084	PGEODBAP_01456	CKCGEHEH_00924	ELCBOGFN_00506	FLMBMPLK_00758	GGACBJGE_00675	INPKKBDN_01383	ABKGPFCD_00616	GILCBIFJ_00962	JJPADNIB_01469	PJBPIELD_00880
murJ_1		Lipid II flippase MurJ	26	26	1	1	2438				1526	1526	1526	GMHEOBKL_00681	GDGGKMFM_00236	GLPENGBM_00824	DDOIMHED_00561	IHGJBHGH_00903	KPCNKHHG_00254	GECPELBE_00858	OGLOEOID_00337	OHADAMDC_00223	LLKMKGKN_00147	CGNPPKJC_00352	PEEHCJEF_00766	EOMBFJFO_00135	MDKMEHGF_00453	APLIFBKG_01116	IMKLPNNJ_00441	PGEODBAP_00898	CKCGEHEH_00351	ELCBOGFN_00252	FLMBMPLK_00193	GGACBJGE_01034	INPKKBDN_00710	ABKGPFCD_01054	GILCBIFJ_01384	JJPADNIB_00805	PJBPIELD_00389
kduD		2-dehydro-3-deoxy-D-gluconate 5-dehydrogenase	26	26	1	1	1380				791	791	791	GMHEOBKL_00447	GDGGKMFM_00520	GLPENGBM_00747	DDOIMHED_00777	IHGJBHGH_00697	KPCNKHHG_00963	GECPELBE_01218	OGLOEOID_00478	OHADAMDC_00524	LLKMKGKN_00211	CGNPPKJC_00227	PEEHCJEF_00223	EOMBFJFO_00980	MDKMEHGF_00747	APLIFBKG_00989	IMKLPNNJ_00777	PGEODBAP_01073	CKCGEHEH_00540	ELCBOGFN_00920	FLMBMPLK_01041	GGACBJGE_00448	INPKKBDN_00059	ABKGPFCD_00669	GILCBIFJ_00844	JJPADNIB_01133	PJBPIELD_00505
metK		S-adenosylmethionine synthase	26	26	1	1	204				1175	1175	1175	GMHEOBKL_00505	GDGGKMFM_00445	GLPENGBM_00924	DDOIMHED_01279	IHGJBHGH_00179	KPCNKHHG_01245	GECPELBE_00380	OGLOEOID_00236	OHADAMDC_00020	LLKMKGKN_00304	CGNPPKJC_00609	PEEHCJEF_00501	EOMBFJFO_01006	MDKMEHGF_00338	APLIFBKG_00443	IMKLPNNJ_00347	PGEODBAP_01585	CKCGEHEH_01056	ELCBOGFN_00205	FLMBMPLK_00527	GGACBJGE_00267	INPKKBDN_00320	ABKGPFCD_00406	GILCBIFJ_00002	JJPADNIB_01032	PJBPIELD_00117
topA		DNA topoisomerase 1	26	26	1	1	670				2057	2057	2057	GMHEOBKL_00556	GDGGKMFM_00631	GLPENGBM_00058	DDOIMHED_01592	IHGJBHGH_01563	KPCNKHHG_00407	GECPELBE_00117	OGLOEOID_01318	OHADAMDC_00611	LLKMKGKN_01317	CGNPPKJC_00436	PEEHCJEF_00330	EOMBFJFO_00059	MDKMEHGF_00939	APLIFBKG_00781	IMKLPNNJ_00864	PGEODBAP_00247	CKCGEHEH_01369	ELCBOGFN_00900	FLMBMPLK_01110	GGACBJGE_00473	INPKKBDN_01337	ABKGPFCD_00386	GILCBIFJ_00372	JJPADNIB_00450	PJBPIELD_00589
dnaA_2		Chromosomal replication initiator protein DnaA	26	26	1	1	54				950	950	950	GMHEOBKL_01309	GDGGKMFM_00992	GLPENGBM_00555	DDOIMHED_01150	IHGJBHGH_00313	KPCNKHHG_01187	GECPELBE_00706	OGLOEOID_01395	OHADAMDC_01179	LLKMKGKN_00404	CGNPPKJC_01171	PEEHCJEF_01263	EOMBFJFO_00814	MDKMEHGF_01030	APLIFBKG_01308	IMKLPNNJ_01087	PGEODBAP_01453	CKCGEHEH_00921	ELCBOGFN_00509	FLMBMPLK_00755	GGACBJGE_00672	INPKKBDN_01386	ABKGPFCD_00613	GILCBIFJ_00965	JJPADNIB_01472	PJBPIELD_00883
carB		Carbamoyl-phosphate synthase large chain	26	26	1	1	220				3194	3194	3194	GMHEOBKL_00489	GDGGKMFM_00461	GLPENGBM_00908	DDOIMHED_01295	IHGJBHGH_00163	KPCNKHHG_00581	GECPELBE_00364	OGLOEOID_00252	OHADAMDC_00036	LLKMKGKN_00288	CGNPPKJC_00754	PEEHCJEF_00576	EOMBFJFO_00020	MDKMEHGF_00322	APLIFBKG_00427	IMKLPNNJ_00331	PGEODBAP_01604	CKCGEHEH_01072	ELCBOGFN_00189	FLMBMPLK_00546	GGACBJGE_00065	INPKKBDN_00339	ABKGPFCD_00085	GILCBIFJ_00018	JJPADNIB_01242	PJBPIELD_00101
levE		PTS system fructose-specific EIIB component	26	26	1	1	97				470	470	470	GMHEOBKL_00891	GDGGKMFM_01023	GLPENGBM_01412	DDOIMHED_01185	IHGJBHGH_00274	KPCNKHHG_00799	GECPELBE_00671	OGLOEOID_00806	OHADAMDC_00863	LLKMKGKN_01163	CGNPPKJC_01150	PEEHCJEF_00553	EOMBFJFO_00278	MDKMEHGF_01195	APLIFBKG_01343	IMKLPNNJ_01362	PGEODBAP_01491	CKCGEHEH_00957	ELCBOGFN_00473	FLMBMPLK_01268	GGACBJGE_00956	INPKKBDN_00913	ABKGPFCD_00701	GILCBIFJ_00878	JJPADNIB_00634	PJBPIELD_01073
group_2260		hypothetical protein	26	26	1	1	53				830	830	830	GMHEOBKL_01310	GDGGKMFM_00991	GLPENGBM_00556	DDOIMHED_01149	IHGJBHGH_00314	KPCNKHHG_01188	GECPELBE_00707	OGLOEOID_01394	OHADAMDC_01180	LLKMKGKN_00405	CGNPPKJC_01172	PEEHCJEF_01262	EOMBFJFO_00813	MDKMEHGF_01031	APLIFBKG_01307	IMKLPNNJ_01088	PGEODBAP_01452	CKCGEHEH_00920	ELCBOGFN_00510	FLMBMPLK_00754	GGACBJGE_00671	INPKKBDN_01387	ABKGPFCD_00612	GILCBIFJ_00966	JJPADNIB_01473	PJBPIELD_00884
lacC_2		Tagatose-6-phosphate kinase	26	26	1	1	179				902	902	902	GMHEOBKL_00526	GDGGKMFM_00424	GLPENGBM_01585	DDOIMHED_01257	IHGJBHGH_00200	KPCNKHHG_00998	GECPELBE_00402	OGLOEOID_00214	OHADAMDC_01364	LLKMKGKN_01347	CGNPPKJC_00588	PEEHCJEF_00522	EOMBFJFO_01308	MDKMEHGF_00359	APLIFBKG_00465	IMKLPNNJ_00368	PGEODBAP_01564	CKCGEHEH_01035	ELCBOGFN_01516	FLMBMPLK_00506	GGACBJGE_01221	INPKKBDN_00299	ABKGPFCD_01273	GILCBIFJ_00496	JJPADNIB_01053	PJBPIELD_00138
uvrA		UvrABC system protein A	26	26	1	1	216				2837	2837	2837	GMHEOBKL_00493	GDGGKMFM_00457	GLPENGBM_00912	DDOIMHED_01291	IHGJBHGH_00167	KPCNKHHG_00577	GECPELBE_00368	OGLOEOID_00248	OHADAMDC_00032	LLKMKGKN_00292	CGNPPKJC_00750	PEEHCJEF_00489	EOMBFJFO_00024	MDKMEHGF_00326	APLIFBKG_00431	IMKLPNNJ_00335	PGEODBAP_01600	CKCGEHEH_01068	ELCBOGFN_00193	FLMBMPLK_00542	GGACBJGE_00069	INPKKBDN_00335	ABKGPFCD_00081	GILCBIFJ_00014	JJPADNIB_01020	PJBPIELD_00105
btuD_2		Vitamin B12 import ATP-binding protein BtuD	26	26	1	1	1740				1916	1916	1916	GMHEOBKL_00377	GDGGKMFM_00322	GLPENGBM_00509	DDOIMHED_00832	IHGJBHGH_00629	KPCNKHHG_01444	GECPELBE_00526	OGLOEOID_00977	OHADAMDC_00300	LLKMKGKN_00597	CGNPPKJC_00327	PEEHCJEF_00025	EOMBFJFO_00254	MDKMEHGF_00065	APLIFBKG_00672	IMKLPNNJ_00564	PGEODBAP_01136	CKCGEHEH_00602	ELCBOGFN_00549	FLMBMPLK_00064	GGACBJGE_00334	INPKKBDN_00376	ABKGPFCD_01092	GILCBIFJ_00986	JJPADNIB_00175	PJBPIELD_00474
group_2264		hypothetical protein	26	26	1	1	160				830	830	830	GMHEOBKL_01439	GDGGKMFM_00411	GLPENGBM_01217	DDOIMHED_01238	IHGJBHGH_00221	KPCNKHHG_01017	GECPELBE_00421	OGLOEOID_00195	OHADAMDC_01491	LLKMKGKN_01034	CGNPPKJC_01129	PEEHCJEF_01040	EOMBFJFO_01281	MDKMEHGF_00372	APLIFBKG_00484	IMKLPNNJ_00381	PGEODBAP_01544	CKCGEHEH_01015	ELCBOGFN_01434	FLMBMPLK_01205	GGACBJGE_00737	INPKKBDN_01109	ABKGPFCD_00810	GILCBIFJ_00726	JJPADNIB_00581	PJBPIELD_00151
group_2265		hypothetical protein	26	26	1	1	2190				749	749	749	GMHEOBKL_00116	GDGGKMFM_00155	GLPENGBM_00960	DDOIMHED_00645	IHGJBHGH_00843	KPCNKHHG_00045	GECPELBE_00767	OGLOEOID_00533	OHADAMDC_00142	LLKMKGKN_01282	CGNPPKJC_00501	PEEHCJEF_00901	EOMBFJFO_01108	MDKMEHGF_00535	APLIFBKG_01049	IMKLPNNJ_00522	PGEODBAP_00953	CKCGEHEH_00413	ELCBOGFN_00644	FLMBMPLK_00144	GGACBJGE_00319	INPKKBDN_00967	ABKGPFCD_00350	GILCBIFJ_00540	JJPADNIB_00536	PJBPIELD_00308
sorA		PTS system sorbose-specific EIIC component	26	26	1	1	2164				815	815	815	GMHEOBKL_00092	GDGGKMFM_01560	GLPENGBM_00985	DDOIMHED_00670	IHGJBHGH_00819	KPCNKHHG_00021	GECPELBE_00742	OGLOEOID_01420	OHADAMDC_01383	LLKMKGKN_00726	CGNPPKJC_01452	PEEHCJEF_01473	EOMBFJFO_01119	MDKMEHGF_01558	APLIFBKG_01074	IMKLPNNJ_01609	PGEODBAP_00977	CKCGEHEH_00437	ELCBOGFN_01512	FLMBMPLK_00120	GGACBJGE_01332	INPKKBDN_00943	ABKGPFCD_00935	GILCBIFJ_01377	JJPADNIB_00560	PJBPIELD_01466
pgk/tpi		Bifunctional PGK/TIM	26	26	1	1	1243				1187	1187	1187	GMHEOBKL_00284	GDGGKMFM_01581	GLPENGBM_00661	DDOIMHED_00276	IHGJBHGH_01188	KPCNKHHG_00170	GECPELBE_01001	OGLOEOID_00661	OHADAMDC_01456	LLKMKGKN_00386	CGNPPKJC_00005	PEEHCJEF_01490	EOMBFJFO_01216	MDKMEHGF_01596	APLIFBKG_00086	IMKLPNNJ_01620	PGEODBAP_00567	CKCGEHEH_00072	ELCBOGFN_01169	FLMBMPLK_00455	GGACBJGE_00705	INPKKBDN_00567	ABKGPFCD_00108	GILCBIFJ_00314	JJPADNIB_00307	PJBPIELD_01505
group_2268		hypothetical protein	26	26	1	1	768				1685	1685	1685	GMHEOBKL_01049	GDGGKMFM_00764	GLPENGBM_01143	DDOIMHED_01501	IHGJBHGH_01657	KPCNKHHG_01254	GECPELBE_00026	OGLOEOID_00749	OHADAMDC_00912	LLKMKGKN_00806	CGNPPKJC_00990	PEEHCJEF_01092	EOMBFJFO_00673	MDKMEHGF_00821	APLIFBKG_01433	IMKLPNNJ_00955	PGEODBAP_00153	CKCGEHEH_01277	ELCBOGFN_01224	FLMBMPLK_00847	GGACBJGE_00826	INPKKBDN_01078	ABKGPFCD_00560	GILCBIFJ_01062	JJPADNIB_01221	PJBPIELD_00707
araP		L-arabinose transport system permease protein AraP	26	26	1	1	1959				896	896	896	GMHEOBKL_00805	GDGGKMFM_00024	GLPENGBM_01270	DDOIMHED_00197	IHGJBHGH_01375	KPCNKHHG_01083	GECPELBE_01192	OGLOEOID_01459	OHADAMDC_00405	LLKMKGKN_00890	CGNPPKJC_00923	PEEHCJEF_00124	EOMBFJFO_00915	MDKMEHGF_00193	APLIFBKG_00165	IMKLPNNJ_00051	PGEODBAP_00412	CKCGEHEH_01546	ELCBOGFN_01052	FLMBMPLK_00297	GGACBJGE_01063	INPKKBDN_00864	ABKGPFCD_01432	GILCBIFJ_00265	JJPADNIB_01537	PJBPIELD_00240
malZ		Maltodextrin glucosidase	26	26	1	1	2179				1889	1889	1889	GMHEOBKL_00106	GDGGKMFM_00144	GLPENGBM_00971	DDOIMHED_00656	IHGJBHGH_00833	KPCNKHHG_00035	GECPELBE_00756	OGLOEOID_00522	OHADAMDC_01424	LLKMKGKN_01415	CGNPPKJC_01201	PEEHCJEF_00912	EOMBFJFO_01129	MDKMEHGF_00546	APLIFBKG_01060	IMKLPNNJ_00533	PGEODBAP_00963	CKCGEHEH_00423	ELCBOGFN_00634	FLMBMPLK_00134	GGACBJGE_00309	INPKKBDN_00957	ABKGPFCD_00340	GILCBIFJ_01028	JJPADNIB_00546	PJBPIELD_00297
hslO		33 kDa chaperonin	26	26	1	1	891				881	881	881	GMHEOBKL_01177	GDGGKMFM_01140	GLPENGBM_01069	DDOIMHED_01381	IHGJBHGH_00076	KPCNKHHG_00662	GECPELBE_00607	OGLOEOID_01232	OHADAMDC_00122	LLKMKGKN_00531	CGNPPKJC_00953	PEEHCJEF_00281	EOMBFJFO_00090	MDKMEHGF_01438	APLIFBKG_00900	IMKLPNNJ_00245	PGEODBAP_00036	CKCGEHEH_01158	ELCBOGFN_00401	FLMBMPLK_00990	GGACBJGE_00148	INPKKBDN_00243	ABKGPFCD_00251	GILCBIFJ_00381	JJPADNIB_00666	PJBPIELD_00015
grpE		Protein GrpE	26	26	1	1	1291				539	539	539	GMHEOBKL_00866	GDGGKMFM_01194	GLPENGBM_01118	DDOIMHED_00691	IHGJBHGH_00784	KPCNKHHG_00894	GECPELBE_01414	OGLOEOID_00918	OHADAMDC_00935	LLKMKGKN_01297	CGNPPKJC_00805	PEEHCJEF_00771	EOMBFJFO_01154	MDKMEHGF_01332	APLIFBKG_01372	IMKLPNNJ_01469	PGEODBAP_00985	CKCGEHEH_00454	ELCBOGFN_01121	FLMBMPLK_01141	GGACBJGE_01098	INPKKBDN_01163	ABKGPFCD_01147	GILCBIFJ_00572	JJPADNIB_01366	PJBPIELD_01165
eda		Putative KHG/KDPG aldolase	26	26	1	1	1371				635	635	635	GMHEOBKL_00438	GDGGKMFM_00529	GLPENGBM_00756	DDOIMHED_00768	IHGJBHGH_00706	KPCNKHHG_00972	GECPELBE_01227	OGLOEOID_00487	OHADAMDC_00515	LLKMKGKN_00220	CGNPPKJC_00236	PEEHCJEF_00214	EOMBFJFO_00971	MDKMEHGF_00756	APLIFBKG_00980	IMKLPNNJ_00768	PGEODBAP_01064	CKCGEHEH_00531	ELCBOGFN_00929	FLMBMPLK_01032	GGACBJGE_00439	INPKKBDN_00068	ABKGPFCD_00678	GILCBIFJ_00853	JJPADNIB_01124	PJBPIELD_00514
tsf		Elongation factor Ts	26	26	1	1	1995				1070	1070	1070	GMHEOBKL_00941	GDGGKMFM_00056	GLPENGBM_00299	DDOIMHED_00165	IHGJBHGH_01407	KPCNKHHG_00948	GECPELBE_01491	OGLOEOID_00859	OHADAMDC_00436	LLKMKGKN_00705	CGNPPKJC_00549	PEEHCJEF_00156	EOMBFJFO_01244	MDKMEHGF_00161	APLIFBKG_00197	IMKLPNNJ_00082	PGEODBAP_00375	CKCGEHEH_01514	ELCBOGFN_00621	FLMBMPLK_00265	GGACBJGE_00600	INPKKBDN_00117	ABKGPFCD_00536	GILCBIFJ_01310	JJPADNIB_01000	PJBPIELD_00208
group_2275		hypothetical protein	26	26	1	1	90				1064	1064	1064	GMHEOBKL_00884	GDGGKMFM_01029	GLPENGBM_01405	DDOIMHED_01178	IHGJBHGH_00281	KPCNKHHG_00806	GECPELBE_00678	OGLOEOID_00799	OHADAMDC_00869	LLKMKGKN_01170	CGNPPKJC_01143	PEEHCJEF_00547	EOMBFJFO_00284	MDKMEHGF_01201	APLIFBKG_01336	IMKLPNNJ_01368	PGEODBAP_01484	CKCGEHEH_00950	ELCBOGFN_00480	FLMBMPLK_01261	GGACBJGE_01008	INPKKBDN_00920	ABKGPFCD_01385	GILCBIFJ_01465	JJPADNIB_00641	PJBPIELD_01067
uvrB		UvrABC system protein B	26	26	1	1	215				1976	1976	1976	GMHEOBKL_00494	GDGGKMFM_00456	GLPENGBM_00913	DDOIMHED_01290	IHGJBHGH_00168	KPCNKHHG_00576	GECPELBE_00369	OGLOEOID_00247	OHADAMDC_00031	LLKMKGKN_00293	CGNPPKJC_00749	PEEHCJEF_00490	EOMBFJFO_00025	MDKMEHGF_00327	APLIFBKG_00432	IMKLPNNJ_00336	PGEODBAP_01599	CKCGEHEH_01067	ELCBOGFN_00194	FLMBMPLK_00541	GGACBJGE_00070	INPKKBDN_00334	ABKGPFCD_00080	GILCBIFJ_00013	JJPADNIB_01021	PJBPIELD_00106
obg		GTPase Obg	26	26	1	1	779				1274	1274	1274	GMHEOBKL_01038	GDGGKMFM_01512	GLPENGBM_01154	DDOIMHED_01490	IHGJBHGH_01668	KPCNKHHG_01399	GECPELBE_00015	OGLOEOID_00738	OHADAMDC_00901	LLKMKGKN_00817	CGNPPKJC_00979	PEEHCJEF_01081	EOMBFJFO_00684	MDKMEHGF_00810	APLIFBKG_01422	IMKLPNNJ_00966	PGEODBAP_00142	CKCGEHEH_01266	ELCBOGFN_01235	FLMBMPLK_00858	GGACBJGE_00988	INPKKBDN_01089	ABKGPFCD_00549	GILCBIFJ_01430	JJPADNIB_01210	PJBPIELD_00718
group_2278		hypothetical protein	26	26	1	1	720				905	905	905	GMHEOBKL_00604	GDGGKMFM_00721	GLPENGBM_00010	DDOIMHED_01544	IHGJBHGH_01611	KPCNKHHG_01409	GECPELBE_00069	OGLOEOID_01254	OHADAMDC_01157	LLKMKGKN_00654	CGNPPKJC_01348	PEEHCJEF_01347	EOMBFJFO_00761	MDKMEHGF_00864	APLIFBKG_00829	IMKLPNNJ_00912	PGEODBAP_00198	CKCGEHEH_01320	ELCBOGFN_01255	FLMBMPLK_01314	GGACBJGE_00479	INPKKBDN_01282	ABKGPFCD_01035	GILCBIFJ_00694	JJPADNIB_00402	PJBPIELD_00664
phnC		Phosphate-import ATP-binding protein PhnC	26	26	1	1	1533				767	767	767	GMHEOBKL_00718	GDGGKMFM_00946	GLPENGBM_00411	DDOIMHED_01017	IHGJBHGH_00448	KPCNKHHG_00908	GECPELBE_01297	OGLOEOID_01014	OHADAMDC_00766	LLKMKGKN_00469	CGNPPKJC_00895	PEEHCJEF_00373	EOMBFJFO_00559	MDKMEHGF_01155	APLIFBKG_00538	IMKLPNNJ_01322	PGEODBAP_01321	CKCGEHEH_00788	ELCBOGFN_00759	FLMBMPLK_01230	GGACBJGE_00430	INPKKBDN_01227	ABKGPFCD_00235	GILCBIFJ_00057	JJPADNIB_01315	PJBPIELD_01028
deoD_1		Purine nucleoside phosphorylase DeoD-type	26	26	1	1	2489				704	704	704	GMHEOBKL_00629	GDGGKMFM_01588	GLPENGBM_00876	DDOIMHED_00509	IHGJBHGH_00955	KPCNKHHG_00306	GECPELBE_00806	OGLOEOID_00285	OHADAMDC_01034	LLKMKGKN_01090	CGNPPKJC_00404	PEEHCJEF_01499	EOMBFJFO_00359	MDKMEHGF_01603	APLIFBKG_01168	IMKLPNNJ_01574	PGEODBAP_00801	CKCGEHEH_00299	ELCBOGFN_00304	FLMBMPLK_00877	GGACBJGE_00551	INPKKBDN_01171	ABKGPFCD_00692	GILCBIFJ_00959	JJPADNIB_00857	PJBPIELD_01496
uppS		Ditrans,polycis-undecaprenyl-diphosphate synthase ((2E,6E)-farnesyl-diphosphate specific)	26	26	1	1	1998				740	740	740	GMHEOBKL_00938	GDGGKMFM_00059	GLPENGBM_00296	DDOIMHED_00162	IHGJBHGH_01410	KPCNKHHG_00951	GECPELBE_01494	OGLOEOID_00856	OHADAMDC_00439	LLKMKGKN_00708	CGNPPKJC_00552	PEEHCJEF_00159	EOMBFJFO_01247	MDKMEHGF_00158	APLIFBKG_00200	IMKLPNNJ_00085	PGEODBAP_00372	CKCGEHEH_01511	ELCBOGFN_00618	FLMBMPLK_00262	GGACBJGE_00603	INPKKBDN_00120	ABKGPFCD_00533	GILCBIFJ_01307	JJPADNIB_00997	PJBPIELD_00205
group_2282		hypothetical protein	26	26	1	1	2049				935	935	935	GMHEOBKL_00964	GDGGKMFM_00093	GLPENGBM_00263	DDOIMHED_00129	IHGJBHGH_01451	KPCNKHHG_01375	GECPELBE_00322	OGLOEOID_00009	OHADAMDC_00473	LLKMKGKN_01374	CGNPPKJC_01072	PEEHCJEF_01376	EOMBFJFO_01310	MDKMEHGF_00124	APLIFBKG_01554	IMKLPNNJ_00119	PGEODBAP_00338	CKCGEHEH_01476	ELCBOGFN_00583	FLMBMPLK_00644	GGACBJGE_01068	INPKKBDN_00154	ABKGPFCD_01043	GILCBIFJ_01460	JJPADNIB_00244	PJBPIELD_00171
group_2283		hypothetical protein	26	26	1	1	1398				1226	1226	1226	GMHEOBKL_00463	GDGGKMFM_00502	GLPENGBM_00730	DDOIMHED_00794	IHGJBHGH_00681	KPCNKHHG_00857	GECPELBE_01477	OGLOEOID_00461	OHADAMDC_00542	LLKMKGKN_00195	CGNPPKJC_00211	PEEHCJEF_01279	EOMBFJFO_01209	MDKMEHGF_00729	APLIFBKG_01006	IMKLPNNJ_00795	PGEODBAP_01089	CKCGEHEH_00558	ELCBOGFN_01329	FLMBMPLK_00111	GGACBJGE_00971	INPKKBDN_00043	ABKGPFCD_00663	GILCBIFJ_00428	JJPADNIB_01149	PJBPIELD_00487
recR		Recombination protein RecR	26	26	1	1	1622				602	602	602	GMHEOBKL_00770	GDGGKMFM_00900	GLPENGBM_00332	DDOIMHED_00938	IHGJBHGH_00525	KPCNKHHG_00353	GECPELBE_00953	OGLOEOID_00432	OHADAMDC_00825	LLKMKGKN_00043	CGNPPKJC_00162	PEEHCJEF_00922	EOMBFJFO_01363	MDKMEHGF_01072	APLIFBKG_00617	IMKLPNNJ_01036	PGEODBAP_01243	CKCGEHEH_00709	ELCBOGFN_00343	FLMBMPLK_00346	GGACBJGE_00290	INPKKBDN_00637	ABKGPFCD_00173	GILCBIFJ_00160	JJPADNIB_00066	PJBPIELD_00771
rpiB		Ribose-5-phosphate isomerase B	26	26	1	1	1635				428	428	428	GMHEOBKL_00757	GDGGKMFM_01250	GLPENGBM_00319	DDOIMHED_00925	IHGJBHGH_00538	KPCNKHHG_00365	GECPELBE_00966	OGLOEOID_00445	OHADAMDC_01014	LLKMKGKN_00056	CGNPPKJC_00175	PEEHCJEF_01462	EOMBFJFO_00717	MDKMEHGF_01385	APLIFBKG_00630	IMKLPNNJ_01518	PGEODBAP_01231	CKCGEHEH_00696	ELCBOGFN_00330	FLMBMPLK_00334	GGACBJGE_00928	INPKKBDN_00625	ABKGPFCD_00160	GILCBIFJ_00173	JJPADNIB_00079	PJBPIELD_01445
gyrA		DNA gyrase subunit A	26	26	1	1	1661				2432	2432	2432	GMHEOBKL_00309	GDGGKMFM_00392	GLPENGBM_00440	DDOIMHED_00901	IHGJBHGH_00561	KPCNKHHG_01274	GECPELBE_00457	OGLOEOID_01273	OHADAMDC_00370	LLKMKGKN_00079	CGNPPKJC_00198	PEEHCJEF_00095	EOMBFJFO_00640	MDKMEHGF_01486	APLIFBKG_00741	IMKLPNNJ_00634	PGEODBAP_01205	CKCGEHEH_00671	ELCBOGFN_00686	FLMBMPLK_01458	GGACBJGE_00798	INPKKBDN_00445	ABKGPFCD_00311	GILCBIFJ_00595	JJPADNIB_00102	PJBPIELD_00404
adk		Adenylate kinase	26	26	1	1	2468				641	641	641	GMHEOBKL_00649	GDGGKMFM_00268	GLPENGBM_00856	DDOIMHED_00529	IHGJBHGH_00935	KPCNKHHG_00286	GECPELBE_00826	OGLOEOID_00305	OHADAMDC_00255	LLKMKGKN_00179	CGNPPKJC_00384	PEEHCJEF_00734	EOMBFJFO_00513	MDKMEHGF_00421	APLIFBKG_01148	IMKLPNNJ_00409	PGEODBAP_00866	CKCGEHEH_00319	ELCBOGFN_00284	FLMBMPLK_00225	GGACBJGE_00378	INPKKBDN_00742	ABKGPFCD_00444	GILCBIFJ_00765	JJPADNIB_00837	PJBPIELD_01313
hgdH		(R)-2-hydroxyglutarate dehydrogenase	26	26	1	1	91				1007	1007	1007	GMHEOBKL_00885	GDGGKMFM_01028	GLPENGBM_01406	DDOIMHED_01179	IHGJBHGH_00280	KPCNKHHG_00805	GECPELBE_00677	OGLOEOID_00800	OHADAMDC_00868	LLKMKGKN_01169	CGNPPKJC_01144	PEEHCJEF_00548	EOMBFJFO_00283	MDKMEHGF_01200	APLIFBKG_01337	IMKLPNNJ_01367	PGEODBAP_01485	CKCGEHEH_00951	ELCBOGFN_00479	FLMBMPLK_01262	GGACBJGE_01007	INPKKBDN_00919	ABKGPFCD_01384	GILCBIFJ_01464	JJPADNIB_00640	PJBPIELD_01068
hpf		Ribosome hibernation promotion factor	26	26	1	1	406				533	533	533	GMHEOBKL_00064	GDGGKMFM_00967	GLPENGBM_00576	DDOIMHED_01129	IHGJBHGH_00338	KPCNKHHG_00140	GECPELBE_00727	OGLOEOID_00722	OHADAMDC_00986	LLKMKGKN_00429	CGNPPKJC_00732	PEEHCJEF_00699	EOMBFJFO_00373	MDKMEHGF_01055	APLIFBKG_01195	IMKLPNNJ_01112	PGEODBAP_01432	CKCGEHEH_00900	ELCBOGFN_00960	FLMBMPLK_00734	GGACBJGE_00195	INPKKBDN_01333	ABKGPFCD_00285	GILCBIFJ_00447	JJPADNIB_01290	PJBPIELD_00908
pheT		Phenylalanine--tRNA ligase beta subunit	26	26	1	1	1191				2381	2381	2381	GMHEOBKL_01531	GDGGKMFM_00779	GLPENGBM_01035	DDOIMHED_00327	IHGJBHGH_01138	KPCNKHHG_01450	GECPELBE_01103	OGLOEOID_00912	OHADAMDC_00693	LLKMKGKN_01421	CGNPPKJC_01362	PEEHCJEF_00401	EOMBFJFO_00162	MDKMEHGF_00971	APLIFBKG_00036	IMKLPNNJ_00693	PGEODBAP_00617	CKCGEHEH_00122	ELCBOGFN_01022	FLMBMPLK_00807	GGACBJGE_00887	INPKKBDN_00464	ABKGPFCD_00953	GILCBIFJ_01003	JJPADNIB_00357	PJBPIELD_00858
bglF		PTS system beta-glucoside-specific EIIBCA component	26	26	1	1	481				1841	1841	1841	GMHEOBKL_01318	GDGGKMFM_01307	GLPENGBM_01315	DDOIMHED_01062	IHGJBHGH_00404	KPCNKHHG_00502	GECPELBE_01429	OGLOEOID_01105	OHADAMDC_01083	LLKMKGKN_01220	CGNPPKJC_01193	PEEHCJEF_00971	EOMBFJFO_00401	MDKMEHGF_01409	APLIFBKG_01469	IMKLPNNJ_00216	PGEODBAP_01364	CKCGEHEH_00833	ELCBOGFN_00148	FLMBMPLK_00580	GGACBJGE_00201	INPKKBDN_00790	ABKGPFCD_00788	GILCBIFJ_00350	JJPADNIB_00915	PJBPIELD_01236
group_2298		D-glycerate 2-kinase	26	26	1	1	1738				1226	1226	1226	GMHEOBKL_00375	GDGGKMFM_00324	GLPENGBM_00507	DDOIMHED_00834	IHGJBHGH_00627	KPCNKHHG_01446	GECPELBE_00524	OGLOEOID_00975	OHADAMDC_00302	LLKMKGKN_00599	CGNPPKJC_00325	PEEHCJEF_00027	EOMBFJFO_00252	MDKMEHGF_00063	APLIFBKG_00674	IMKLPNNJ_00566	PGEODBAP_01138	CKCGEHEH_00604	ELCBOGFN_00551	FLMBMPLK_00062	GGACBJGE_00529	INPKKBDN_00378	ABKGPFCD_00996	GILCBIFJ_00988	JJPADNIB_00173	PJBPIELD_00472
rplE		50S ribosomal protein L5	26	26	1	1	2459				542	542	542	GMHEOBKL_00658	GDGGKMFM_00259	GLPENGBM_00847	DDOIMHED_00538	IHGJBHGH_00926	KPCNKHHG_00277	GECPELBE_00835	OGLOEOID_00314	OHADAMDC_00246	LLKMKGKN_00170	CGNPPKJC_00375	PEEHCJEF_00743	EOMBFJFO_00522	MDKMEHGF_00430	APLIFBKG_01139	IMKLPNNJ_00418	PGEODBAP_00875	CKCGEHEH_00328	ELCBOGFN_00275	FLMBMPLK_00216	GGACBJGE_00369	INPKKBDN_00733	ABKGPFCD_00453	GILCBIFJ_00756	JJPADNIB_00828	PJBPIELD_01322
fusA_2		Elongation factor G	26	26	1	1	483				2072	2072	2072	GMHEOBKL_01320	GDGGKMFM_01309	GLPENGBM_01317	DDOIMHED_01060	IHGJBHGH_00406	KPCNKHHG_00504	GECPELBE_01431	OGLOEOID_01103	OHADAMDC_01085	LLKMKGKN_01218	CGNPPKJC_01191	PEEHCJEF_00973	EOMBFJFO_00399	MDKMEHGF_01411	APLIFBKG_01467	IMKLPNNJ_00218	PGEODBAP_01362	CKCGEHEH_00831	ELCBOGFN_00150	FLMBMPLK_00578	GGACBJGE_00199	INPKKBDN_00788	ABKGPFCD_00786	GILCBIFJ_00352	JJPADNIB_00917	PJBPIELD_01234
secA		Protein translocase subunit SecA	26	26	1	1	405				2735	2735	2735	GMHEOBKL_00065	GDGGKMFM_00968	GLPENGBM_00575	DDOIMHED_01130	IHGJBHGH_00337	KPCNKHHG_00141	GECPELBE_00726	OGLOEOID_00723	OHADAMDC_00985	LLKMKGKN_00428	CGNPPKJC_00733	PEEHCJEF_00698	EOMBFJFO_00372	MDKMEHGF_01054	APLIFBKG_01194	IMKLPNNJ_01111	PGEODBAP_01433	CKCGEHEH_00901	ELCBOGFN_00959	FLMBMPLK_00735	GGACBJGE_00194	INPKKBDN_01332	ABKGPFCD_00286	GILCBIFJ_00446	JJPADNIB_01291	PJBPIELD_00907
group_2302		putative ABC transporter ATP-binding protein	26	26	1	1	111				743	743	743	GMHEOBKL_00904	GDGGKMFM_01010	GLPENGBM_01542	DDOIMHED_01198	IHGJBHGH_00261	KPCNKHHG_00786	GECPELBE_00658	OGLOEOID_00819	OHADAMDC_00850	LLKMKGKN_01223	CGNPPKJC_01299	PEEHCJEF_00566	EOMBFJFO_00265	MDKMEHGF_01182	APLIFBKG_01356	IMKLPNNJ_01349	PGEODBAP_01504	CKCGEHEH_00970	ELCBOGFN_00460	FLMBMPLK_01281	GGACBJGE_00663	INPKKBDN_00900	ABKGPFCD_00496	GILCBIFJ_00532	JJPADNIB_00621	PJBPIELD_01086
group_2303		hypothetical protein	26	26	1	1	113				1037	1037	1037	GMHEOBKL_00906	GDGGKMFM_01008	GLPENGBM_01540	DDOIMHED_01200	IHGJBHGH_00259	KPCNKHHG_00784	GECPELBE_00656	OGLOEOID_00821	OHADAMDC_00848	LLKMKGKN_01225	CGNPPKJC_01301	PEEHCJEF_00568	EOMBFJFO_00263	MDKMEHGF_01180	APLIFBKG_01358	IMKLPNNJ_01347	PGEODBAP_01506	CKCGEHEH_00972	ELCBOGFN_00458	FLMBMPLK_01283	GGACBJGE_00661	INPKKBDN_00898	ABKGPFCD_00498	GILCBIFJ_00530	JJPADNIB_00619	PJBPIELD_01088
group_2304		hypothetical protein	26	26	1	1	1067				557	557	557	GMHEOBKL_01204	GDGGKMFM_01446	GLPENGBM_00703	DDOIMHED_00234	IHGJBHGH_01337	KPCNKHHG_00220	GECPELBE_01043	OGLOEOID_00619	OHADAMDC_01355	LLKMKGKN_01436	CGNPPKJC_01463	PEEHCJEF_01006	EOMBFJFO_00934	MDKMEHGF_00231	APLIFBKG_00128	IMKLPNNJ_00013	PGEODBAP_00449	CKCGEHEH_01584	ELCBOGFN_01000	FLMBMPLK_01557	GGACBJGE_00511	INPKKBDN_01443	ABKGPFCD_00824	GILCBIFJ_00567	JJPADNIB_01443	PJBPIELD_00278
group_2305		hypothetical protein	26	26	1	1	1677				317	317	317	GMHEOBKL_00325	GDGGKMFM_00376	GLPENGBM_00456	DDOIMHED_00885	IHGJBHGH_00577	KPCNKHHG_00689	GECPELBE_00473	OGLOEOID_01032	OHADAMDC_00354	LLKMKGKN_00095	CGNPPKJC_00275	PEEHCJEF_00079	EOMBFJFO_00223	MDKMEHGF_00011	APLIFBKG_00725	IMKLPNNJ_00618	PGEODBAP_01189	CKCGEHEH_00655	ELCBOGFN_00702	FLMBMPLK_00011	GGACBJGE_00720	INPKKBDN_00429	ABKGPFCD_00978	GILCBIFJ_00887	JJPADNIB_00118	PJBPIELD_00420
group_2306		hypothetical protein	26	26	1	1	1749				851	851	851	GMHEOBKL_00389	GDGGKMFM_00319	GLPENGBM_00512	DDOIMHED_00829	IHGJBHGH_00641	KPCNKHHG_01520	GECPELBE_00529	OGLOEOID_00980	OHADAMDC_00297	LLKMKGKN_00585	CGNPPKJC_01331	PEEHCJEF_00022	EOMBFJFO_00257	MDKMEHGF_00068	APLIFBKG_00669	IMKLPNNJ_00561	PGEODBAP_01124	CKCGEHEH_00599	ELCBOGFN_00546	FLMBMPLK_00076	GGACBJGE_00331	INPKKBDN_00008	ABKGPFCD_01113	GILCBIFJ_00639	JJPADNIB_00187	PJBPIELD_00477
group_2307		DegV domain-containing protein	26	26	1	1	1608				833	833	833	GMHEOBKL_00784	GDGGKMFM_00914	GLPENGBM_00346	DDOIMHED_00952	IHGJBHGH_00511	KPCNKHHG_00339	GECPELBE_00939	OGLOEOID_00418	OHADAMDC_00839	LLKMKGKN_00029	CGNPPKJC_00148	PEEHCJEF_00675	EOMBFJFO_01046	MDKMEHGF_01086	APLIFBKG_00603	IMKLPNNJ_01022	PGEODBAP_01257	CKCGEHEH_00723	ELCBOGFN_00357	FLMBMPLK_00360	GGACBJGE_01164	INPKKBDN_00651	ABKGPFCD_00187	GILCBIFJ_00998	JJPADNIB_00052	PJBPIELD_00757
ileS		Isoleucine--tRNA ligase	26	26	1	1	1313				3092	3092	3092	GMHEOBKL_00846	GDGGKMFM_01173	GLPENGBM_01098	DDOIMHED_00711	IHGJBHGH_00764	KPCNKHHG_00874	GECPELBE_01394	OGLOEOID_00938	OHADAMDC_00956	LLKMKGKN_01493	CGNPPKJC_00785	PEEHCJEF_00792	EOMBFJFO_00801	MDKMEHGF_01311	APLIFBKG_01392	IMKLPNNJ_01448	PGEODBAP_01005	CKCGEHEH_00474	ELCBOGFN_01102	FLMBMPLK_01161	GGACBJGE_00919	INPKKBDN_01143	ABKGPFCD_00827	GILCBIFJ_00630	JJPADNIB_01346	PJBPIELD_01144
coaX		Type III pantothenate kinase	26	26	1	1	755				782	782	782	GMHEOBKL_01062	GDGGKMFM_00751	GLPENGBM_01130	DDOIMHED_01514	IHGJBHGH_01644	KPCNKHHG_01267	GECPELBE_00039	OGLOEOID_00762	OHADAMDC_00925	LLKMKGKN_00793	CGNPPKJC_01367	PEEHCJEF_01105	EOMBFJFO_01025	MDKMEHGF_00834	APLIFBKG_01446	IMKLPNNJ_00942	PGEODBAP_00166	CKCGEHEH_01290	ELCBOGFN_01211	FLMBMPLK_00834	GGACBJGE_01322	INPKKBDN_01065	ABKGPFCD_00999	GILCBIFJ_01187	JJPADNIB_01234	PJBPIELD_00694
gmuD		6-phospho-beta-glucosidase GmuD	26	26	1	1	2599				1376	1376	1376	GMHEOBKL_01556	GDGGKMFM_00673	GLPENGBM_01237	DDOIMHED_00429	IHGJBHGH_01038	KPCNKHHG_00446	GECPELBE_01123	OGLOEOID_00576	OHADAMDC_00712	LLKMKGKN_00621	CGNPPKJC_00694	PEEHCJEF_00819	EOMBFJFO_00847	MDKMEHGF_00629	APLIFBKG_01257	IMKLPNNJ_01134	PGEODBAP_00713	CKCGEHEH_00216	ELCBOGFN_01405	FLMBMPLK_01397	GGACBJGE_00862	INPKKBDN_01270	ABKGPFCD_00867	GILCBIFJ_00304	JJPADNIB_00972	PJBPIELD_00930
group_2311		hypothetical protein	26	26	1	1	101				1298	1298	1298	GMHEOBKL_00895	GDGGKMFM_01019	GLPENGBM_01416	DDOIMHED_01189	IHGJBHGH_00270	KPCNKHHG_00795	GECPELBE_00667	OGLOEOID_00810	OHADAMDC_00859	LLKMKGKN_01159	CGNPPKJC_01154	PEEHCJEF_00557	EOMBFJFO_00274	MDKMEHGF_01191	APLIFBKG_01347	IMKLPNNJ_01358	PGEODBAP_01495	CKCGEHEH_00961	ELCBOGFN_00469	FLMBMPLK_01272	GGACBJGE_00960	INPKKBDN_00909	ABKGPFCD_00697	GILCBIFJ_00874	JJPADNIB_00630	PJBPIELD_01077
murF		UDP-N-acetylmuramoyl-tripeptide--D-alanyl-D-alanine ligase	26	26	1	1	73				1379	1379	1379	GMHEOBKL_00869	GDGGKMFM_01044	GLPENGBM_00542	DDOIMHED_01163	IHGJBHGH_00296	KPCNKHHG_00821	GECPELBE_00693	OGLOEOID_00784	OHADAMDC_00884	LLKMKGKN_01508	CGNPPKJC_01487	PEEHCJEF_00532	EOMBFJFO_00986	MDKMEHGF_01216	APLIFBKG_01321	IMKLPNNJ_01383	PGEODBAP_01469	CKCGEHEH_00935	ELCBOGFN_00495	FLMBMPLK_01529	GGACBJGE_00646	INPKKBDN_00935	ABKGPFCD_00971	GILCBIFJ_00611	JJPADNIB_00655	PJBPIELD_01052
nrdE		Ribonucleoside-diphosphate reductase subunit alpha	26	26	1	1	2548				2105	2105	2105	GMHEOBKL_01422	GDGGKMFM_00706	GLPENGBM_01288	DDOIMHED_00462	IHGJBHGH_01002	KPCNKHHG_00480	GECPELBE_01156	OGLOEOID_00609	OHADAMDC_01338	LLKMKGKN_01337	CGNPPKJC_01318	PEEHCJEF_00614	EOMBFJFO_00190	MDKMEHGF_00596	APLIFBKG_01290	IMKLPNNJ_01291	PGEODBAP_00750	CKCGEHEH_00248	ELCBOGFN_00827	FLMBMPLK_01057	GGACBJGE_00258	INPKKBDN_01244	ABKGPFCD_01242	GILCBIFJ_00232	JJPADNIB_00940	PJBPIELD_01433
group_2314		hypothetical protein	26	26	1	1	1372				815	815	815	GMHEOBKL_00439	GDGGKMFM_00528	GLPENGBM_00755	DDOIMHED_00769	IHGJBHGH_00705	KPCNKHHG_00971	GECPELBE_01226	OGLOEOID_00486	OHADAMDC_00516	LLKMKGKN_00219	CGNPPKJC_00235	PEEHCJEF_00215	EOMBFJFO_00972	MDKMEHGF_00755	APLIFBKG_00981	IMKLPNNJ_00769	PGEODBAP_01065	CKCGEHEH_00532	ELCBOGFN_00928	FLMBMPLK_01033	GGACBJGE_00440	INPKKBDN_00067	ABKGPFCD_00677	GILCBIFJ_00852	JJPADNIB_01125	PJBPIELD_00513
group_2315		hypothetical protein	26	26	1	1	2421				1061	1061	1061	GMHEOBKL_00159	GDGGKMFM_00219	GLPENGBM_00807	DDOIMHED_00578	IHGJBHGH_00886	KPCNKHHG_00237	GECPELBE_00875	OGLOEOID_00354	OHADAMDC_00206	LLKMKGKN_00130	CGNPPKJC_00335	PEEHCJEF_01384	EOMBFJFO_00118	MDKMEHGF_00470	APLIFBKG_01099	IMKLPNNJ_00458	PGEODBAP_00901	CKCGEHEH_00368	ELCBOGFN_00235	FLMBMPLK_00190	GGACBJGE_01404	INPKKBDN_00707	ABKGPFCD_00195	GILCBIFJ_00194	JJPADNIB_00788	PJBPIELD_00372
group_2316		hypothetical protein	26	26	1	1	640				695	695	695	GMHEOBKL_01581	GDGGKMFM_00604	GLPENGBM_00085	DDOIMHED_01619	IHGJBHGH_01536	KPCNKHHG_00380	GECPELBE_00144	OGLOEOID_01121	OHADAMDC_00584	LLKMKGKN_00848	CGNPPKJC_00464	PEEHCJEF_01141	EOMBFJFO_01199	MDKMEHGF_00912	APLIFBKG_00754	IMKLPNNJ_00837	PGEODBAP_00275	CKCGEHEH_01396	ELCBOGFN_01184	FLMBMPLK_00708	GGACBJGE_00425	INPKKBDN_00517	ABKGPFCD_00491	GILCBIFJ_00723	JJPADNIB_00477	PJBPIELD_00616
dnaJ_1		Chaperone protein DnaJ	26	26	1	1	1289				1115	1115	1115	GMHEOBKL_00868	GDGGKMFM_01196	GLPENGBM_01120	DDOIMHED_00689	IHGJBHGH_00786	KPCNKHHG_00896	GECPELBE_01416	OGLOEOID_00916	OHADAMDC_00933	LLKMKGKN_01295	CGNPPKJC_00807	PEEHCJEF_00769	EOMBFJFO_01152	MDKMEHGF_01334	APLIFBKG_01370	IMKLPNNJ_01471	PGEODBAP_00983	CKCGEHEH_00452	ELCBOGFN_01123	FLMBMPLK_01139	GGACBJGE_01096	INPKKBDN_01165	ABKGPFCD_01145	GILCBIFJ_00570	JJPADNIB_01368	PJBPIELD_01167
group_2318		hypothetical protein	26	26	1	1	886				704	704	704	GMHEOBKL_01172	GDGGKMFM_01135	GLPENGBM_01074	DDOIMHED_01386	IHGJBHGH_00071	KPCNKHHG_00667	GECPELBE_00612	OGLOEOID_01237	OHADAMDC_00127	LLKMKGKN_00526	CGNPPKJC_00958	PEEHCJEF_00286	EOMBFJFO_00085	MDKMEHGF_01433	APLIFBKG_00905	IMKLPNNJ_00240	PGEODBAP_00041	CKCGEHEH_01163	ELCBOGFN_00396	FLMBMPLK_00985	GGACBJGE_00143	INPKKBDN_00238	ABKGPFCD_00256	GILCBIFJ_00386	JJPADNIB_00671	PJBPIELD_00010
group_2319		hypothetical protein	26	26	1	1	1195				713	713	713	GMHEOBKL_01527	GDGGKMFM_00783	GLPENGBM_01039	DDOIMHED_00323	IHGJBHGH_01142	KPCNKHHG_01454	GECPELBE_01107	OGLOEOID_00908	OHADAMDC_00689	LLKMKGKN_01425	CGNPPKJC_01358	PEEHCJEF_00405	EOMBFJFO_00166	MDKMEHGF_00975	APLIFBKG_00040	IMKLPNNJ_00689	PGEODBAP_00613	CKCGEHEH_00118	ELCBOGFN_01018	FLMBMPLK_00811	GGACBJGE_00883	INPKKBDN_00460	ABKGPFCD_00949	GILCBIFJ_01007	JJPADNIB_00353	PJBPIELD_00854
group_232		hypothetical protein	26	26	1	1	2102				509	1010	968	GMHEOBKL_01223	GDGGKMFM_00305	GLPENGBM_00522	DDOIMHED_00819	IHGJBHGH_00655	KPCNKHHG_00831	GECPELBE_00539	OGLOEOID_01297	OHADAMDC_00283	LLKMKGKN_01110	CGNPPKJC_01015	PEEHCJEF_00008	EOMBFJFO_01499	MDKMEHGF_01584	APLIFBKG_00659	IMKLPNNJ_00547	PGEODBAP_01113	CKCGEHEH_00584	ELCBOGFN_00532	FLMBMPLK_00087	GGACBJGE_01335	INPKKBDN_00019	ABKGPFCD_00333	GILCBIFJ_00649	JJPADNIB_01419	PJBPIELD_01210
cdaR		Carbohydrate diacid regulator	26	26	1	1	1736				1151	1151	1151	GMHEOBKL_00373	GDGGKMFM_00326	GLPENGBM_00505	DDOIMHED_00836	IHGJBHGH_00625	KPCNKHHG_01448	GECPELBE_00522	OGLOEOID_00973	OHADAMDC_00304	LLKMKGKN_00601	CGNPPKJC_00323	PEEHCJEF_00029	EOMBFJFO_00250	MDKMEHGF_00061	APLIFBKG_00676	IMKLPNNJ_00568	PGEODBAP_01140	CKCGEHEH_00606	ELCBOGFN_00553	FLMBMPLK_00060	GGACBJGE_00527	INPKKBDN_00380	ABKGPFCD_00994	GILCBIFJ_00990	JJPADNIB_00171	PJBPIELD_00470
adhE		Aldehyde-alcohol dehydrogenase	26	26	1	1	2178				2612	2612	2612	GMHEOBKL_00105	GDGGKMFM_00143	GLPENGBM_00972	DDOIMHED_00657	IHGJBHGH_00832	KPCNKHHG_00034	GECPELBE_00755	OGLOEOID_00521	OHADAMDC_01423	LLKMKGKN_01414	CGNPPKJC_01202	PEEHCJEF_00913	EOMBFJFO_01130	MDKMEHGF_00547	APLIFBKG_01061	IMKLPNNJ_00534	PGEODBAP_00964	CKCGEHEH_00424	ELCBOGFN_00633	FLMBMPLK_00133	GGACBJGE_00308	INPKKBDN_00956	ABKGPFCD_00339	GILCBIFJ_01027	JJPADNIB_00547	PJBPIELD_00296
rnr		Ribonuclease R	26	26	1	1	772				1922	1922	1922	GMHEOBKL_01045	GDGGKMFM_01505	GLPENGBM_01147	DDOIMHED_01497	IHGJBHGH_01661	KPCNKHHG_01250	GECPELBE_00022	OGLOEOID_00745	OHADAMDC_00908	LLKMKGKN_00810	CGNPPKJC_00986	PEEHCJEF_01088	EOMBFJFO_00677	MDKMEHGF_00817	APLIFBKG_01429	IMKLPNNJ_00959	PGEODBAP_00149	CKCGEHEH_01273	ELCBOGFN_01228	FLMBMPLK_00851	GGACBJGE_00830	INPKKBDN_01082	ABKGPFCD_00556	GILCBIFJ_01058	JJPADNIB_01217	PJBPIELD_00711
ptsI		Phosphoenolpyruvate-protein phosphotransferase	26	26	1	1	667				1706	1706	1706	GMHEOBKL_00553	GDGGKMFM_00628	GLPENGBM_00061	DDOIMHED_01595	IHGJBHGH_01560	KPCNKHHG_00404	GECPELBE_00120	OGLOEOID_01321	OHADAMDC_00608	LLKMKGKN_01320	CGNPPKJC_00439	PEEHCJEF_00333	EOMBFJFO_00062	MDKMEHGF_00936	APLIFBKG_00778	IMKLPNNJ_00861	PGEODBAP_00250	CKCGEHEH_01372	ELCBOGFN_00903	FLMBMPLK_01107	GGACBJGE_00470	INPKKBDN_01340	ABKGPFCD_00383	GILCBIFJ_00369	JJPADNIB_00453	PJBPIELD_00592
group_2324		hypothetical protein	26	26	1	1	2101				839	839	839	GMHEOBKL_01222	GDGGKMFM_00306	GLPENGBM_00521	DDOIMHED_00820	IHGJBHGH_00654	KPCNKHHG_00830	GECPELBE_00538	OGLOEOID_01298	OHADAMDC_00284	LLKMKGKN_01109	CGNPPKJC_01016	PEEHCJEF_00009	EOMBFJFO_01500	MDKMEHGF_01583	APLIFBKG_00660	IMKLPNNJ_00548	PGEODBAP_01114	CKCGEHEH_00585	ELCBOGFN_00533	FLMBMPLK_00086	GGACBJGE_01336	INPKKBDN_00018	ABKGPFCD_00334	GILCBIFJ_00648	JJPADNIB_01418	PJBPIELD_01211
cdr		Coenzyme A disulfide reductase	26	26	1	1	1943				1697	1697	1697	GMHEOBKL_00791	GDGGKMFM_00010	GLPENGBM_01256	DDOIMHED_00211	IHGJBHGH_01361	KPCNKHHG_01531	GECPELBE_01206	OGLOEOID_01379	OHADAMDC_00391	LLKMKGKN_00876	CGNPPKJC_01281	PEEHCJEF_00110	EOMBFJFO_01099	MDKMEHGF_00207	APLIFBKG_00151	IMKLPNNJ_00037	PGEODBAP_00426	CKCGEHEH_01560	ELCBOGFN_01066	FLMBMPLK_00311	GGACBJGE_00613	INPKKBDN_00850	ABKGPFCD_00870	GILCBIFJ_00279	JJPADNIB_01489	PJBPIELD_00254
urdA_2		Urocanate reductase	26	26	1	1	2526				653	653	653	GMHEOBKL_01295	GDGGKMFM_01113	GLPENGBM_01464	DDOIMHED_00476	IHGJBHGH_00988	KPCNKHHG_01480	GECPELBE_01519	OGLOEOID_01352	OHADAMDC_01124	LLKMKGKN_00919	CGNPPKJC_01110	PEEHCJEF_00628	EOMBFJFO_00309	MDKMEHGF_00582	APLIFBKG_01526	IMKLPNNJ_01277	PGEODBAP_00768	CKCGEHEH_00267	ELCBOGFN_00846	FLMBMPLK_01075	GGACBJGE_01383	INPKKBDN_01355	ABKGPFCD_00589	GILCBIFJ_00492	JJPADNIB_01515	PJBPIELD_01273
truA		tRNA pseudouridine synthase A	26	26	1	1	2481				728	728	728	GMHEOBKL_00636	GDGGKMFM_00281	GLPENGBM_00869	DDOIMHED_00516	IHGJBHGH_00948	KPCNKHHG_00299	GECPELBE_00813	OGLOEOID_00292	OHADAMDC_00268	LLKMKGKN_01083	CGNPPKJC_00397	PEEHCJEF_00721	EOMBFJFO_00500	MDKMEHGF_00408	APLIFBKG_01161	IMKLPNNJ_00396	PGEODBAP_00853	CKCGEHEH_00306	ELCBOGFN_00297	FLMBMPLK_00929	GGACBJGE_00544	INPKKBDN_00755	ABKGPFCD_00685	GILCBIFJ_00952	JJPADNIB_00850	PJBPIELD_01300
kbaY		D-tagatose-1,6-bisphosphate aldolase subunit KbaY	26	26	1	1	1216				830	830	830	GMHEOBKL_01400	GDGGKMFM_00804	GLPENGBM_00635	DDOIMHED_00303	IHGJBHGH_01162	KPCNKHHG_01425	GECPELBE_01561	OGLOEOID_00888	OHADAMDC_00668	LLKMKGKN_01405	CGNPPKJC_01470	PEEHCJEF_00426	EOMBFJFO_01380	MDKMEHGF_00996	APLIFBKG_00060	IMKLPNNJ_00668	PGEODBAP_00593	CKCGEHEH_00098	ELCBOGFN_01422	FLMBMPLK_00429	GGACBJGE_01172	INPKKBDN_00541	ABKGPFCD_01216	GILCBIFJ_00673	JJPADNIB_00333	PJBPIELD_00833
manZ_4		PTS system mannose-specific EIID component	26	26	1	1	2163				920	920	920	GMHEOBKL_00091	GDGGKMFM_01559	GLPENGBM_00986	DDOIMHED_00671	IHGJBHGH_00818	KPCNKHHG_00020	GECPELBE_00741	OGLOEOID_01419	OHADAMDC_01384	LLKMKGKN_00727	CGNPPKJC_01451	PEEHCJEF_01474	EOMBFJFO_01120	MDKMEHGF_01557	APLIFBKG_01075	IMKLPNNJ_01610	PGEODBAP_00978	CKCGEHEH_00438	ELCBOGFN_01513	FLMBMPLK_00119	GGACBJGE_01333	INPKKBDN_00942	ABKGPFCD_00934	GILCBIFJ_01378	JJPADNIB_00561	PJBPIELD_01467
atpH_2		ATP synthase subunit delta	26	26	1	1	1307				536	536	536	GMHEOBKL_00852	GDGGKMFM_01180	GLPENGBM_01104	DDOIMHED_00705	IHGJBHGH_00770	KPCNKHHG_00880	GECPELBE_01400	OGLOEOID_00932	OHADAMDC_00949	LLKMKGKN_01311	CGNPPKJC_00791	PEEHCJEF_00785	EOMBFJFO_00794	MDKMEHGF_01318	APLIFBKG_01386	IMKLPNNJ_01455	PGEODBAP_00999	CKCGEHEH_00468	ELCBOGFN_01108	FLMBMPLK_01155	GGACBJGE_00846	INPKKBDN_01149	ABKGPFCD_01156	GILCBIFJ_00585	JJPADNIB_01352	PJBPIELD_01151
mngR		Mannosyl-D-glycerate transport/metabolism system repressor MngR	26	26	1	1	95				713	713	713	GMHEOBKL_00889	GDGGKMFM_01024	GLPENGBM_01410	DDOIMHED_01183	IHGJBHGH_00276	KPCNKHHG_00801	GECPELBE_00673	OGLOEOID_00804	OHADAMDC_00864	LLKMKGKN_01165	CGNPPKJC_01148	PEEHCJEF_00552	EOMBFJFO_00279	MDKMEHGF_01196	APLIFBKG_01341	IMKLPNNJ_01363	PGEODBAP_01489	CKCGEHEH_00955	ELCBOGFN_00475	FLMBMPLK_01266	GGACBJGE_00954	INPKKBDN_00915	ABKGPFCD_00703	GILCBIFJ_00880	JJPADNIB_00636	PJBPIELD_01072
group_2332		hypothetical protein	26	26	1	1	1956				911	911	911	GMHEOBKL_00802	GDGGKMFM_00021	GLPENGBM_01267	DDOIMHED_00200	IHGJBHGH_01372	KPCNKHHG_01080	GECPELBE_01195	OGLOEOID_01456	OHADAMDC_00402	LLKMKGKN_00887	CGNPPKJC_01270	PEEHCJEF_00121	EOMBFJFO_00918	MDKMEHGF_00196	APLIFBKG_00162	IMKLPNNJ_00048	PGEODBAP_00415	CKCGEHEH_01549	ELCBOGFN_01055	FLMBMPLK_00300	GGACBJGE_01060	INPKKBDN_00861	ABKGPFCD_01393	GILCBIFJ_00268	JJPADNIB_01540	PJBPIELD_00243
mrcA		Penicillin-binding protein 1A	26	26	1	1	751				3053	3053	3053	GMHEOBKL_01066	GDGGKMFM_00747	GLPENGBM_01126	DDOIMHED_01518	IHGJBHGH_01640	KPCNKHHG_01560	GECPELBE_00043	OGLOEOID_00766	OHADAMDC_00929	LLKMKGKN_01240	CGNPPKJC_01371	PEEHCJEF_01239	EOMBFJFO_01021	MDKMEHGF_00838	APLIFBKG_01450	IMKLPNNJ_00938	PGEODBAP_00170	CKCGEHEH_01294	ELCBOGFN_01339	FLMBMPLK_00830	GGACBJGE_01144	INPKKBDN_01061	ABKGPFCD_01110	GILCBIFJ_01303	JJPADNIB_01238	PJBPIELD_00690
group_2334		hypothetical protein	26	26	1	1	1065				767	767	767	GMHEOBKL_01202	GDGGKMFM_01448	GLPENGBM_00705	DDOIMHED_00232	IHGJBHGH_01339	KPCNKHHG_00222	GECPELBE_01045	OGLOEOID_00617	OHADAMDC_01357	LLKMKGKN_01434	CGNPPKJC_01461	PEEHCJEF_01004	EOMBFJFO_00936	MDKMEHGF_00229	APLIFBKG_00130	IMKLPNNJ_00015	PGEODBAP_00447	CKCGEHEH_01582	ELCBOGFN_01002	FLMBMPLK_01559	GGACBJGE_00513	INPKKBDN_01445	ABKGPFCD_00826	GILCBIFJ_00569	JJPADNIB_01441	PJBPIELD_00276
nrdD		Anaerobic ribonucleoside-triphosphate reductase	26	26	1	1	818				2144	2144	2144	GMHEOBKL_01146	GDGGKMFM_01279	GLPENGBM_01387	DDOIMHED_01451	IHGJBHGH_01707	KPCNKHHG_01065	GECPELBE_01461	OGLOEOID_01171	OHADAMDC_01224	LLKMKGKN_01467	CGNPPKJC_00625	PEEHCJEF_01063	EOMBFJFO_00747	MDKMEHGF_01346	APLIFBKG_01489	IMKLPNNJ_01483	PGEODBAP_00104	CKCGEHEH_01227	ELCBOGFN_00052	FLMBMPLK_01347	GGACBJGE_00403	INPKKBDN_01004	ABKGPFCD_00570	GILCBIFJ_00906	JJPADNIB_01165	PJBPIELD_01189
murC		UDP-N-acetylmuramate--L-alanine ligase	26	26	1	1	885				1382	1382	1382	GMHEOBKL_01171	GDGGKMFM_01134	GLPENGBM_01075	DDOIMHED_01387	IHGJBHGH_00070	KPCNKHHG_00668	GECPELBE_00613	OGLOEOID_01238	OHADAMDC_00128	LLKMKGKN_00525	CGNPPKJC_00959	PEEHCJEF_00287	EOMBFJFO_00084	MDKMEHGF_01432	APLIFBKG_00906	IMKLPNNJ_00239	PGEODBAP_00042	CKCGEHEH_01164	ELCBOGFN_00395	FLMBMPLK_00984	GGACBJGE_00142	INPKKBDN_00237	ABKGPFCD_00257	GILCBIFJ_00387	JJPADNIB_00672	PJBPIELD_00009
glnQ_2		Glutamine transport ATP-binding protein GlnQ	26	26	1	1	1334				725	725	725	GMHEOBKL_00401	GDGGKMFM_00565	GLPENGBM_00792	DDOIMHED_00732	IHGJBHGH_00743	KPCNKHHG_01509	GECPELBE_01263	OGLOEOID_01490	OHADAMDC_00479	LLKMKGKN_01555	CGNPPKJC_01504	PEEHCJEF_00178	EOMBFJFO_00942	MDKMEHGF_00792	APLIFBKG_00944	IMKLPNNJ_00732	PGEODBAP_01026	CKCGEHEH_00495	ELCBOGFN_01128	FLMBMPLK_01422	GGACBJGE_00216	INPKKBDN_00106	ABKGPFCD_01061	GILCBIFJ_01449	JJPADNIB_01501	PJBPIELD_00550
infB		Translation initiation factor IF-2	26	26	1	1	2005				2099	2102	2101	GMHEOBKL_00931	GDGGKMFM_00066	GLPENGBM_00289	DDOIMHED_00155	IHGJBHGH_01417	KPCNKHHG_00958	GECPELBE_01501	OGLOEOID_00849	OHADAMDC_00446	LLKMKGKN_00715	CGNPPKJC_00559	PEEHCJEF_00166	EOMBFJFO_01036	MDKMEHGF_00151	APLIFBKG_00207	IMKLPNNJ_00092	PGEODBAP_00365	CKCGEHEH_01504	ELCBOGFN_00611	FLMBMPLK_00255	GGACBJGE_00893	INPKKBDN_00127	ABKGPFCD_00780	GILCBIFJ_00252	JJPADNIB_00990	PJBPIELD_00198
ligA		DNA ligase	26	26	1	1	18				1997	1997	1997	GMHEOBKL_01105	GDGGKMFM_01491	GLPENGBM_01495	DDOIMHED_00374	IHGJBHGH_01086	KPCNKHHG_01466	GECPELBE_01056	OGLOEOID_01334	OHADAMDC_01287	LLKMKGKN_01519	CGNPPKJC_01427	PEEHCJEF_01428	EOMBFJFO_01149	MDKMEHGF_01228	APLIFBKG_01584	IMKLPNNJ_01397	PGEODBAP_00666	CKCGEHEH_00171	ELCBOGFN_01475	FLMBMPLK_01569	GGACBJGE_00770	INPKKBDN_01507	ABKGPFCD_00859	GILCBIFJ_01091	JJPADNIB_01076	PJBPIELD_01480
agaC_1		N-acetylgalactosamine permease IIC component 1	26	26	1	1	1376				785	785	785	GMHEOBKL_00443	GDGGKMFM_00524	GLPENGBM_00751	DDOIMHED_00773	IHGJBHGH_00701	KPCNKHHG_00967	GECPELBE_01222	OGLOEOID_00482	OHADAMDC_00520	LLKMKGKN_00215	CGNPPKJC_00231	PEEHCJEF_00219	EOMBFJFO_00976	MDKMEHGF_00751	APLIFBKG_00985	IMKLPNNJ_00773	PGEODBAP_01069	CKCGEHEH_00536	ELCBOGFN_00924	FLMBMPLK_01037	GGACBJGE_00444	INPKKBDN_00063	ABKGPFCD_00673	GILCBIFJ_00848	JJPADNIB_01129	PJBPIELD_00509
fruA_3		PTS system fructose-specific EIIABC component	26	26	1	1	181				1883	1883	1883	GMHEOBKL_00525	GDGGKMFM_00425	GLPENGBM_01586	DDOIMHED_01258	IHGJBHGH_00199	KPCNKHHG_00997	GECPELBE_00401	OGLOEOID_00215	OHADAMDC_01363	LLKMKGKN_01346	CGNPPKJC_00589	PEEHCJEF_00521	EOMBFJFO_01309	MDKMEHGF_00358	APLIFBKG_00464	IMKLPNNJ_00367	PGEODBAP_01565	CKCGEHEH_01036	ELCBOGFN_01515	FLMBMPLK_00507	GGACBJGE_01222	INPKKBDN_00300	ABKGPFCD_01272	GILCBIFJ_00497	JJPADNIB_01052	PJBPIELD_00137
group_2342		hypothetical protein	26	26	1	1	781				335	335	335	GMHEOBKL_01036	GDGGKMFM_01514	GLPENGBM_01156	DDOIMHED_01488	IHGJBHGH_01670	KPCNKHHG_01397	GECPELBE_00013	OGLOEOID_00736	OHADAMDC_00899	LLKMKGKN_00819	CGNPPKJC_00977	PEEHCJEF_01079	EOMBFJFO_00686	MDKMEHGF_00808	APLIFBKG_01420	IMKLPNNJ_00968	PGEODBAP_00140	CKCGEHEH_01264	ELCBOGFN_01237	FLMBMPLK_00860	GGACBJGE_00986	INPKKBDN_01091	ABKGPFCD_00547	GILCBIFJ_01432	JJPADNIB_01208	PJBPIELD_00720
ackA		Acetate kinase	26	26	1	1	693				1193	1193	1193	GMHEOBKL_00579	GDGGKMFM_00654	GLPENGBM_00035	DDOIMHED_01569	IHGJBHGH_01586	KPCNKHHG_00430	GECPELBE_00094	OGLOEOID_01448	OHADAMDC_00634	LLKMKGKN_00679	CGNPPKJC_01555	PEEHCJEF_00307	EOMBFJFO_00036	MDKMEHGF_01577	APLIFBKG_00804	IMKLPNNJ_00887	PGEODBAP_00224	CKCGEHEH_01346	ELCBOGFN_00877	FLMBMPLK_01133	GGACBJGE_01078	INPKKBDN_01433	ABKGPFCD_01075	GILCBIFJ_00813	JJPADNIB_00427	PJBPIELD_00566
tsaB		tRNA threonylcarbamoyladenosine biosynthesis protein TsaB	26	26	1	1	905				680	680	680	GMHEOBKL_01087	GDGGKMFM_01395	GLPENGBM_01570	DDOIMHED_00397	IHGJBHGH_01068	KPCNKHHG_01134	GECPELBE_01569	OGLOEOID_01525	OHADAMDC_01241	LLKMKGKN_00967	CGNPPKJC_01215	PEEHCJEF_01198	EOMBFJFO_00614	MDKMEHGF_01514	APLIFBKG_01593	IMKLPNNJ_01415	PGEODBAP_00685	CKCGEHEH_00189	ELCBOGFN_01306	FLMBMPLK_01365	GGACBJGE_00999	INPKKBDN_01409	ABKGPFCD_01232	GILCBIFJ_00826	JJPADNIB_01095	PJBPIELD_01356
nrdG		Anaerobic ribonucleoside-triphosphate reductase-activating protein	26	26	1	1	817				506	506	506	GMHEOBKL_01147	GDGGKMFM_01280	GLPENGBM_01388	DDOIMHED_01452	IHGJBHGH_01706	KPCNKHHG_01066	GECPELBE_01462	OGLOEOID_01170	OHADAMDC_01223	LLKMKGKN_01468	CGNPPKJC_00624	PEEHCJEF_01062	EOMBFJFO_00746	MDKMEHGF_01347	APLIFBKG_01488	IMKLPNNJ_01484	PGEODBAP_00105	CKCGEHEH_01228	ELCBOGFN_00053	FLMBMPLK_01346	GGACBJGE_00402	INPKKBDN_01003	ABKGPFCD_00571	GILCBIFJ_00905	JJPADNIB_01164	PJBPIELD_01188
group_2346		hypothetical protein	26	26	1	1	908				677	677	677	GMHEOBKL_01084	GDGGKMFM_01392	GLPENGBM_01573	DDOIMHED_00400	IHGJBHGH_01065	KPCNKHHG_01137	GECPELBE_01572	OGLOEOID_01522	OHADAMDC_01238	LLKMKGKN_00970	CGNPPKJC_01218	PEEHCJEF_01195	EOMBFJFO_00611	MDKMEHGF_01511	APLIFBKG_01596	IMKLPNNJ_01418	PGEODBAP_00688	CKCGEHEH_00192	ELCBOGFN_01309	FLMBMPLK_01368	GGACBJGE_00451	INPKKBDN_01406	ABKGPFCD_00531	GILCBIFJ_00823	JJPADNIB_01098	PJBPIELD_01353
plsX		Phosphate acyltransferase	26	26	1	1	691				983	983	983	GMHEOBKL_00577	GDGGKMFM_00652	GLPENGBM_00037	DDOIMHED_01571	IHGJBHGH_01584	KPCNKHHG_00428	GECPELBE_00096	OGLOEOID_01450	OHADAMDC_00632	LLKMKGKN_00681	CGNPPKJC_01557	PEEHCJEF_00309	EOMBFJFO_00038	MDKMEHGF_01579	APLIFBKG_00802	IMKLPNNJ_00885	PGEODBAP_00226	CKCGEHEH_01348	ELCBOGFN_00879	FLMBMPLK_01131	GGACBJGE_01080	INPKKBDN_01431	ABKGPFCD_01073	GILCBIFJ_00815	JJPADNIB_00429	PJBPIELD_00568
trmD		tRNA (guanine-N(1)-)-methyltransferase	26	26	1	1	676				695	695	695	GMHEOBKL_00562	GDGGKMFM_00637	GLPENGBM_00052	DDOIMHED_01586	IHGJBHGH_01569	KPCNKHHG_00413	GECPELBE_00111	OGLOEOID_01312	OHADAMDC_00617	LLKMKGKN_01462	CGNPPKJC_00430	PEEHCJEF_00324	EOMBFJFO_00053	MDKMEHGF_00945	APLIFBKG_00787	IMKLPNNJ_00870	PGEODBAP_00241	CKCGEHEH_01363	ELCBOGFN_00894	FLMBMPLK_01116	GGACBJGE_00581	INPKKBDN_01416	ABKGPFCD_00759	GILCBIFJ_01071	JJPADNIB_00444	PJBPIELD_00583
pglF		UDP-N-acetyl-alpha-D-glucosamine C6 dehydratase	26	26	1	1	76				2003	2003	2003	GMHEOBKL_00872	GDGGKMFM_01041	GLPENGBM_00539	DDOIMHED_01166	IHGJBHGH_00293	KPCNKHHG_00818	GECPELBE_00690	OGLOEOID_00787	OHADAMDC_00881	LLKMKGKN_01505	CGNPPKJC_01484	PEEHCJEF_00535	EOMBFJFO_00989	MDKMEHGF_01213	APLIFBKG_01324	IMKLPNNJ_01380	PGEODBAP_01472	CKCGEHEH_00938	ELCBOGFN_00492	FLMBMPLK_01532	GGACBJGE_00643	INPKKBDN_00932	ABKGPFCD_00968	GILCBIFJ_00614	JJPADNIB_00652	PJBPIELD_01055
group_2350		hypothetical protein	26	26	1	1	1628				827	827	827	GMHEOBKL_00764	GDGGKMFM_01257	GLPENGBM_00326	DDOIMHED_00932	IHGJBHGH_00531	KPCNKHHG_00359	GECPELBE_00959	OGLOEOID_00438	OHADAMDC_01021	LLKMKGKN_00049	CGNPPKJC_00168	PEEHCJEF_01416	EOMBFJFO_01082	MDKMEHGF_01378	APLIFBKG_00623	IMKLPNNJ_01525	PGEODBAP_01237	CKCGEHEH_00703	ELCBOGFN_00337	FLMBMPLK_00340	GGACBJGE_00284	INPKKBDN_00631	ABKGPFCD_00167	GILCBIFJ_00166	JJPADNIB_00072	PJBPIELD_01425
rsgA_2		Small ribosomal subunit biogenesis GTPase RsgA	26	26	1	1	646				878	878	878	GMHEOBKL_01575	GDGGKMFM_00610	GLPENGBM_00079	DDOIMHED_01613	IHGJBHGH_01542	KPCNKHHG_00386	GECPELBE_00138	OGLOEOID_01127	OHADAMDC_00590	LLKMKGKN_00842	CGNPPKJC_00458	PEEHCJEF_00351	EOMBFJFO_01193	MDKMEHGF_00918	APLIFBKG_00760	IMKLPNNJ_00843	PGEODBAP_00269	CKCGEHEH_01390	ELCBOGFN_01178	FLMBMPLK_00714	GGACBJGE_01112	INPKKBDN_00511	ABKGPFCD_00893	GILCBIFJ_01315	JJPADNIB_00471	PJBPIELD_00610
gmuB		PTS system oligo-beta-mannoside-specific EIIB component	26	26	1	1	1979				311	311	311	GMHEOBKL_00821	GDGGKMFM_00040	GLPENGBM_01509	DDOIMHED_00181	IHGJBHGH_01391	KPCNKHHG_01099	GECPELBE_01176	OGLOEOID_01502	OHADAMDC_00420	LLKMKGKN_00689	CGNPPKJC_00939	PEEHCJEF_00140	EOMBFJFO_01140	MDKMEHGF_00177	APLIFBKG_00181	IMKLPNNJ_00066	PGEODBAP_00396	CKCGEHEH_01530	ELCBOGFN_01453	FLMBMPLK_00281	GGACBJGE_01468	INPKKBDN_00880	ABKGPFCD_00924	GILCBIFJ_01144	JJPADNIB_01016	PJBPIELD_00224
mltF_2		Membrane-bound lytic murein transglycosylase F	26	26	1	1	1335				1550	1550	1550	GMHEOBKL_00402	GDGGKMFM_00564	GLPENGBM_00791	DDOIMHED_00733	IHGJBHGH_00742	KPCNKHHG_01508	GECPELBE_01262	OGLOEOID_01491	OHADAMDC_00480	LLKMKGKN_01556	CGNPPKJC_01503	PEEHCJEF_00179	EOMBFJFO_00943	MDKMEHGF_00791	APLIFBKG_00945	IMKLPNNJ_00733	PGEODBAP_01027	CKCGEHEH_00496	ELCBOGFN_01129	FLMBMPLK_01423	GGACBJGE_00217	INPKKBDN_00105	ABKGPFCD_01062	GILCBIFJ_01450	JJPADNIB_01502	PJBPIELD_00549
citE		Citrate lyase subunit beta	26	26	1	1	1672				887	887	887	GMHEOBKL_00320	GDGGKMFM_00381	GLPENGBM_00451	DDOIMHED_00890	IHGJBHGH_00572	KPCNKHHG_00684	GECPELBE_00468	OGLOEOID_01027	OHADAMDC_00359	LLKMKGKN_00090	CGNPPKJC_00270	PEEHCJEF_00084	EOMBFJFO_00228	MDKMEHGF_00006	APLIFBKG_00730	IMKLPNNJ_00623	PGEODBAP_01194	CKCGEHEH_00660	ELCBOGFN_00697	FLMBMPLK_00006	GGACBJGE_00715	INPKKBDN_00434	ABKGPFCD_00973	GILCBIFJ_00892	JJPADNIB_00113	PJBPIELD_00415
bglK_1		Beta-glucoside kinase	26	26	1	1	2597				875	875	875	GMHEOBKL_01558	GDGGKMFM_00675	GLPENGBM_01239	DDOIMHED_00431	IHGJBHGH_01036	KPCNKHHG_00448	GECPELBE_01125	OGLOEOID_00578	OHADAMDC_00714	LLKMKGKN_00623	CGNPPKJC_00696	PEEHCJEF_00817	EOMBFJFO_00849	MDKMEHGF_00627	APLIFBKG_01259	IMKLPNNJ_01136	PGEODBAP_00715	CKCGEHEH_00218	ELCBOGFN_01403	FLMBMPLK_01395	GGACBJGE_00860	INPKKBDN_01268	ABKGPFCD_00865	GILCBIFJ_00306	JJPADNIB_00970	PJBPIELD_00932
glyQ		Glycine--tRNA ligase alpha subunit	26	26	1	1	2193				884	884	884	GMHEOBKL_00119	GDGGKMFM_00158	GLPENGBM_00957	DDOIMHED_00642	IHGJBHGH_00846	KPCNKHHG_00048	GECPELBE_00770	OGLOEOID_00536	OHADAMDC_00145	LLKMKGKN_01285	CGNPPKJC_00504	PEEHCJEF_00898	EOMBFJFO_01111	MDKMEHGF_00532	APLIFBKG_01046	IMKLPNNJ_00519	PGEODBAP_00950	CKCGEHEH_00410	ELCBOGFN_00647	FLMBMPLK_00147	GGACBJGE_01231	INPKKBDN_00970	ABKGPFCD_00353	GILCBIFJ_00543	JJPADNIB_00533	PJBPIELD_00311
group_2357		hypothetical protein	26	26	1	1	1192				536	536	536	GMHEOBKL_01530	GDGGKMFM_00780	GLPENGBM_01036	DDOIMHED_00326	IHGJBHGH_01139	KPCNKHHG_01451	GECPELBE_01104	OGLOEOID_00911	OHADAMDC_00692	LLKMKGKN_01422	CGNPPKJC_01361	PEEHCJEF_00402	EOMBFJFO_00163	MDKMEHGF_00972	APLIFBKG_00037	IMKLPNNJ_00692	PGEODBAP_00616	CKCGEHEH_00121	ELCBOGFN_01021	FLMBMPLK_00808	GGACBJGE_00886	INPKKBDN_00463	ABKGPFCD_00952	GILCBIFJ_01004	JJPADNIB_00356	PJBPIELD_00857
lon1		Lon protease 1	26	26	1	1	1603				2348	2348	2348	GMHEOBKL_01370	GDGGKMFM_00919	GLPENGBM_00351	DDOIMHED_00957	IHGJBHGH_00506	KPCNKHHG_00334	GECPELBE_00934	OGLOEOID_00413	OHADAMDC_01404	LLKMKGKN_00024	CGNPPKJC_00143	PEEHCJEF_00670	EOMBFJFO_01041	MDKMEHGF_01091	APLIFBKG_00598	IMKLPNNJ_01017	PGEODBAP_01262	CKCGEHEH_00728	ELCBOGFN_00362	FLMBMPLK_00365	GGACBJGE_01046	INPKKBDN_00656	ABKGPFCD_01102	GILCBIFJ_00993	JJPADNIB_00047	PJBPIELD_00752
group_2359		hypothetical protein	26	26	1	1	906				461	461	461	GMHEOBKL_01086	GDGGKMFM_01394	GLPENGBM_01571	DDOIMHED_00398	IHGJBHGH_01067	KPCNKHHG_01135	GECPELBE_01570	OGLOEOID_01524	OHADAMDC_01240	LLKMKGKN_00968	CGNPPKJC_01216	PEEHCJEF_01197	EOMBFJFO_00613	MDKMEHGF_01513	APLIFBKG_01594	IMKLPNNJ_01416	PGEODBAP_00686	CKCGEHEH_00190	ELCBOGFN_01307	FLMBMPLK_01366	GGACBJGE_01000	INPKKBDN_01408	ABKGPFCD_01231	GILCBIFJ_00825	JJPADNIB_01096	PJBPIELD_01355
thiI		putative tRNA sulfurtransferase	26	26	1	1	268				1172	1172	1172	GMHEOBKL_01260	GDGGKMFM_01547	GLPENGBM_01045	DDOIMHED_01357	IHGJBHGH_00101	KPCNKHHG_00637	GECPELBE_00583	OGLOEOID_01202	OHADAMDC_00098	LLKMKGKN_01057	CGNPPKJC_00868	PEEHCJEF_00257	EOMBFJFO_00874	MDKMEHGF_00260	APLIFBKG_00876	IMKLPNNJ_00269	PGEODBAP_00012	CKCGEHEH_01134	ELCBOGFN_00425	FLMBMPLK_01505	GGACBJGE_00815	INPKKBDN_00267	ABKGPFCD_00408	GILCBIFJ_01132	JJPADNIB_01397	PJBPIELD_00039
hmuU		Hemin transport system permease protein HmuU	26	26	1	1	1593				1019	1019	1019	GMHEOBKL_01379	GDGGKMFM_01371	GLPENGBM_00360	DDOIMHED_00966	IHGJBHGH_00497	KPCNKHHG_00325	GECPELBE_00925	OGLOEOID_00404	OHADAMDC_01395	LLKMKGKN_00015	CGNPPKJC_00134	PEEHCJEF_00661	EOMBFJFO_01176	MDKMEHGF_01100	APLIFBKG_00589	IMKLPNNJ_01008	PGEODBAP_01272	CKCGEHEH_00737	ELCBOGFN_00371	FLMBMPLK_00375	GGACBJGE_00728	INPKKBDN_00666	ABKGPFCD_00903	GILCBIFJ_01150	JJPADNIB_00038	PJBPIELD_00743
lemA		Protein LemA	26	26	1	1	769				581	581	581	GMHEOBKL_01048	GDGGKMFM_00765	GLPENGBM_01144	DDOIMHED_01500	IHGJBHGH_01658	KPCNKHHG_01253	GECPELBE_00025	OGLOEOID_00748	OHADAMDC_00911	LLKMKGKN_00807	CGNPPKJC_00989	PEEHCJEF_01091	EOMBFJFO_00674	MDKMEHGF_00820	APLIFBKG_01432	IMKLPNNJ_00956	PGEODBAP_00152	CKCGEHEH_01276	ELCBOGFN_01225	FLMBMPLK_00848	GGACBJGE_00827	INPKKBDN_01079	ABKGPFCD_00559	GILCBIFJ_01061	JJPADNIB_01220	PJBPIELD_00708
rsmG		Ribosomal RNA small subunit methyltransferase G	26	26	1	1	1692				704	704	704	GMHEOBKL_00339	GDGGKMFM_00362	GLPENGBM_00470	DDOIMHED_00871	IHGJBHGH_00591	KPCNKHHG_00702	GECPELBE_00487	OGLOEOID_01046	OHADAMDC_00340	LLKMKGKN_01136	CGNPPKJC_00289	PEEHCJEF_00065	EOMBFJFO_00209	MDKMEHGF_00025	APLIFBKG_00711	IMKLPNNJ_00604	PGEODBAP_01175	CKCGEHEH_00641	ELCBOGFN_00716	FLMBMPLK_00025	GGACBJGE_00624	INPKKBDN_00415	ABKGPFCD_00739	GILCBIFJ_00146	JJPADNIB_00130	PJBPIELD_00434
atpB_1		ATP synthase subunit a	26	26	1	1	1227				794	794	794	GMHEOBKL_00299	GDGGKMFM_00815	GLPENGBM_00646	DDOIMHED_00292	IHGJBHGH_01173	KPCNKHHG_00155	GECPELBE_00986	OGLOEOID_00877	OHADAMDC_00657	LLKMKGKN_01360	CGNPPKJC_01488	PEEHCJEF_00437	EOMBFJFO_00964	MDKMEHGF_01007	APLIFBKG_00071	IMKLPNNJ_00657	PGEODBAP_00582	CKCGEHEH_00087	ELCBOGFN_01154	FLMBMPLK_00440	GGACBJGE_00757	INPKKBDN_00552	ABKGPFCD_01365	GILCBIFJ_00933	JJPADNIB_00322	PJBPIELD_00822
purC		Phosphoribosylaminoimidazole-succinocarboxamide synthase	26	26	1	1	872				683	683	683	GMHEOBKL_01000	GDGGKMFM_01051	GLPENGBM_01175	DDOIMHED_01401	IHGJBHGH_00056	KPCNKHHG_01223	GECPELBE_00627	OGLOEOID_01151	OHADAMDC_01298	LLKMKGKN_00511	CGNPPKJC_01080	PEEHCJEF_01297	EOMBFJFO_00865	MDKMEHGF_01263	APLIFBKG_00920	IMKLPNNJ_01200	PGEODBAP_00055	CKCGEHEH_01177	ELCBOGFN_00003	FLMBMPLK_01522	GGACBJGE_01024	INPKKBDN_00224	ABKGPFCD_00281	GILCBIFJ_00784	JJPADNIB_00685	PJBPIELD_01125
znuC_1		High-affinity zinc uptake system ATP-binding protein ZnuC	26	26	1	1	664				668	668	668	GMHEOBKL_00550	GDGGKMFM_00625	GLPENGBM_00064	DDOIMHED_01598	IHGJBHGH_01557	KPCNKHHG_00401	GECPELBE_00123	OGLOEOID_01324	OHADAMDC_00605	LLKMKGKN_01323	CGNPPKJC_00442	PEEHCJEF_00336	EOMBFJFO_00065	MDKMEHGF_00933	APLIFBKG_00775	IMKLPNNJ_00858	PGEODBAP_00253	CKCGEHEH_01375	ELCBOGFN_00906	FLMBMPLK_01104	GGACBJGE_00467	INPKKBDN_01343	ABKGPFCD_00380	GILCBIFJ_00366	JJPADNIB_00456	PJBPIELD_00595
cysS		Cysteine--tRNA ligase	26	26	1	1	1185				1382	1382	1382	GMHEOBKL_01490	GDGGKMFM_00772	GLPENGBM_01028	DDOIMHED_00334	IHGJBHGH_01131	KPCNKHHG_01435	GECPELBE_01096	OGLOEOID_01068	OHADAMDC_00700	LLKMKGKN_01201	CGNPPKJC_00662	PEEHCJEF_00868	EOMBFJFO_00155	MDKMEHGF_00964	APLIFBKG_00029	IMKLPNNJ_00700	PGEODBAP_00624	CKCGEHEH_00129	ELCBOGFN_01029	FLMBMPLK_00800	GGACBJGE_00751	INPKKBDN_00471	ABKGPFCD_00431	GILCBIFJ_00976	JJPADNIB_00364	PJBPIELD_00865
ulaA_2		Ascorbate-specific PTS system EIIC component	26	26	1	1	184				1370	1370	1370	GMHEOBKL_00522	GDGGKMFM_00428	GLPENGBM_00942	DDOIMHED_01261	IHGJBHGH_00196	KPCNKHHG_01228	GECPELBE_00398	OGLOEOID_00218	OHADAMDC_00003	LLKMKGKN_01343	CGNPPKJC_00592	PEEHCJEF_00518	EOMBFJFO_01368	MDKMEHGF_00355	APLIFBKG_00461	IMKLPNNJ_00364	PGEODBAP_01568	CKCGEHEH_01039	ELCBOGFN_00222	FLMBMPLK_00510	GGACBJGE_01217	INPKKBDN_00303	ABKGPFCD_00389	GILCBIFJ_00500	JJPADNIB_01049	PJBPIELD_00134
group_2369		hypothetical protein	26	26	1	1	2487				1709	1709	1709	GMHEOBKL_00631	GDGGKMFM_01590	GLPENGBM_00874	DDOIMHED_00511	IHGJBHGH_00953	KPCNKHHG_00304	GECPELBE_00808	OGLOEOID_00287	OHADAMDC_01036	LLKMKGKN_01088	CGNPPKJC_00402	PEEHCJEF_01497	EOMBFJFO_00357	MDKMEHGF_01605	APLIFBKG_01166	IMKLPNNJ_01572	PGEODBAP_00803	CKCGEHEH_00301	ELCBOGFN_00302	FLMBMPLK_00879	GGACBJGE_00549	INPKKBDN_01173	ABKGPFCD_00690	GILCBIFJ_00957	JJPADNIB_00855	PJBPIELD_01498
apbE		FAD:protein FMN transferase	26	26	1	1	2528				785	938	932	GMHEOBKL_01297	GDGGKMFM_01115	GLPENGBM_01462	DDOIMHED_00474	IHGJBHGH_00990	KPCNKHHG_01478	GECPELBE_01517	OGLOEOID_01350	OHADAMDC_01122	LLKMKGKN_00921	CGNPPKJC_01112	PEEHCJEF_00626	EOMBFJFO_00311	MDKMEHGF_00584	APLIFBKG_01524	IMKLPNNJ_01279	PGEODBAP_00766	CKCGEHEH_00265	ELCBOGFN_00844	FLMBMPLK_01073	GGACBJGE_01381	INPKKBDN_01353	ABKGPFCD_00587	GILCBIFJ_00494	JJPADNIB_01513	PJBPIELD_01271
gatC		PTS system galactitol-specific EIIC component	26	26	1	1	1214				1325	1325	1325	GMHEOBKL_01398	GDGGKMFM_00802	GLPENGBM_00633	DDOIMHED_00305	IHGJBHGH_01160	KPCNKHHG_01423	GECPELBE_01559	OGLOEOID_00890	OHADAMDC_00670	LLKMKGKN_01403	CGNPPKJC_01472	PEEHCJEF_00424	EOMBFJFO_01378	MDKMEHGF_00994	APLIFBKG_00058	IMKLPNNJ_00670	PGEODBAP_00595	CKCGEHEH_00100	ELCBOGFN_01420	FLMBMPLK_00427	GGACBJGE_01170	INPKKBDN_00539	ABKGPFCD_01218	GILCBIFJ_00675	JJPADNIB_00335	PJBPIELD_00835
polA		DNA polymerase I	26	26	1	1	850				2636	2636	2636	GMHEOBKL_01021	GDGGKMFM_01072	GLPENGBM_01566	DDOIMHED_01423	IHGJBHGH_00035	KPCNKHHG_01378	GECPELBE_01625	OGLOEOID_01605	OHADAMDC_01268	LLKMKGKN_01479	CGNPPKJC_01295	PEEHCJEF_01402	EOMBFJFO_01404	MDKMEHGF_01284	APLIFBKG_01636	IMKLPNNJ_01179	PGEODBAP_00075	CKCGEHEH_01199	ELCBOGFN_00024	FLMBMPLK_01408	GGACBJGE_01202	INPKKBDN_00204	ABKGPFCD_01251	GILCBIFJ_01194	JJPADNIB_00705	PJBPIELD_01104
rpe		Ribulose-phosphate 3-epimerase	26	26	1	1	645				653	653	653	GMHEOBKL_01576	GDGGKMFM_00609	GLPENGBM_00080	DDOIMHED_01614	IHGJBHGH_01541	KPCNKHHG_00385	GECPELBE_00139	OGLOEOID_01126	OHADAMDC_00589	LLKMKGKN_00843	CGNPPKJC_00459	PEEHCJEF_00352	EOMBFJFO_01194	MDKMEHGF_00917	APLIFBKG_00759	IMKLPNNJ_00842	PGEODBAP_00270	CKCGEHEH_01391	ELCBOGFN_01179	FLMBMPLK_00713	GGACBJGE_01113	INPKKBDN_00512	ABKGPFCD_00892	GILCBIFJ_01316	JJPADNIB_00472	PJBPIELD_00611
ulaE		L-ribulose-5-phosphate 3-epimerase UlaE	26	26	1	1	247				842	842	842	GMHEOBKL_01469	GDGGKMFM_00488	GLPENGBM_01362	DDOIMHED_01322	IHGJBHGH_00136	KPCNKHHG_00608	GECPELBE_00337	OGLOEOID_01541	OHADAMDC_00063	LLKMKGKN_00261	CGNPPKJC_01435	PEEHCJEF_00603	EOMBFJFO_01224	MDKMEHGF_00295	APLIFBKG_00400	IMKLPNNJ_00304	PGEODBAP_01631	CKCGEHEH_01099	ELCBOGFN_00162	FLMBMPLK_01445	GGACBJGE_00685	INPKKBDN_00366	ABKGPFCD_00796	GILCBIFJ_01037	JJPADNIB_01269	PJBPIELD_00074
deoC		Deoxyribose-phosphate aldolase	26	26	1	1	1547				665	665	665	GMHEOBKL_00704	GDGGKMFM_00960	GLPENGBM_00397	DDOIMHED_01003	IHGJBHGH_00462	KPCNKHHG_01351	GECPELBE_01283	OGLOEOID_01484	OHADAMDC_00780	LLKMKGKN_00483	CGNPPKJC_00909	PEEHCJEF_00359	EOMBFJFO_00545	MDKMEHGF_01169	APLIFBKG_00552	IMKLPNNJ_01336	PGEODBAP_01307	CKCGEHEH_00774	ELCBOGFN_00773	FLMBMPLK_00410	GGACBJGE_00945	INPKKBDN_01308	ABKGPFCD_00604	GILCBIFJ_00071	JJPADNIB_00003	PJBPIELD_01042
rsgA_1		Small ribosomal subunit biogenesis GTPase RsgA	26	26	1	1	1598				713	713	713	GMHEOBKL_01374	GDGGKMFM_01376	GLPENGBM_00355	DDOIMHED_00961	IHGJBHGH_00502	KPCNKHHG_00330	GECPELBE_00930	OGLOEOID_00409	OHADAMDC_01400	LLKMKGKN_00020	CGNPPKJC_00139	PEEHCJEF_00666	EOMBFJFO_01181	MDKMEHGF_01095	APLIFBKG_00594	IMKLPNNJ_01013	PGEODBAP_01267	CKCGEHEH_00732	ELCBOGFN_00366	FLMBMPLK_00370	GGACBJGE_00733	INPKKBDN_00661	ABKGPFCD_00908	GILCBIFJ_01155	JJPADNIB_00043	PJBPIELD_00748
glmM		Phosphoglucosamine mutase	26	26	1	1	1609				1343	1343	1343	GMHEOBKL_00783	GDGGKMFM_00913	GLPENGBM_00345	DDOIMHED_00951	IHGJBHGH_00512	KPCNKHHG_00340	GECPELBE_00940	OGLOEOID_00419	OHADAMDC_00838	LLKMKGKN_00030	CGNPPKJC_00149	PEEHCJEF_00676	EOMBFJFO_01047	MDKMEHGF_01085	APLIFBKG_00604	IMKLPNNJ_01023	PGEODBAP_01256	CKCGEHEH_00722	ELCBOGFN_00356	FLMBMPLK_00359	GGACBJGE_01165	INPKKBDN_00650	ABKGPFCD_00186	GILCBIFJ_00999	JJPADNIB_00053	PJBPIELD_00758
cymR		HTH-type transcriptional regulator CymR	26	26	1	1	726				386	386	386	GMHEOBKL_00610	GDGGKMFM_00727	GLPENGBM_00004	DDOIMHED_01538	IHGJBHGH_01617	KPCNKHHG_01415	GECPELBE_00063	OGLOEOID_01260	OHADAMDC_01163	LLKMKGKN_00648	CGNPPKJC_01342	PEEHCJEF_01353	EOMBFJFO_00767	MDKMEHGF_00858	APLIFBKG_00835	IMKLPNNJ_00918	PGEODBAP_00192	CKCGEHEH_01314	ELCBOGFN_01261	FLMBMPLK_01320	GGACBJGE_00485	INPKKBDN_01276	ABKGPFCD_01383	GILCBIFJ_00700	JJPADNIB_00396	PJBPIELD_00670
group_2378		hypothetical protein	26	26	1	1	2234				347	347	347	GMHEOBKL_00147	GDGGKMFM_00188	GLPENGBM_01443	DDOIMHED_00608	IHGJBHGH_00874	KPCNKHHG_00084	GECPELBE_00804	OGLOEOID_00570	OHADAMDC_00175	LLKMKGKN_00117	CGNPPKJC_00532	PEEHCJEF_01163	EOMBFJFO_00634	MDKMEHGF_00502	APLIFBKG_01014	IMKLPNNJ_00489	PGEODBAP_00913	CKCGEHEH_00380	ELCBOGFN_00677	FLMBMPLK_00178	GGACBJGE_00169	INPKKBDN_00695	ABKGPFCD_00208	GILCBIFJ_00205	JJPADNIB_00503	PJBPIELD_00341
glgD		Glycogen biosynthesis protein GlgD	26	26	1	1	1983				1118	1118	1118	GMHEOBKL_00825	GDGGKMFM_00044	GLPENGBM_01513	DDOIMHED_00177	IHGJBHGH_01395	KPCNKHHG_00936	GECPELBE_01172	OGLOEOID_01498	OHADAMDC_00424	LLKMKGKN_00693	CGNPPKJC_00943	PEEHCJEF_00144	EOMBFJFO_01136	MDKMEHGF_00173	APLIFBKG_00185	IMKLPNNJ_00070	PGEODBAP_00392	CKCGEHEH_01526	ELCBOGFN_01457	FLMBMPLK_00277	GGACBJGE_00899	INPKKBDN_00884	ABKGPFCD_00920	GILCBIFJ_01140	JJPADNIB_01012	PJBPIELD_00220
cadA		Cadmium, zinc and cobalt-transporting ATPase	26	26	1	1	1177				1127	1841	1805	GMHEOBKL_01346	GDGGKMFM_01341	GLPENGBM_01020	DDOIMHED_00342	IHGJBHGH_01123	KPCNKHHG_01208	GECPELBE_01088	OGLOEOID_01076	OHADAMDC_01117	LLKMKGKN_01193	CGNPPKJC_00670	PEEHCJEF_00876	EOMBFJFO_00146	MDKMEHGF_01258	APLIFBKG_00021	IMKLPNNJ_00708	PGEODBAP_00632	CKCGEHEH_00137	ELCBOGFN_01037	FLMBMPLK_00792	GGACBJGE_01435	INPKKBDN_00479	ABKGPFCD_00423	GILCBIFJ_01445	JJPADNIB_00372	PJBPIELD_01266
rfuD		putative riboflavin import permease protein RfuD	26	26	1	1	1548				872	872	872	GMHEOBKL_00703	GDGGKMFM_00961	GLPENGBM_00396	DDOIMHED_01002	IHGJBHGH_00463	KPCNKHHG_01352	GECPELBE_01282	OGLOEOID_01483	OHADAMDC_00781	LLKMKGKN_00484	CGNPPKJC_00910	PEEHCJEF_00358	EOMBFJFO_00544	MDKMEHGF_01170	APLIFBKG_00553	IMKLPNNJ_01337	PGEODBAP_01306	CKCGEHEH_00773	ELCBOGFN_00774	FLMBMPLK_00409	GGACBJGE_00944	INPKKBDN_01307	ABKGPFCD_00603	GILCBIFJ_00072	JJPADNIB_00004	PJBPIELD_01043
tpiA_2		Triosephosphate isomerase	26	26	1	1	1217				689	689	689	GMHEOBKL_01401	GDGGKMFM_00805	GLPENGBM_00636	DDOIMHED_00302	IHGJBHGH_01163	KPCNKHHG_01426	GECPELBE_01562	OGLOEOID_00887	OHADAMDC_00667	LLKMKGKN_01406	CGNPPKJC_01469	PEEHCJEF_00427	EOMBFJFO_01381	MDKMEHGF_00997	APLIFBKG_00061	IMKLPNNJ_00667	PGEODBAP_00592	CKCGEHEH_00097	ELCBOGFN_01423	FLMBMPLK_00430	GGACBJGE_01173	INPKKBDN_00542	ABKGPFCD_01215	GILCBIFJ_00672	JJPADNIB_00332	PJBPIELD_00832
cshA		DEAD-box ATP-dependent RNA helicase CshA	26	26	1	1	2176				1622	1622	1622	GMHEOBKL_00103	GDGGKMFM_00141	GLPENGBM_00974	DDOIMHED_00659	IHGJBHGH_00830	KPCNKHHG_00032	GECPELBE_00753	OGLOEOID_00519	OHADAMDC_01421	LLKMKGKN_01412	CGNPPKJC_01204	PEEHCJEF_00915	EOMBFJFO_01132	MDKMEHGF_00549	APLIFBKG_01063	IMKLPNNJ_00536	PGEODBAP_00966	CKCGEHEH_00426	ELCBOGFN_00631	FLMBMPLK_00131	GGACBJGE_00306	INPKKBDN_00954	ABKGPFCD_00337	GILCBIFJ_01025	JJPADNIB_00549	PJBPIELD_00294
fba		Fructose-bisphosphate aldolase	26	26	1	1	128				866	866	866	GMHEOBKL_01611	GDGGKMFM_01464	GLPENGBM_01608	DDOIMHED_01213	IHGJBHGH_00247	KPCNKHHG_01549	GECPELBE_00446	OGLOEOID_01590	OHADAMDC_01510	LLKMKGKN_01237	CGNPPKJC_01562	PEEHCJEF_01550	EOMBFJFO_01356	MDKMEHGF_00397	APLIFBKG_00509	IMKLPNNJ_01594	PGEODBAP_01518	CKCGEHEH_00985	ELCBOGFN_01552	FLMBMPLK_01179	GGACBJGE_01178	INPKKBDN_01547	ABKGPFCD_01167	GILCBIFJ_00518	JJPADNIB_00607	PJBPIELD_01398
leuS		Leucine--tRNA ligase	26	26	1	1	728				2417	2417	2417	GMHEOBKL_00611	GDGGKMFM_00728	GLPENGBM_00003	DDOIMHED_01537	IHGJBHGH_01618	KPCNKHHG_01617	GECPELBE_00062	OGLOEOID_01261	OHADAMDC_01164	LLKMKGKN_00647	CGNPPKJC_01341	PEEHCJEF_01558	EOMBFJFO_01401	MDKMEHGF_00857	APLIFBKG_00836	IMKLPNNJ_00919	PGEODBAP_00191	CKCGEHEH_01313	ELCBOGFN_01262	FLMBMPLK_01321	GGACBJGE_00486	INPKKBDN_01275	ABKGPFCD_01287	GILCBIFJ_00701	JJPADNIB_00395	PJBPIELD_00671
mntB_1		Manganese transport system ATP-binding protein MntB	26	26	1	1	226				707	710	707	GMHEOBKL_00483	GDGGKMFM_00467	GLPENGBM_00902	DDOIMHED_01301	IHGJBHGH_00157	KPCNKHHG_00587	GECPELBE_00358	OGLOEOID_00258	OHADAMDC_00042	LLKMKGKN_00282	CGNPPKJC_00760	PEEHCJEF_00582	EOMBFJFO_00014	MDKMEHGF_00316	APLIFBKG_00421	IMKLPNNJ_00325	PGEODBAP_01610	CKCGEHEH_01078	ELCBOGFN_00183	FLMBMPLK_00552	GGACBJGE_00059	INPKKBDN_00345	ABKGPFCD_00091	GILCBIFJ_00024	JJPADNIB_01248	PJBPIELD_00095
atpF_2		ATP synthase subunit b, sodium ion specific	26	26	1	1	1308				506	506	506	GMHEOBKL_00851	GDGGKMFM_01179	GLPENGBM_01103	DDOIMHED_00706	IHGJBHGH_00769	KPCNKHHG_00879	GECPELBE_01399	OGLOEOID_00933	OHADAMDC_00950	LLKMKGKN_01312	CGNPPKJC_00790	PEEHCJEF_00786	EOMBFJFO_00795	MDKMEHGF_01317	APLIFBKG_01387	IMKLPNNJ_01454	PGEODBAP_01000	CKCGEHEH_00469	ELCBOGFN_01107	FLMBMPLK_01156	GGACBJGE_00847	INPKKBDN_01148	ABKGPFCD_01157	GILCBIFJ_00586	JJPADNIB_01351	PJBPIELD_01150
troA		Periplasmic zinc-binding protein TroA	26	26	1	1	225				959	959	959	GMHEOBKL_00484	GDGGKMFM_00466	GLPENGBM_00903	DDOIMHED_01300	IHGJBHGH_00158	KPCNKHHG_00586	GECPELBE_00359	OGLOEOID_00257	OHADAMDC_00041	LLKMKGKN_00283	CGNPPKJC_00759	PEEHCJEF_00581	EOMBFJFO_00015	MDKMEHGF_00317	APLIFBKG_00422	IMKLPNNJ_00326	PGEODBAP_01609	CKCGEHEH_01077	ELCBOGFN_00184	FLMBMPLK_00551	GGACBJGE_00060	INPKKBDN_00344	ABKGPFCD_00090	GILCBIFJ_00023	JJPADNIB_01247	PJBPIELD_00096
atpG_2		ATP synthase gamma chain, sodium ion specific	26	26	1	1	1305				863	863	863	GMHEOBKL_00854	GDGGKMFM_01182	GLPENGBM_01106	DDOIMHED_00703	IHGJBHGH_00772	KPCNKHHG_00882	GECPELBE_01402	OGLOEOID_00930	OHADAMDC_00947	LLKMKGKN_01309	CGNPPKJC_00793	PEEHCJEF_00783	EOMBFJFO_00792	MDKMEHGF_01320	APLIFBKG_01384	IMKLPNNJ_01457	PGEODBAP_00997	CKCGEHEH_00466	ELCBOGFN_01110	FLMBMPLK_01153	GGACBJGE_00844	INPKKBDN_01151	ABKGPFCD_01154	GILCBIFJ_00583	JJPADNIB_01354	PJBPIELD_01153
rpoD_1		RNA polymerase sigma factor RpoD	26	26	1	1	2197				2027	2027	2027	GMHEOBKL_00123	GDGGKMFM_00162	GLPENGBM_00953	DDOIMHED_00638	IHGJBHGH_00850	KPCNKHHG_00052	GECPELBE_00774	OGLOEOID_00540	OHADAMDC_00149	LLKMKGKN_01289	CGNPPKJC_00508	PEEHCJEF_00894	EOMBFJFO_01321	MDKMEHGF_00528	APLIFBKG_01042	IMKLPNNJ_00515	PGEODBAP_00946	CKCGEHEH_00406	ELCBOGFN_00651	FLMBMPLK_00151	GGACBJGE_00962	INPKKBDN_00974	ABKGPFCD_01100	GILCBIFJ_00547	JJPADNIB_00529	PJBPIELD_00315
yycJ		Putative metallo-hydrolase YycJ	26	26	1	1	1647				803	803	803	GMHEOBKL_00745	GDGGKMFM_01238	GLPENGBM_00307	DDOIMHED_00913	IHGJBHGH_00550	KPCNKHHG_00377	GECPELBE_00978	OGLOEOID_00457	OHADAMDC_01002	LLKMKGKN_00068	CGNPPKJC_00187	PEEHCJEF_01587	EOMBFJFO_00729	MDKMEHGF_01397	APLIFBKG_00642	IMKLPNNJ_01506	PGEODBAP_01219	CKCGEHEH_00684	ELCBOGFN_00318	FLMBMPLK_00322	GGACBJGE_00933	INPKKBDN_00613	ABKGPFCD_00300	GILCBIFJ_00185	JJPADNIB_00091	PJBPIELD_01457
yeeO_2		putative FMN/FAD exporter YeeO	26	26	1	1	913				1340	1340	1340	GMHEOBKL_01080	GDGGKMFM_01389	GLPENGBM_01578	DDOIMHED_00405	IHGJBHGH_01061	KPCNKHHG_01140	GECPELBE_01577	OGLOEOID_01517	OHADAMDC_01235	LLKMKGKN_00974	CGNPPKJC_01222	PEEHCJEF_01192	EOMBFJFO_00608	MDKMEHGF_01508	APLIFBKG_01601	IMKLPNNJ_01421	PGEODBAP_00691	CKCGEHEH_00195	ELCBOGFN_01312	FLMBMPLK_01371	GGACBJGE_00454	INPKKBDN_01403	ABKGPFCD_00527	GILCBIFJ_00818	JJPADNIB_01101	PJBPIELD_01350
nnr		Bifunctional NAD(P)H-hydrate repair enzyme Nnr	26	26	1	1	55				659	659	659	GMHEOBKL_01308	GDGGKMFM_00993	GLPENGBM_00554	DDOIMHED_01151	IHGJBHGH_00312	KPCNKHHG_01186	GECPELBE_00705	OGLOEOID_01396	OHADAMDC_01178	LLKMKGKN_00403	CGNPPKJC_01170	PEEHCJEF_01264	EOMBFJFO_00815	MDKMEHGF_01029	APLIFBKG_01309	IMKLPNNJ_01086	PGEODBAP_01454	CKCGEHEH_00922	ELCBOGFN_00508	FLMBMPLK_00756	GGACBJGE_00673	INPKKBDN_01385	ABKGPFCD_00614	GILCBIFJ_00964	JJPADNIB_01471	PJBPIELD_00882
asnS		Asparagine--tRNA ligase	26	26	1	1	734				1388	1388	1388	GMHEOBKL_01533	GDGGKMFM_00732	GLPENGBM_01545	DDOIMHED_01533	IHGJBHGH_01625	KPCNKHHG_01323	GECPELBE_00058	OGLOEOID_00781	OHADAMDC_01440	LLKMKGKN_01255	CGNPPKJC_01396	PEEHCJEF_01254	EOMBFJFO_01008	MDKMEHGF_00853	APLIFBKG_00840	IMKLPNNJ_00923	PGEODBAP_00185	CKCGEHEH_01309	ELCBOGFN_01354	FLMBMPLK_00815	GGACBJGE_01015	INPKKBDN_01484	ABKGPFCD_01240	GILCBIFJ_00946	JJPADNIB_01568	PJBPIELD_00675
exoA		Exodeoxyribonuclease	26	26	1	1	888				752	752	752	GMHEOBKL_01174	GDGGKMFM_01137	GLPENGBM_01072	DDOIMHED_01384	IHGJBHGH_00073	KPCNKHHG_00665	GECPELBE_00610	OGLOEOID_01235	OHADAMDC_00125	LLKMKGKN_00528	CGNPPKJC_00956	PEEHCJEF_00284	EOMBFJFO_00087	MDKMEHGF_01435	APLIFBKG_00903	IMKLPNNJ_00242	PGEODBAP_00039	CKCGEHEH_01161	ELCBOGFN_00398	FLMBMPLK_00987	GGACBJGE_00145	INPKKBDN_00240	ABKGPFCD_00254	GILCBIFJ_00384	JJPADNIB_00669	PJBPIELD_00012
punA		Purine nucleoside phosphorylase 1	26	26	1	1	395				830	830	830	GMHEOBKL_00076	GDGGKMFM_00978	GLPENGBM_00565	DDOIMHED_01140	IHGJBHGH_00327	KPCNKHHG_00151	GECPELBE_00716	OGLOEOID_01433	OHADAMDC_00975	LLKMKGKN_00418	CGNPPKJC_00743	PEEHCJEF_00688	EOMBFJFO_00362	MDKMEHGF_01044	APLIFBKG_01184	IMKLPNNJ_01101	PGEODBAP_01443	CKCGEHEH_00911	ELCBOGFN_00949	FLMBMPLK_00745	GGACBJGE_00184	INPKKBDN_01322	ABKGPFCD_00296	GILCBIFJ_00436	JJPADNIB_01301	PJBPIELD_00897
manX_3		PTS system mannose-specific EIIAB component	26	26	1	1	685				476	476	476	GMHEOBKL_00571	GDGGKMFM_00646	GLPENGBM_00043	DDOIMHED_01577	IHGJBHGH_01578	KPCNKHHG_00422	GECPELBE_00102	OGLOEOID_01303	OHADAMDC_00626	LLKMKGKN_01453	CGNPPKJC_00421	PEEHCJEF_00315	EOMBFJFO_00044	MDKMEHGF_00954	APLIFBKG_00796	IMKLPNNJ_00879	PGEODBAP_00232	CKCGEHEH_01354	ELCBOGFN_00885	FLMBMPLK_01125	GGACBJGE_00590	INPKKBDN_01425	ABKGPFCD_00750	GILCBIFJ_01080	JJPADNIB_00435	PJBPIELD_00574
groL		60 kDa chaperonin	26	26	1	1	2229				1625	1625	1625	GMHEOBKL_00142	GDGGKMFM_00183	GLPENGBM_01438	DDOIMHED_00613	IHGJBHGH_00869	KPCNKHHG_00079	GECPELBE_00799	OGLOEOID_00565	OHADAMDC_00170	LLKMKGKN_00112	CGNPPKJC_00527	PEEHCJEF_01168	EOMBFJFO_00629	MDKMEHGF_00507	APLIFBKG_01019	IMKLPNNJ_00494	PGEODBAP_00918	CKCGEHEH_00385	ELCBOGFN_00672	FLMBMPLK_00173	GGACBJGE_00164	INPKKBDN_00690	ABKGPFCD_00213	GILCBIFJ_00210	JJPADNIB_00508	PJBPIELD_00336
ftsZ		Cell division protein FtsZ	26	26	1	1	737				1043	1043	1043	GMHEOBKL_01536	GDGGKMFM_00735	GLPENGBM_01548	DDOIMHED_01530	IHGJBHGH_01628	KPCNKHHG_01326	GECPELBE_00055	OGLOEOID_00778	OHADAMDC_01437	LLKMKGKN_01252	CGNPPKJC_01399	PEEHCJEF_01251	EOMBFJFO_01011	MDKMEHGF_00850	APLIFBKG_00843	IMKLPNNJ_00926	PGEODBAP_00182	CKCGEHEH_01306	ELCBOGFN_01351	FLMBMPLK_00818	GGACBJGE_01018	INPKKBDN_01481	ABKGPFCD_01237	GILCBIFJ_00943	JJPADNIB_01571	PJBPIELD_00678
prsA		Foldase protein PrsA	26	26	1	1	880				986	986	986	GMHEOBKL_01166	GDGGKMFM_01129	GLPENGBM_01080	DDOIMHED_01392	IHGJBHGH_00065	KPCNKHHG_00673	GECPELBE_00618	OGLOEOID_01142	OHADAMDC_00133	LLKMKGKN_00520	CGNPPKJC_00964	PEEHCJEF_00292	EOMBFJFO_00079	MDKMEHGF_01427	APLIFBKG_00911	IMKLPNNJ_00234	PGEODBAP_00047	CKCGEHEH_01169	ELCBOGFN_00390	FLMBMPLK_00979	GGACBJGE_01298	INPKKBDN_00232	ABKGPFCD_00262	GILCBIFJ_00392	JJPADNIB_00677	PJBPIELD_00004
manR		Transcriptional regulator ManR	26	26	1	1	1212				1037	1922	1808	GMHEOBKL_01396	GDGGKMFM_00800	GLPENGBM_00631	DDOIMHED_00307	IHGJBHGH_01158	KPCNKHHG_01421	GECPELBE_01557	OGLOEOID_00892	OHADAMDC_00672	LLKMKGKN_01401	CGNPPKJC_01474	PEEHCJEF_00422	EOMBFJFO_01376	MDKMEHGF_00992	APLIFBKG_00056	IMKLPNNJ_00672	PGEODBAP_00597	CKCGEHEH_00102	ELCBOGFN_01418	FLMBMPLK_00425	GGACBJGE_01168	INPKKBDN_00537	ABKGPFCD_01220	GILCBIFJ_00677	JJPADNIB_00337	PJBPIELD_00837
ulaF		L-ribulose-5-phosphate 4-epimerase UlaF	26	26	1	1	248				686	686	686	GMHEOBKL_01470	GDGGKMFM_00489	GLPENGBM_01361	DDOIMHED_01323	IHGJBHGH_00135	KPCNKHHG_00609	GECPELBE_00336	OGLOEOID_01540	OHADAMDC_00064	LLKMKGKN_00260	CGNPPKJC_01434	PEEHCJEF_00604	EOMBFJFO_01223	MDKMEHGF_00294	APLIFBKG_00399	IMKLPNNJ_00303	PGEODBAP_01632	CKCGEHEH_01100	ELCBOGFN_00161	FLMBMPLK_01444	GGACBJGE_00686	INPKKBDN_00367	ABKGPFCD_00797	GILCBIFJ_01038	JJPADNIB_01270	PJBPIELD_00073
aviRb		23S rRNA (uridine(2479)-2'-O)-methyltransferase	26	26	1	1	1639				725	725	725	GMHEOBKL_00753	GDGGKMFM_01246	GLPENGBM_00315	DDOIMHED_00921	IHGJBHGH_00542	KPCNKHHG_00369	GECPELBE_00970	OGLOEOID_00449	OHADAMDC_01010	LLKMKGKN_00060	CGNPPKJC_00179	PEEHCJEF_01458	EOMBFJFO_00721	MDKMEHGF_01389	APLIFBKG_00634	IMKLPNNJ_01514	PGEODBAP_01227	CKCGEHEH_00692	ELCBOGFN_00326	FLMBMPLK_00330	GGACBJGE_00924	INPKKBDN_00621	ABKGPFCD_00156	GILCBIFJ_00177	JJPADNIB_00083	PJBPIELD_01449
group_2402		hypothetical protein	26	26	1	1	2589				665	665	665	GMHEOBKL_01151	GDGGKMFM_00683	GLPENGBM_01247	DDOIMHED_00439	IHGJBHGH_01028	KPCNKHHG_00456	GECPELBE_01133	OGLOEOID_00586	OHADAMDC_00722	LLKMKGKN_00631	CGNPPKJC_00704	PEEHCJEF_00809	EOMBFJFO_01250	MDKMEHGF_00619	APLIFBKG_01267	IMKLPNNJ_01144	PGEODBAP_00723	CKCGEHEH_00226	ELCBOGFN_01395	FLMBMPLK_01387	GGACBJGE_00908	INPKKBDN_01260	ABKGPFCD_00510	GILCBIFJ_01108	JJPADNIB_00962	PJBPIELD_00940
cbpA		Curved DNA-binding protein	26	26	1	1	1538				887	887	887	GMHEOBKL_00713	GDGGKMFM_00951	GLPENGBM_00406	DDOIMHED_01012	IHGJBHGH_00453	KPCNKHHG_00903	GECPELBE_01292	OGLOEOID_01019	OHADAMDC_00771	LLKMKGKN_00474	CGNPPKJC_00900	PEEHCJEF_00368	EOMBFJFO_00554	MDKMEHGF_01160	APLIFBKG_00543	IMKLPNNJ_01327	PGEODBAP_01316	CKCGEHEH_00783	ELCBOGFN_00764	FLMBMPLK_01225	GGACBJGE_00435	INPKKBDN_01317	ABKGPFCD_00240	GILCBIFJ_00062	JJPADNIB_01310	PJBPIELD_01033
gatB_2		Aspartyl/glutamyl-tRNA(Asn/Gln) amidotransferase subunit B	26	26	1	1	15				1421	1421	1421	GMHEOBKL_01108	GDGGKMFM_01488	GLPENGBM_01492	DDOIMHED_00371	IHGJBHGH_01089	KPCNKHHG_01463	GECPELBE_01059	OGLOEOID_01331	OHADAMDC_01284	LLKMKGKN_01516	CGNPPKJC_01424	PEEHCJEF_01425	EOMBFJFO_01146	MDKMEHGF_01231	APLIFBKG_01581	IMKLPNNJ_01394	PGEODBAP_00663	CKCGEHEH_00168	ELCBOGFN_01478	FLMBMPLK_01572	GGACBJGE_00773	INPKKBDN_01510	ABKGPFCD_00856	GILCBIFJ_01088	JJPADNIB_01073	PJBPIELD_01477
group_2405		hypothetical protein	26	26	1	1	1411				1055	1055	1055	GMHEOBKL_00468	GDGGKMFM_00497	GLPENGBM_00725	DDOIMHED_00799	IHGJBHGH_00676	KPCNKHHG_00851	GECPELBE_01482	OGLOEOID_01570	OHADAMDC_00547	LLKMKGKN_00190	CGNPPKJC_00206	PEEHCJEF_01284	EOMBFJFO_01203	MDKMEHGF_00724	APLIFBKG_01011	IMKLPNNJ_00800	PGEODBAP_01094	CKCGEHEH_00563	ELCBOGFN_01334	FLMBMPLK_00106	GGACBJGE_01003	INPKKBDN_00038	ABKGPFCD_00731	GILCBIFJ_00433	JJPADNIB_01154	PJBPIELD_00482
purM		Phosphoribosylformylglycinamidine cyclo-ligase	26	26	1	1	867				1004	1004	1004	GMHEOBKL_01005	GDGGKMFM_01056	GLPENGBM_01180	DDOIMHED_01406	IHGJBHGH_00051	KPCNKHHG_01218	GECPELBE_00632	OGLOEOID_01156	OHADAMDC_01303	LLKMKGKN_00506	CGNPPKJC_01085	PEEHCJEF_01292	EOMBFJFO_00860	MDKMEHGF_01268	APLIFBKG_00925	IMKLPNNJ_01195	PGEODBAP_00060	CKCGEHEH_01182	ELCBOGFN_00008	FLMBMPLK_01517	GGACBJGE_00805	INPKKBDN_00219	ABKGPFCD_00276	GILCBIFJ_00779	JJPADNIB_00690	PJBPIELD_01120
group_2407		hypothetical protein	26	26	1	1	271				692	692	692	GMHEOBKL_01263	GDGGKMFM_01550	GLPENGBM_01048	DDOIMHED_01360	IHGJBHGH_00098	KPCNKHHG_00640	GECPELBE_00586	OGLOEOID_01199	OHADAMDC_00101	LLKMKGKN_01054	CGNPPKJC_00865	PEEHCJEF_00260	EOMBFJFO_00871	MDKMEHGF_00257	APLIFBKG_00879	IMKLPNNJ_00266	PGEODBAP_00015	CKCGEHEH_01137	ELCBOGFN_00422	FLMBMPLK_01508	GGACBJGE_00812	INPKKBDN_00264	ABKGPFCD_00411	GILCBIFJ_01135	JJPADNIB_01400	PJBPIELD_00036
mvaA		3-hydroxy-3-methylglutaryl-coenzyme A reductase	26	26	1	1	1711				1241	1241	1241	GMHEOBKL_00354	GDGGKMFM_00347	GLPENGBM_00485	DDOIMHED_00856	IHGJBHGH_00606	KPCNKHHG_00717	GECPELBE_00502	OGLOEOID_01061	OHADAMDC_00325	LLKMKGKN_01151	CGNPPKJC_00304	PEEHCJEF_00050	EOMBFJFO_00194	MDKMEHGF_00040	APLIFBKG_00696	IMKLPNNJ_00589	PGEODBAP_01160	CKCGEHEH_00626	ELCBOGFN_00731	FLMBMPLK_00040	GGACBJGE_00639	INPKKBDN_00400	ABKGPFCD_01162	GILCBIFJ_00131	JJPADNIB_00152	PJBPIELD_00449
sarA		Oligopeptide-binding protein SarA	26	26	1	1	401				2021	2021	2021	GMHEOBKL_00069	GDGGKMFM_00972	GLPENGBM_00571	DDOIMHED_01134	IHGJBHGH_00333	KPCNKHHG_00145	GECPELBE_00722	OGLOEOID_01427	OHADAMDC_00981	LLKMKGKN_00424	CGNPPKJC_00737	PEEHCJEF_00694	EOMBFJFO_00368	MDKMEHGF_01050	APLIFBKG_01190	IMKLPNNJ_01107	PGEODBAP_01437	CKCGEHEH_00905	ELCBOGFN_00955	FLMBMPLK_00739	GGACBJGE_00190	INPKKBDN_01328	ABKGPFCD_00290	GILCBIFJ_00442	JJPADNIB_01295	PJBPIELD_00903
group_2410		putative protein	26	26	1	1	701				350	350	350	GMHEOBKL_00587	GDGGKMFM_00662	GLPENGBM_00027	DDOIMHED_01561	IHGJBHGH_01594	KPCNKHHG_00438	GECPELBE_00086	OGLOEOID_01440	OHADAMDC_00642	LLKMKGKN_00671	CGNPPKJC_01413	PEEHCJEF_00299	EOMBFJFO_01468	MDKMEHGF_01569	APLIFBKG_00812	IMKLPNNJ_00895	PGEODBAP_00214	CKCGEHEH_01338	ELCBOGFN_00869	FLMBMPLK_01298	GGACBJGE_01309	INPKKBDN_01543	ABKGPFCD_00769	GILCBIFJ_00805	JJPADNIB_00419	PJBPIELD_00558
prpC		Protein phosphatase PrpC	26	26	1	1	648				713	713	713	GMHEOBKL_01573	GDGGKMFM_00612	GLPENGBM_00077	DDOIMHED_01611	IHGJBHGH_01544	KPCNKHHG_00388	GECPELBE_00136	OGLOEOID_01129	OHADAMDC_00592	LLKMKGKN_00840	CGNPPKJC_00456	PEEHCJEF_00349	EOMBFJFO_01191	MDKMEHGF_00920	APLIFBKG_00762	IMKLPNNJ_00845	PGEODBAP_00267	CKCGEHEH_01388	ELCBOGFN_01176	FLMBMPLK_00716	GGACBJGE_01110	INPKKBDN_00509	ABKGPFCD_00895	GILCBIFJ_01313	JJPADNIB_00469	PJBPIELD_00608
uacT		Uric acid transporter UacT	26	26	1	1	2536				1316	1316	1316	GMHEOBKL_01417	GDGGKMFM_01122	GLPENGBM_01283	DDOIMHED_00467	IHGJBHGH_00997	KPCNKHHG_00485	GECPELBE_01161	OGLOEOID_01551	OHADAMDC_01333	LLKMKGKN_00928	CGNPPKJC_01313	PEEHCJEF_00619	EOMBFJFO_00318	MDKMEHGF_00591	APLIFBKG_01295	IMKLPNNJ_01286	PGEODBAP_00759	CKCGEHEH_00258	ELCBOGFN_00837	FLMBMPLK_01066	GGACBJGE_00248	INPKKBDN_01235	ABKGPFCD_00580	GILCBIFJ_00237	JJPADNIB_00935	PJBPIELD_01438
ycjP		Inner membrane ABC transporter permease protein YcjP	26	26	1	1	2591				920	920	920	GMHEOBKL_01149	GDGGKMFM_00681	GLPENGBM_01245	DDOIMHED_00437	IHGJBHGH_01030	KPCNKHHG_00454	GECPELBE_01131	OGLOEOID_00584	OHADAMDC_00720	LLKMKGKN_00629	CGNPPKJC_00702	PEEHCJEF_00811	EOMBFJFO_01248	MDKMEHGF_00621	APLIFBKG_01265	IMKLPNNJ_01142	PGEODBAP_00721	CKCGEHEH_00224	ELCBOGFN_01397	FLMBMPLK_01389	GGACBJGE_00910	INPKKBDN_01262	ABKGPFCD_00508	GILCBIFJ_01110	JJPADNIB_00964	PJBPIELD_00938
agaC_3		N-acetylgalactosamine permease IIC component 1	26	26	1	1	98				800	800	800	GMHEOBKL_00892	GDGGKMFM_01022	GLPENGBM_01413	DDOIMHED_01186	IHGJBHGH_00273	KPCNKHHG_00798	GECPELBE_00670	OGLOEOID_00807	OHADAMDC_00862	LLKMKGKN_01162	CGNPPKJC_01151	PEEHCJEF_00554	EOMBFJFO_00277	MDKMEHGF_01194	APLIFBKG_01344	IMKLPNNJ_01361	PGEODBAP_01492	CKCGEHEH_00958	ELCBOGFN_00472	FLMBMPLK_01269	GGACBJGE_00957	INPKKBDN_00912	ABKGPFCD_00700	GILCBIFJ_00877	JJPADNIB_00633	PJBPIELD_01074
hldE		Bifunctional protein HldE	26	26	1	1	59				1343	1343	1343	GMHEOBKL_01304	GDGGKMFM_00997	GLPENGBM_00550	DDOIMHED_01155	IHGJBHGH_00308	KPCNKHHG_01182	GECPELBE_00701	OGLOEOID_01400	OHADAMDC_01174	LLKMKGKN_00399	CGNPPKJC_01166	PEEHCJEF_01268	EOMBFJFO_00819	MDKMEHGF_01025	APLIFBKG_01313	IMKLPNNJ_01082	PGEODBAP_01458	CKCGEHEH_00926	ELCBOGFN_00504	FLMBMPLK_00760	GGACBJGE_00677	INPKKBDN_01381	ABKGPFCD_00618	GILCBIFJ_00960	JJPADNIB_01467	PJBPIELD_00878
group_2416		Calcium-transporting ATPase 1	26	26	1	1	1652				2720	2720	2720	GMHEOBKL_00301	GDGGKMFM_00403	GLPENGBM_00432	DDOIMHED_00909	IHGJBHGH_00553	KPCNKHHG_01282	GECPELBE_00449	OGLOEOID_01281	OHADAMDC_00381	LLKMKGKN_00071	CGNPPKJC_00190	PEEHCJEF_00106	EOMBFJFO_00651	MDKMEHGF_01497	APLIFBKG_00749	IMKLPNNJ_00645	PGEODBAP_01213	CKCGEHEH_00679	ELCBOGFN_00678	FLMBMPLK_01466	GGACBJGE_01116	INPKKBDN_00453	ABKGPFCD_00303	GILCBIFJ_00603	JJPADNIB_00094	PJBPIELD_01535
metP		Methionine import system permease protein MetP	26	26	1	1	2443				641	641	641	GMHEOBKL_00676	GDGGKMFM_00241	GLPENGBM_00829	DDOIMHED_00556	IHGJBHGH_00908	KPCNKHHG_00259	GECPELBE_00853	OGLOEOID_00332	OHADAMDC_00228	LLKMKGKN_00152	CGNPPKJC_00357	PEEHCJEF_00761	EOMBFJFO_00140	MDKMEHGF_00448	APLIFBKG_01121	IMKLPNNJ_00436	PGEODBAP_00893	CKCGEHEH_00346	ELCBOGFN_00257	FLMBMPLK_00198	GGACBJGE_01039	INPKKBDN_00715	ABKGPFCD_01059	GILCBIFJ_01408	JJPADNIB_00810	PJBPIELD_00394
group_2418		Putative pyruvate, phosphate dikinase regulatory protein	26	26	1	1	896				800	800	800	GMHEOBKL_01182	GDGGKMFM_01145	GLPENGBM_01064	DDOIMHED_01376	IHGJBHGH_00081	KPCNKHHG_00657	GECPELBE_00602	OGLOEOID_01227	OHADAMDC_00117	LLKMKGKN_00536	CGNPPKJC_00948	PEEHCJEF_00276	EOMBFJFO_00095	MDKMEHGF_01443	APLIFBKG_00895	IMKLPNNJ_00250	PGEODBAP_00031	CKCGEHEH_01153	ELCBOGFN_00406	FLMBMPLK_00995	GGACBJGE_00153	INPKKBDN_00248	ABKGPFCD_00246	GILCBIFJ_00376	JJPADNIB_00661	PJBPIELD_00020
mutS2		Endonuclease MutS2	26	26	1	1	1193				2354	2354	2354	GMHEOBKL_01529	GDGGKMFM_00781	GLPENGBM_01037	DDOIMHED_00325	IHGJBHGH_01140	KPCNKHHG_01452	GECPELBE_01105	OGLOEOID_00910	OHADAMDC_00691	LLKMKGKN_01423	CGNPPKJC_01360	PEEHCJEF_00403	EOMBFJFO_00164	MDKMEHGF_00973	APLIFBKG_00038	IMKLPNNJ_00691	PGEODBAP_00615	CKCGEHEH_00120	ELCBOGFN_01020	FLMBMPLK_00809	GGACBJGE_00885	INPKKBDN_00462	ABKGPFCD_00951	GILCBIFJ_01005	JJPADNIB_00355	PJBPIELD_00856
pcrA		ATP-dependent DNA helicase PcrA	26	26	1	1	902				2204	2204	2204	GMHEOBKL_01090	GDGGKMFM_01398	GLPENGBM_01567	DDOIMHED_00394	IHGJBHGH_01071	KPCNKHHG_01131	GECPELBE_01566	OGLOEOID_01528	OHADAMDC_01244	LLKMKGKN_00964	CGNPPKJC_01212	PEEHCJEF_01201	EOMBFJFO_00617	MDKMEHGF_01517	APLIFBKG_01590	IMKLPNNJ_01412	PGEODBAP_00682	CKCGEHEH_00186	ELCBOGFN_01303	FLMBMPLK_01362	GGACBJGE_00996	INPKKBDN_01412	ABKGPFCD_01235	GILCBIFJ_00829	JJPADNIB_01092	PJBPIELD_01359
group_2421		hypothetical protein	26	26	1	1	2515				983	983	983	GMHEOBKL_01285	GDGGKMFM_01103	GLPENGBM_01474	DDOIMHED_00486	IHGJBHGH_00978	KPCNKHHG_01297	GECPELBE_01529	OGLOEOID_01362	OHADAMDC_01134	LLKMKGKN_00909	CGNPPKJC_01100	PEEHCJEF_00638	EOMBFJFO_00299	MDKMEHGF_00572	APLIFBKG_01536	IMKLPNNJ_01267	PGEODBAP_00778	CKCGEHEH_00277	ELCBOGFN_00856	FLMBMPLK_01085	GGACBJGE_01091	INPKKBDN_01365	ABKGPFCD_00627	GILCBIFJ_00482	JJPADNIB_01525	PJBPIELD_01283
group_2422		hypothetical protein	26	26	1	1	1583				377	377	377	GMHEOBKL_01387	GDGGKMFM_01364	GLPENGBM_00367	DDOIMHED_00973	IHGJBHGH_00489	KPCNKHHG_00317	GECPELBE_00918	OGLOEOID_00397	OHADAMDC_01482	LLKMKGKN_00007	CGNPPKJC_01616	PEEHCJEF_00654	EOMBFJFO_01496	MDKMEHGF_01107	APLIFBKG_00582	IMKLPNNJ_01001	PGEODBAP_01279	CKCGEHEH_00744	ELCBOGFN_00378	FLMBMPLK_00382	GGACBJGE_01400	INPKKBDN_00673	ABKGPFCD_01214	GILCBIFJ_01275	JJPADNIB_00030	PJBPIELD_00735
tufB		Elongation factor Tu-B	26	26	1	1	236				1193	1193	1193	GMHEOBKL_00473	GDGGKMFM_00477	GLPENGBM_00892	DDOIMHED_01311	IHGJBHGH_00147	KPCNKHHG_00597	GECPELBE_00348	OGLOEOID_00268	OHADAMDC_00052	LLKMKGKN_00272	CGNPPKJC_00770	PEEHCJEF_00592	EOMBFJFO_00004	MDKMEHGF_00306	APLIFBKG_00411	IMKLPNNJ_00315	PGEODBAP_01620	CKCGEHEH_01088	ELCBOGFN_00173	FLMBMPLK_00562	GGACBJGE_00049	INPKKBDN_00355	ABKGPFCD_00101	GILCBIFJ_00034	JJPADNIB_01258	PJBPIELD_00085
group_2424		hypothetical protein	26	26	1	1	112				1403	1403	1403	GMHEOBKL_00905	GDGGKMFM_01009	GLPENGBM_01541	DDOIMHED_01199	IHGJBHGH_00260	KPCNKHHG_00785	GECPELBE_00657	OGLOEOID_00820	OHADAMDC_00849	LLKMKGKN_01224	CGNPPKJC_01300	PEEHCJEF_00567	EOMBFJFO_00264	MDKMEHGF_01181	APLIFBKG_01357	IMKLPNNJ_01348	PGEODBAP_01505	CKCGEHEH_00971	ELCBOGFN_00459	FLMBMPLK_01282	GGACBJGE_00662	INPKKBDN_00899	ABKGPFCD_00497	GILCBIFJ_00531	JJPADNIB_00620	PJBPIELD_01087
malP		Maltodextrin phosphorylase	26	26	1	1	127				2372	2381	2380	GMHEOBKL_01610	GDGGKMFM_01463	GLPENGBM_01609	DDOIMHED_01212	IHGJBHGH_00248	KPCNKHHG_01550	GECPELBE_00447	OGLOEOID_01591	OHADAMDC_01509	LLKMKGKN_01236	CGNPPKJC_01563	PEEHCJEF_01551	EOMBFJFO_01357	MDKMEHGF_00398	APLIFBKG_00510	IMKLPNNJ_01595	PGEODBAP_01517	CKCGEHEH_00984	ELCBOGFN_01551	FLMBMPLK_01178	GGACBJGE_01177	INPKKBDN_01548	ABKGPFCD_01166	GILCBIFJ_00519	JJPADNIB_00608	PJBPIELD_01397
apeB		putative M18 family aminopeptidase 2	26	26	1	1	2488				1283	1283	1283	GMHEOBKL_00630	GDGGKMFM_01589	GLPENGBM_00875	DDOIMHED_00510	IHGJBHGH_00954	KPCNKHHG_00305	GECPELBE_00807	OGLOEOID_00286	OHADAMDC_01035	LLKMKGKN_01089	CGNPPKJC_00403	PEEHCJEF_01498	EOMBFJFO_00358	MDKMEHGF_01604	APLIFBKG_01167	IMKLPNNJ_01573	PGEODBAP_00802	CKCGEHEH_00300	ELCBOGFN_00303	FLMBMPLK_00878	GGACBJGE_00550	INPKKBDN_01172	ABKGPFCD_00691	GILCBIFJ_00958	JJPADNIB_00856	PJBPIELD_01497
tsaD		tRNA N6-adenosine threonylcarbamoyltransferase	26	26	1	1	903				1019	1019	1019	GMHEOBKL_01089	GDGGKMFM_01397	GLPENGBM_01568	DDOIMHED_00395	IHGJBHGH_01070	KPCNKHHG_01132	GECPELBE_01567	OGLOEOID_01527	OHADAMDC_01243	LLKMKGKN_00965	CGNPPKJC_01213	PEEHCJEF_01200	EOMBFJFO_00616	MDKMEHGF_01516	APLIFBKG_01591	IMKLPNNJ_01413	PGEODBAP_00683	CKCGEHEH_00187	ELCBOGFN_01304	FLMBMPLK_01363	GGACBJGE_00997	INPKKBDN_01411	ABKGPFCD_01234	GILCBIFJ_00828	JJPADNIB_01093	PJBPIELD_01358
group_2428		hypothetical protein	26	26	1	1	1381				638	638	638	GMHEOBKL_00448	GDGGKMFM_00519	GLPENGBM_00746	DDOIMHED_00778	IHGJBHGH_00696	KPCNKHHG_00962	GECPELBE_01217	OGLOEOID_00477	OHADAMDC_00525	LLKMKGKN_00210	CGNPPKJC_00226	PEEHCJEF_00224	EOMBFJFO_00981	MDKMEHGF_00746	APLIFBKG_00990	IMKLPNNJ_00778	PGEODBAP_01074	CKCGEHEH_00541	ELCBOGFN_00919	FLMBMPLK_01042	GGACBJGE_00449	INPKKBDN_00058	ABKGPFCD_00668	GILCBIFJ_00843	JJPADNIB_01134	PJBPIELD_00504
miaA		tRNA dimethylallyltransferase	26	26	1	1	2045				905	905	905	GMHEOBKL_00961	GDGGKMFM_00090	GLPENGBM_00266	DDOIMHED_00132	IHGJBHGH_01448	KPCNKHHG_01372	GECPELBE_00325	OGLOEOID_00006	OHADAMDC_00470	LLKMKGKN_01377	CGNPPKJC_01511	PEEHCJEF_01160	EOMBFJFO_01519	MDKMEHGF_00127	APLIFBKG_01551	IMKLPNNJ_00116	PGEODBAP_00341	CKCGEHEH_01479	ELCBOGFN_00586	FLMBMPLK_00641	GGACBJGE_01188	INPKKBDN_00151	ABKGPFCD_01047	GILCBIFJ_01219	JJPADNIB_00247	PJBPIELD_00174
group_243		hypothetical protein	26	26	1	1	2550				647	689	687	GMHEOBKL_01424	GDGGKMFM_00704	GLPENGBM_01290	DDOIMHED_00460	IHGJBHGH_01004	KPCNKHHG_00478	GECPELBE_01154	OGLOEOID_00607	OHADAMDC_01340	LLKMKGKN_01335	CGNPPKJC_01320	PEEHCJEF_00612	EOMBFJFO_00188	MDKMEHGF_00598	APLIFBKG_01288	IMKLPNNJ_01293	PGEODBAP_00748	CKCGEHEH_00246	ELCBOGFN_00825	FLMBMPLK_01055	GGACBJGE_00260	INPKKBDN_01246	ABKGPFCD_01357	GILCBIFJ_00230	JJPADNIB_00942	PJBPIELD_01431
mgs		Alpha-monoglucosyldiacylglycerol synthase	26	26	1	1	887				1184	1184	1184	GMHEOBKL_01173	GDGGKMFM_01136	GLPENGBM_01073	DDOIMHED_01385	IHGJBHGH_00072	KPCNKHHG_00666	GECPELBE_00611	OGLOEOID_01236	OHADAMDC_00126	LLKMKGKN_00527	CGNPPKJC_00957	PEEHCJEF_00285	EOMBFJFO_00086	MDKMEHGF_01434	APLIFBKG_00904	IMKLPNNJ_00241	PGEODBAP_00040	CKCGEHEH_01162	ELCBOGFN_00397	FLMBMPLK_00986	GGACBJGE_00144	INPKKBDN_00239	ABKGPFCD_00255	GILCBIFJ_00385	JJPADNIB_00670	PJBPIELD_00011
group_2431	lnrL_2	Linearmycin resistance ATP-binding protein LnrL	26	26	1	1	1066				713	713	713	GMHEOBKL_01203	GDGGKMFM_01447	GLPENGBM_00704	DDOIMHED_00233	IHGJBHGH_01338	KPCNKHHG_00221	GECPELBE_01044	OGLOEOID_00618	OHADAMDC_01356	LLKMKGKN_01435	CGNPPKJC_01462	PEEHCJEF_01005	EOMBFJFO_00935	MDKMEHGF_00230	APLIFBKG_00129	IMKLPNNJ_00014	PGEODBAP_00448	CKCGEHEH_01583	ELCBOGFN_01001	FLMBMPLK_01558	GGACBJGE_00512	INPKKBDN_01444	ABKGPFCD_00825	GILCBIFJ_00568	JJPADNIB_01442	PJBPIELD_00277
fpuC		Petrobactin import ATP-binding protein FpuC	26	26	1	1	854				779	779	779	GMHEOBKL_01016	GDGGKMFM_01067	GLPENGBM_01191	DDOIMHED_01417	IHGJBHGH_00040	KPCNKHHG_01382	GECPELBE_00643	OGLOEOID_01534	OHADAMDC_01273	LLKMKGKN_01583	CGNPPKJC_01290	PEEHCJEF_01397	EOMBFJFO_01332	MDKMEHGF_01279	APLIFBKG_00936	IMKLPNNJ_01184	PGEODBAP_00071	CKCGEHEH_01193	ELCBOGFN_00019	FLMBMPLK_01412	GGACBJGE_01274	INPKKBDN_00208	ABKGPFCD_00265	GILCBIFJ_01401	JJPADNIB_00701	PJBPIELD_01109
group_2433		hypothetical protein	26	26	1	1	898				635	635	635	GMHEOBKL_01184	GDGGKMFM_01147	GLPENGBM_01062	DDOIMHED_01374	IHGJBHGH_00083	KPCNKHHG_00655	GECPELBE_00600	OGLOEOID_01225	OHADAMDC_00115	LLKMKGKN_00538	CGNPPKJC_00946	PEEHCJEF_00274	EOMBFJFO_00097	MDKMEHGF_01445	APLIFBKG_00893	IMKLPNNJ_00252	PGEODBAP_00029	CKCGEHEH_01151	ELCBOGFN_00408	FLMBMPLK_00997	GGACBJGE_00155	INPKKBDN_00250	ABKGPFCD_00244	GILCBIFJ_00374	JJPADNIB_00659	PJBPIELD_00022
group_2434		hypothetical protein	26	26	1	1	1755				800	800	800	GMHEOBKL_00395	GDGGKMFM_00313	GLPENGBM_00518	DDOIMHED_00823	IHGJBHGH_00647	KPCNKHHG_00827	GECPELBE_00535	OGLOEOID_00986	OHADAMDC_00291	LLKMKGKN_00579	CGNPPKJC_01325	PEEHCJEF_00016	EOMBFJFO_01167	MDKMEHGF_00074	APLIFBKG_00663	IMKLPNNJ_00555	PGEODBAP_01118	CKCGEHEH_00593	ELCBOGFN_00540	FLMBMPLK_00082	GGACBJGE_00325	INPKKBDN_00014	ABKGPFCD_01119	GILCBIFJ_00645	JJPADNIB_00193	PJBPIELD_01218
nrnA		Bifunctional oligoribonuclease and PAP phosphatase NrnA	26	26	1	1	2007				971	971	971	GMHEOBKL_00929	GDGGKMFM_00068	GLPENGBM_00287	DDOIMHED_00153	IHGJBHGH_01419	KPCNKHHG_00960	GECPELBE_01503	OGLOEOID_00847	OHADAMDC_00448	LLKMKGKN_00717	CGNPPKJC_00561	PEEHCJEF_00168	EOMBFJFO_01038	MDKMEHGF_00149	APLIFBKG_00209	IMKLPNNJ_00094	PGEODBAP_00363	CKCGEHEH_01502	ELCBOGFN_00609	FLMBMPLK_00253	GGACBJGE_00895	INPKKBDN_00129	ABKGPFCD_00782	GILCBIFJ_00250	JJPADNIB_00988	PJBPIELD_00196
guaA		GMP synthase [glutamine-hydrolyzing]	26	26	1	1	1247				1535	1535	1535	GMHEOBKL_00280	GDGGKMFM_01577	GLPENGBM_00665	DDOIMHED_00272	IHGJBHGH_01192	KPCNKHHG_00174	GECPELBE_01005	OGLOEOID_00657	OHADAMDC_01452	LLKMKGKN_00382	CGNPPKJC_00009	PEEHCJEF_01494	EOMBFJFO_01220	MDKMEHGF_01600	APLIFBKG_00090	IMKLPNNJ_01624	PGEODBAP_00563	CKCGEHEH_00068	ELCBOGFN_01173	FLMBMPLK_00459	GGACBJGE_00709	INPKKBDN_00571	ABKGPFCD_00112	GILCBIFJ_00318	JJPADNIB_00303	PJBPIELD_01501
tkt_2		Transketolase	26	26	1	1	250				1973	1973	1973	GMHEOBKL_01472	GDGGKMFM_00491	GLPENGBM_01359	DDOIMHED_01325	IHGJBHGH_00133	KPCNKHHG_00611	GECPELBE_00334	OGLOEOID_01538	OHADAMDC_00066	LLKMKGKN_00258	CGNPPKJC_01432	PEEHCJEF_00606	EOMBFJFO_01221	MDKMEHGF_00292	APLIFBKG_00397	IMKLPNNJ_00301	PGEODBAP_01634	CKCGEHEH_01102	ELCBOGFN_00159	FLMBMPLK_01442	GGACBJGE_00688	INPKKBDN_00369	ABKGPFCD_00799	GILCBIFJ_01040	JJPADNIB_01272	PJBPIELD_00071
gyrB		DNA gyrase subunit B	26	26	1	1	1662				1913	1913	1913	GMHEOBKL_00310	GDGGKMFM_00391	GLPENGBM_00441	DDOIMHED_00900	IHGJBHGH_00562	KPCNKHHG_01273	GECPELBE_00458	OGLOEOID_01272	OHADAMDC_00369	LLKMKGKN_00080	CGNPPKJC_00199	PEEHCJEF_00094	EOMBFJFO_00639	MDKMEHGF_01485	APLIFBKG_00740	IMKLPNNJ_00633	PGEODBAP_01204	CKCGEHEH_00670	ELCBOGFN_00687	FLMBMPLK_01457	GGACBJGE_00799	INPKKBDN_00444	ABKGPFCD_00312	GILCBIFJ_00594	JJPADNIB_00103	PJBPIELD_00405
uppP		Undecaprenyl-diphosphatase	26	26	1	1	1645				893	893	893	GMHEOBKL_00747	GDGGKMFM_01240	GLPENGBM_00309	DDOIMHED_00915	IHGJBHGH_00548	KPCNKHHG_00375	GECPELBE_00976	OGLOEOID_00455	OHADAMDC_01004	LLKMKGKN_00066	CGNPPKJC_00185	PEEHCJEF_01589	EOMBFJFO_00727	MDKMEHGF_01395	APLIFBKG_00640	IMKLPNNJ_01508	PGEODBAP_01221	CKCGEHEH_00686	ELCBOGFN_00320	FLMBMPLK_00324	GGACBJGE_00935	INPKKBDN_00615	ABKGPFCD_00298	GILCBIFJ_00183	JJPADNIB_00089	PJBPIELD_01455
group_244		hypothetical protein	26	26	1	1	163				581	1229	929	GMHEOBKL_01442	GDGGKMFM_00414	GLPENGBM_01220	DDOIMHED_01241	IHGJBHGH_00218	KPCNKHHG_01014	GECPELBE_00418	OGLOEOID_00198	OHADAMDC_01374	LLKMKGKN_01037	CGNPPKJC_01132	PEEHCJEF_01043	EOMBFJFO_01384	MDKMEHGF_00369	APLIFBKG_00481	IMKLPNNJ_00378	PGEODBAP_01547	CKCGEHEH_01018	ELCBOGFN_01437	FLMBMPLK_01208	GGACBJGE_01057	INPKKBDN_01106	ABKGPFCD_01246	GILCBIFJ_01020	JJPADNIB_00578	PJBPIELD_00148
cdd		Cytidine deaminase	26	26	1	1	1546				410	410	410	GMHEOBKL_00705	GDGGKMFM_00959	GLPENGBM_00398	DDOIMHED_01004	IHGJBHGH_00461	KPCNKHHG_01350	GECPELBE_01284	OGLOEOID_01485	OHADAMDC_00779	LLKMKGKN_00482	CGNPPKJC_00908	PEEHCJEF_00360	EOMBFJFO_00546	MDKMEHGF_01168	APLIFBKG_00551	IMKLPNNJ_01335	PGEODBAP_01308	CKCGEHEH_00775	ELCBOGFN_00772	FLMBMPLK_00411	GGACBJGE_00946	INPKKBDN_01309	ABKGPFCD_00605	GILCBIFJ_00070	JJPADNIB_00002	PJBPIELD_01041
mntD		Manganese transport system membrane protein MntD	26	26	1	1	228				836	836	836	GMHEOBKL_00481	GDGGKMFM_00469	GLPENGBM_00900	DDOIMHED_01303	IHGJBHGH_00155	KPCNKHHG_00589	GECPELBE_00356	OGLOEOID_00260	OHADAMDC_00044	LLKMKGKN_00280	CGNPPKJC_00762	PEEHCJEF_00584	EOMBFJFO_00012	MDKMEHGF_00314	APLIFBKG_00419	IMKLPNNJ_00323	PGEODBAP_01612	CKCGEHEH_01080	ELCBOGFN_00181	FLMBMPLK_00554	GGACBJGE_00057	INPKKBDN_00347	ABKGPFCD_00093	GILCBIFJ_00026	JJPADNIB_01250	PJBPIELD_00093
spsB		Signal peptidase IB	26	26	1	1	1299				551	551	551	GMHEOBKL_00860	GDGGKMFM_01188	GLPENGBM_01112	DDOIMHED_00697	IHGJBHGH_00778	KPCNKHHG_00888	GECPELBE_01408	OGLOEOID_00924	OHADAMDC_00941	LLKMKGKN_01303	CGNPPKJC_00799	PEEHCJEF_00777	EOMBFJFO_01160	MDKMEHGF_01326	APLIFBKG_01378	IMKLPNNJ_01463	PGEODBAP_00991	CKCGEHEH_00460	ELCBOGFN_01116	FLMBMPLK_01147	GGACBJGE_01342	INPKKBDN_01157	ABKGPFCD_01298	GILCBIFJ_00577	JJPADNIB_01360	PJBPIELD_01159
galK_2		Galactokinase	26	26	1	1	2500				926	926	926	GMHEOBKL_00620	GDGGKMFM_01090	GLPENGBM_00885	DDOIMHED_00500	IHGJBHGH_00964	KPCNKHHG_01284	GECPELBE_01585	OGLOEOID_00276	OHADAMDC_01448	LLKMKGKN_01099	CGNPPKJC_00413	PEEHCJEF_01482	EOMBFJFO_01420	MDKMEHGF_00559	APLIFBKG_01177	IMKLPNNJ_01254	PGEODBAP_00792	CKCGEHEH_00290	ELCBOGFN_00313	FLMBMPLK_00635	GGACBJGE_01393	INPKKBDN_01556	ABKGPFCD_01319	GILCBIFJ_01046	JJPADNIB_01566	PJBPIELD_01489
group_2444		hypothetical protein	26	26	1	1	94				506	506	506	GMHEOBKL_00888	GDGGKMFM_01025	GLPENGBM_01409	DDOIMHED_01182	IHGJBHGH_00277	KPCNKHHG_00802	GECPELBE_00674	OGLOEOID_00803	OHADAMDC_00865	LLKMKGKN_01166	CGNPPKJC_01147	PEEHCJEF_00551	EOMBFJFO_00280	MDKMEHGF_01197	APLIFBKG_01340	IMKLPNNJ_01364	PGEODBAP_01488	CKCGEHEH_00954	ELCBOGFN_00476	FLMBMPLK_01265	GGACBJGE_00953	INPKKBDN_00916	ABKGPFCD_00704	GILCBIFJ_00881	JJPADNIB_00637	PJBPIELD_01071
spoVD		Stage V sporulation protein D	26	26	1	1	741				2258	2258	2258	GMHEOBKL_01540	GDGGKMFM_00739	GLPENGBM_01552	DDOIMHED_01526	IHGJBHGH_01632	KPCNKHHG_01330	GECPELBE_00051	OGLOEOID_00774	OHADAMDC_01433	LLKMKGKN_01248	CGNPPKJC_01403	PEEHCJEF_01247	EOMBFJFO_01015	MDKMEHGF_00846	APLIFBKG_00847	IMKLPNNJ_00930	PGEODBAP_00178	CKCGEHEH_01302	ELCBOGFN_01347	FLMBMPLK_00822	GGACBJGE_01272	INPKKBDN_01477	ABKGPFCD_01281	GILCBIFJ_00939	JJPADNIB_01575	PJBPIELD_00682
resA		Thiol-disulfide oxidoreductase ResA	26	26	1	1	2104				629	629	629	GMHEOBKL_01225	GDGGKMFM_00303	GLPENGBM_00524	DDOIMHED_00817	IHGJBHGH_00657	KPCNKHHG_00833	GECPELBE_00541	OGLOEOID_01295	OHADAMDC_00281	LLKMKGKN_01112	CGNPPKJC_01013	PEEHCJEF_00006	EOMBFJFO_00840	MDKMEHGF_01586	APLIFBKG_00657	IMKLPNNJ_00545	PGEODBAP_01111	CKCGEHEH_00582	ELCBOGFN_00530	FLMBMPLK_00089	GGACBJGE_01180	INPKKBDN_00021	ABKGPFCD_00331	GILCBIFJ_00651	JJPADNIB_01421	PJBPIELD_01208
potB		Spermidine/putrescine transport system permease protein PotB	26	26	1	1	277				809	809	809	GMHEOBKL_01269	GDGGKMFM_01155	GLPENGBM_01054	DDOIMHED_01366	IHGJBHGH_00092	KPCNKHHG_00646	GECPELBE_00592	OGLOEOID_01193	OHADAMDC_00107	LLKMKGKN_01048	CGNPPKJC_00859	PEEHCJEF_00266	EOMBFJFO_00105	MDKMEHGF_00251	APLIFBKG_00885	IMKLPNNJ_00260	PGEODBAP_00021	CKCGEHEH_01143	ELCBOGFN_00416	FLMBMPLK_01005	GGACBJGE_01260	INPKKBDN_00258	ABKGPFCD_00417	GILCBIFJ_01128	JJPADNIB_01406	PJBPIELD_00030
nqrB		Na( )-translocating NADH-quinone reductase subunit B	26	26	1	1	1161				1004	1004	1004	GMHEOBKL_01334	GDGGKMFM_01330	GLPENGBM_01008	DDOIMHED_00354	IHGJBHGH_01111	KPCNKHHG_01194	GECPELBE_01076	OGLOEOID_01088	OHADAMDC_01106	LLKMKGKN_01491	CGNPPKJC_00682	PEEHCJEF_00887	EOMBFJFO_00903	MDKMEHGF_01247	APLIFBKG_00009	IMKLPNNJ_00719	PGEODBAP_00644	CKCGEHEH_00151	ELCBOGFN_01383	FLMBMPLK_00780	GGACBJGE_01075	INPKKBDN_00491	ABKGPFCD_01177	GILCBIFJ_01256	JJPADNIB_00386	PJBPIELD_01255
oppD		Oligopeptide transport ATP-binding protein OppD	26	26	1	1	398				1073	1073	1073	GMHEOBKL_00072	GDGGKMFM_00975	GLPENGBM_00568	DDOIMHED_01137	IHGJBHGH_00330	KPCNKHHG_00148	GECPELBE_00719	OGLOEOID_01430	OHADAMDC_00978	LLKMKGKN_00421	CGNPPKJC_00740	PEEHCJEF_00691	EOMBFJFO_00365	MDKMEHGF_01047	APLIFBKG_01187	IMKLPNNJ_01104	PGEODBAP_01440	CKCGEHEH_00908	ELCBOGFN_00952	FLMBMPLK_00742	GGACBJGE_00187	INPKKBDN_01325	ABKGPFCD_00293	GILCBIFJ_00439	JJPADNIB_01298	PJBPIELD_00900
group_2450		hypothetical protein	26	26	1	1	873				1187	1187	1187	GMHEOBKL_00999	GDGGKMFM_01050	GLPENGBM_01174	DDOIMHED_01400	IHGJBHGH_00057	KPCNKHHG_01224	GECPELBE_00626	OGLOEOID_01150	OHADAMDC_01297	LLKMKGKN_00512	CGNPPKJC_01079	PEEHCJEF_01298	EOMBFJFO_00866	MDKMEHGF_01262	APLIFBKG_00919	IMKLPNNJ_01201	PGEODBAP_00054	CKCGEHEH_01176	ELCBOGFN_00002	FLMBMPLK_01523	GGACBJGE_01023	INPKKBDN_00225	ABKGPFCD_00282	GILCBIFJ_00785	JJPADNIB_00684	PJBPIELD_01126
manX_2		PTS system mannose-specific EIIAB component	26	26	1	1	682				437	437	437	GMHEOBKL_00568	GDGGKMFM_00643	GLPENGBM_00046	DDOIMHED_01580	IHGJBHGH_01575	KPCNKHHG_00419	GECPELBE_00105	OGLOEOID_01306	OHADAMDC_00623	LLKMKGKN_01456	CGNPPKJC_00424	PEEHCJEF_00318	EOMBFJFO_00047	MDKMEHGF_00951	APLIFBKG_00793	IMKLPNNJ_00876	PGEODBAP_00235	CKCGEHEH_01357	ELCBOGFN_00888	FLMBMPLK_01122	GGACBJGE_00587	INPKKBDN_01422	ABKGPFCD_00753	GILCBIFJ_01077	JJPADNIB_00438	PJBPIELD_00577
purF		Amidophosphoribosyltransferase	26	26	1	1	868				1418	1418	1418	GMHEOBKL_01004	GDGGKMFM_01055	GLPENGBM_01179	DDOIMHED_01405	IHGJBHGH_00052	KPCNKHHG_01219	GECPELBE_00631	OGLOEOID_01155	OHADAMDC_01302	LLKMKGKN_00507	CGNPPKJC_01084	PEEHCJEF_01293	EOMBFJFO_00861	MDKMEHGF_01267	APLIFBKG_00924	IMKLPNNJ_01196	PGEODBAP_00059	CKCGEHEH_01181	ELCBOGFN_00007	FLMBMPLK_01518	GGACBJGE_00804	INPKKBDN_00220	ABKGPFCD_00277	GILCBIFJ_00780	JJPADNIB_00689	PJBPIELD_01121
group_2453		hypothetical protein	26	26	1	1	790				518	518	518	GMHEOBKL_01027	GDGGKMFM_01523	GLPENGBM_01165	DDOIMHED_01479	IHGJBHGH_01679	KPCNKHHG_01388	GECPELBE_00004	OGLOEOID_00727	OHADAMDC_00890	LLKMKGKN_00828	CGNPPKJC_00968	PEEHCJEF_01577	EOMBFJFO_01396	MDKMEHGF_00799	APLIFBKG_01411	IMKLPNNJ_00977	PGEODBAP_00131	CKCGEHEH_01255	ELCBOGFN_01579	FLMBMPLK_00869	GGACBJGE_01248	INPKKBDN_01561	ABKGPFCD_01193	GILCBIFJ_01349	JJPADNIB_01199	PJBPIELD_00729
iscS_2		Cysteine desulfurase IscS	26	26	1	1	155				1088	1088	1088	GMHEOBKL_01434	GDGGKMFM_00406	GLPENGBM_01212	DDOIMHED_01233	IHGJBHGH_00226	KPCNKHHG_01022	GECPELBE_00426	OGLOEOID_00190	OHADAMDC_01486	LLKMKGKN_01029	CGNPPKJC_01124	PEEHCJEF_01035	EOMBFJFO_01286	MDKMEHGF_00377	APLIFBKG_00489	IMKLPNNJ_00386	PGEODBAP_01539	CKCGEHEH_01010	ELCBOGFN_01429	FLMBMPLK_01200	GGACBJGE_00742	INPKKBDN_01114	ABKGPFCD_00805	GILCBIFJ_00731	JJPADNIB_00586	PJBPIELD_00156
nucH		Thermonuclease	26	26	1	1	1654				470	470	470	GMHEOBKL_00303	GDGGKMFM_00401	GLPENGBM_00434	DDOIMHED_00907	IHGJBHGH_00555	KPCNKHHG_01280	GECPELBE_00451	OGLOEOID_01279	OHADAMDC_00379	LLKMKGKN_00073	CGNPPKJC_00192	PEEHCJEF_00104	EOMBFJFO_00649	MDKMEHGF_01495	APLIFBKG_00747	IMKLPNNJ_00643	PGEODBAP_01211	CKCGEHEH_00677	ELCBOGFN_00680	FLMBMPLK_01464	GGACBJGE_01118	INPKKBDN_00451	ABKGPFCD_00305	GILCBIFJ_00601	JJPADNIB_00096	PJBPIELD_01533
recD2		ATP-dependent RecD-like DNA helicase	26	26	1	1	1345				2216	2216	2216	GMHEOBKL_00410	GDGGKMFM_00557	GLPENGBM_00784	DDOIMHED_00740	IHGJBHGH_00734	KPCNKHHG_01472	GECPELBE_01255	OGLOEOID_00515	OHADAMDC_00487	LLKMKGKN_00248	CGNPPKJC_00264	PEEHCJEF_00186	EOMBFJFO_00950	MDKMEHGF_00784	APLIFBKG_00952	IMKLPNNJ_00740	PGEODBAP_01034	CKCGEHEH_00503	ELCBOGFN_01136	FLMBMPLK_01430	GGACBJGE_00224	INPKKBDN_00098	ABKGPFCD_00989	GILCBIFJ_01115	JJPADNIB_01509	PJBPIELD_00542
btuD_5		Vitamin B12 import ATP-binding protein BtuD	26	26	1	1	1062				1100	1100	1100	GMHEOBKL_01199	GDGGKMFM_01451	GLPENGBM_00708	DDOIMHED_00229	IHGJBHGH_01342	KPCNKHHG_00225	GECPELBE_01048	OGLOEOID_00614	OHADAMDC_01360	LLKMKGKN_01431	CGNPPKJC_01458	PEEHCJEF_01001	EOMBFJFO_00939	MDKMEHGF_00226	APLIFBKG_00133	IMKLPNNJ_00018	PGEODBAP_00444	CKCGEHEH_01579	ELCBOGFN_01005	FLMBMPLK_01562	GGACBJGE_00516	INPKKBDN_01448	ABKGPFCD_01264	GILCBIFJ_01388	JJPADNIB_01438	PJBPIELD_00273
rpsE		30S ribosomal protein S5	26	26	1	1	2464				503	503	503	GMHEOBKL_00653	GDGGKMFM_00264	GLPENGBM_00852	DDOIMHED_00533	IHGJBHGH_00931	KPCNKHHG_00282	GECPELBE_00830	OGLOEOID_00309	OHADAMDC_00251	LLKMKGKN_00175	CGNPPKJC_00380	PEEHCJEF_00738	EOMBFJFO_00517	MDKMEHGF_00425	APLIFBKG_01144	IMKLPNNJ_00413	PGEODBAP_00870	CKCGEHEH_00323	ELCBOGFN_00280	FLMBMPLK_00221	GGACBJGE_00374	INPKKBDN_00738	ABKGPFCD_00448	GILCBIFJ_00761	JJPADNIB_00833	PJBPIELD_01317
tkt_1		Transketolase	26	26	1	1	1720				1967	1967	1967	GMHEOBKL_00361	GDGGKMFM_00340	GLPENGBM_00492	DDOIMHED_00849	IHGJBHGH_00613	KPCNKHHG_00724	GECPELBE_00509	OGLOEOID_00960	OHADAMDC_00318	LLKMKGKN_00614	CGNPPKJC_00311	PEEHCJEF_00043	EOMBFJFO_00236	MDKMEHGF_00047	APLIFBKG_00689	IMKLPNNJ_00582	PGEODBAP_01151	CKCGEHEH_00619	ELCBOGFN_00566	FLMBMPLK_00049	GGACBJGE_00534	INPKKBDN_00391	ABKGPFCD_00711	GILCBIFJ_00124	JJPADNIB_00159	PJBPIELD_00456
yteP		putative multiple-sugar transport system permease YteP	26	26	1	1	2590				947	947	947	GMHEOBKL_01150	GDGGKMFM_00682	GLPENGBM_01246	DDOIMHED_00438	IHGJBHGH_01029	KPCNKHHG_00455	GECPELBE_01132	OGLOEOID_00585	OHADAMDC_00721	LLKMKGKN_00630	CGNPPKJC_00703	PEEHCJEF_00810	EOMBFJFO_01249	MDKMEHGF_00620	APLIFBKG_01266	IMKLPNNJ_01143	PGEODBAP_00722	CKCGEHEH_00225	ELCBOGFN_01396	FLMBMPLK_01388	GGACBJGE_00909	INPKKBDN_01261	ABKGPFCD_00509	GILCBIFJ_01109	JJPADNIB_00963	PJBPIELD_00939
fhuC		Iron(3 )-hydroxamate import ATP-binding protein FhuC	26	26	1	1	1592				752	752	752	GMHEOBKL_01380	GDGGKMFM_01370	GLPENGBM_00361	DDOIMHED_00967	IHGJBHGH_00496	KPCNKHHG_00324	GECPELBE_00924	OGLOEOID_00403	OHADAMDC_01394	LLKMKGKN_00014	CGNPPKJC_00133	PEEHCJEF_00660	EOMBFJFO_01175	MDKMEHGF_01101	APLIFBKG_00588	IMKLPNNJ_01007	PGEODBAP_01273	CKCGEHEH_00738	ELCBOGFN_00372	FLMBMPLK_00376	GGACBJGE_00727	INPKKBDN_00667	ABKGPFCD_00902	GILCBIFJ_01149	JJPADNIB_00037	PJBPIELD_00742
group_2462		Nucleoid-associated protein	26	26	1	1	1623				335	335	335	GMHEOBKL_00769	GDGGKMFM_00899	GLPENGBM_00331	DDOIMHED_00937	IHGJBHGH_00526	KPCNKHHG_00354	GECPELBE_00954	OGLOEOID_00433	OHADAMDC_00824	LLKMKGKN_00044	CGNPPKJC_00163	PEEHCJEF_00923	EOMBFJFO_01364	MDKMEHGF_01071	APLIFBKG_00618	IMKLPNNJ_01037	PGEODBAP_01242	CKCGEHEH_00708	ELCBOGFN_00342	FLMBMPLK_00345	GGACBJGE_00289	INPKKBDN_00636	ABKGPFCD_00172	GILCBIFJ_00161	JJPADNIB_00067	PJBPIELD_00772
group_2463		hypothetical protein	26	26	1	1	1947				1253	1253	1253	GMHEOBKL_00795	GDGGKMFM_00014	GLPENGBM_01260	DDOIMHED_00207	IHGJBHGH_01365	KPCNKHHG_01535	GECPELBE_01202	OGLOEOID_01375	OHADAMDC_00395	LLKMKGKN_00880	CGNPPKJC_01277	PEEHCJEF_00114	EOMBFJFO_01095	MDKMEHGF_00203	APLIFBKG_00155	IMKLPNNJ_00041	PGEODBAP_00422	CKCGEHEH_01556	ELCBOGFN_01062	FLMBMPLK_00307	GGACBJGE_00609	INPKKBDN_00854	ABKGPFCD_00874	GILCBIFJ_00275	JJPADNIB_01493	PJBPIELD_00250
atpB_2		ATP synthase subunit a	26	26	1	1	1310				698	698	698	GMHEOBKL_00849	GDGGKMFM_01177	GLPENGBM_01101	DDOIMHED_00708	IHGJBHGH_00767	KPCNKHHG_00877	GECPELBE_01397	OGLOEOID_00935	OHADAMDC_00952	LLKMKGKN_01314	CGNPPKJC_00788	PEEHCJEF_00788	EOMBFJFO_00797	MDKMEHGF_01315	APLIFBKG_01389	IMKLPNNJ_01452	PGEODBAP_01002	CKCGEHEH_00471	ELCBOGFN_01105	FLMBMPLK_01158	GGACBJGE_00849	INPKKBDN_01146	ABKGPFCD_01159	GILCBIFJ_00588	JJPADNIB_01349	PJBPIELD_01148
yknY_2		putative ABC transporter ATP-binding protein YknY	26	26	1	1	2494				677	680	679	GMHEOBKL_00625	GDGGKMFM_01085	GLPENGBM_00880	DDOIMHED_00505	IHGJBHGH_00959	KPCNKHHG_00310	GECPELBE_01580	OGLOEOID_00281	OHADAMDC_01443	LLKMKGKN_01094	CGNPPKJC_00408	PEEHCJEF_01477	EOMBFJFO_01443	MDKMEHGF_00554	APLIFBKG_01172	IMKLPNNJ_01249	PGEODBAP_00797	CKCGEHEH_00295	ELCBOGFN_00308	FLMBMPLK_00873	GGACBJGE_01251	INPKKBDN_01167	ABKGPFCD_01448	GILCBIFJ_01051	JJPADNIB_00861	PJBPIELD_01484
kdgK		2-dehydro-3-deoxygluconokinase	26	26	1	1	1370				992	992	992	GMHEOBKL_00437	GDGGKMFM_00530	GLPENGBM_00757	DDOIMHED_00767	IHGJBHGH_00707	KPCNKHHG_00973	GECPELBE_01228	OGLOEOID_00488	OHADAMDC_00514	LLKMKGKN_00221	CGNPPKJC_00237	PEEHCJEF_00213	EOMBFJFO_00970	MDKMEHGF_00757	APLIFBKG_00979	IMKLPNNJ_00767	PGEODBAP_01063	CKCGEHEH_00530	ELCBOGFN_00930	FLMBMPLK_01031	GGACBJGE_00438	INPKKBDN_00069	ABKGPFCD_00679	GILCBIFJ_00854	JJPADNIB_01123	PJBPIELD_00515
mntC		Manganese transport system membrane protein MntC	26	26	1	1	227				854	854	854	GMHEOBKL_00482	GDGGKMFM_00468	GLPENGBM_00901	DDOIMHED_01302	IHGJBHGH_00156	KPCNKHHG_00588	GECPELBE_00357	OGLOEOID_00259	OHADAMDC_00043	LLKMKGKN_00281	CGNPPKJC_00761	PEEHCJEF_00583	EOMBFJFO_00013	MDKMEHGF_00315	APLIFBKG_00420	IMKLPNNJ_00324	PGEODBAP_01611	CKCGEHEH_01079	ELCBOGFN_00182	FLMBMPLK_00553	GGACBJGE_00058	INPKKBDN_00346	ABKGPFCD_00092	GILCBIFJ_00025	JJPADNIB_01249	PJBPIELD_00094
group_2468		hypothetical protein	26	26	1	1	2632				788	788	788	GMHEOBKL_01073	GDGGKMFM_01382	GLPENGBM_01590	DDOIMHED_00412	IHGJBHGH_01054	KPCNKHHG_01147	GECPELBE_01593	OGLOEOID_01561	OHADAMDC_01228	LLKMKGKN_00981	CGNPPKJC_01229	PEEHCJEF_01185	EOMBFJFO_00601	MDKMEHGF_01501	APLIFBKG_01622	IMKLPNNJ_01428	PGEODBAP_00698	CKCGEHEH_00202	ELCBOGFN_01319	FLMBMPLK_01378	GGACBJGE_00461	INPKKBDN_01396	ABKGPFCD_00520	GILCBIFJ_00288	JJPADNIB_01108	PJBPIELD_01343
pyrD		Dihydroorotate dehydrogenase B (NAD( )), catalytic subunit	26	26	1	1	222				908	908	908	GMHEOBKL_00487	GDGGKMFM_00463	GLPENGBM_00906	DDOIMHED_01297	IHGJBHGH_00161	KPCNKHHG_00583	GECPELBE_00362	OGLOEOID_00254	OHADAMDC_00038	LLKMKGKN_00286	CGNPPKJC_00756	PEEHCJEF_00578	EOMBFJFO_00018	MDKMEHGF_00320	APLIFBKG_00425	IMKLPNNJ_00329	PGEODBAP_01606	CKCGEHEH_01074	ELCBOGFN_00187	FLMBMPLK_00548	GGACBJGE_00063	INPKKBDN_00341	ABKGPFCD_00087	GILCBIFJ_00020	JJPADNIB_01244	PJBPIELD_00099
oppF		Oligopeptide transport ATP-binding protein OppF	26	26	1	1	397				947	947	947	GMHEOBKL_00073	GDGGKMFM_00976	GLPENGBM_00567	DDOIMHED_01138	IHGJBHGH_00329	KPCNKHHG_00149	GECPELBE_00718	OGLOEOID_01431	OHADAMDC_00977	LLKMKGKN_00420	CGNPPKJC_00741	PEEHCJEF_00690	EOMBFJFO_00364	MDKMEHGF_01046	APLIFBKG_01186	IMKLPNNJ_01103	PGEODBAP_01441	CKCGEHEH_00909	ELCBOGFN_00951	FLMBMPLK_00743	GGACBJGE_00186	INPKKBDN_01324	ABKGPFCD_00294	GILCBIFJ_00438	JJPADNIB_01299	PJBPIELD_00899
manA		Mannose-6-phosphate isomerase ManA	26	26	1	1	1653				953	953	953	GMHEOBKL_00302	GDGGKMFM_00402	GLPENGBM_00433	DDOIMHED_00908	IHGJBHGH_00554	KPCNKHHG_01281	GECPELBE_00450	OGLOEOID_01280	OHADAMDC_00380	LLKMKGKN_00072	CGNPPKJC_00191	PEEHCJEF_00105	EOMBFJFO_00650	MDKMEHGF_01496	APLIFBKG_00748	IMKLPNNJ_00644	PGEODBAP_01212	CKCGEHEH_00678	ELCBOGFN_00679	FLMBMPLK_01465	GGACBJGE_01117	INPKKBDN_00452	ABKGPFCD_00304	GILCBIFJ_00602	JJPADNIB_00095	PJBPIELD_01534
group_2472		hypothetical protein	26	26	1	1	2512				1604	1604	1604	GMHEOBKL_01283	GDGGKMFM_01101	GLPENGBM_01476	DDOIMHED_00488	IHGJBHGH_00976	KPCNKHHG_01295	GECPELBE_01531	OGLOEOID_01364	OHADAMDC_01136	LLKMKGKN_00907	CGNPPKJC_01098	PEEHCJEF_00640	EOMBFJFO_00297	MDKMEHGF_00570	APLIFBKG_01538	IMKLPNNJ_01265	PGEODBAP_00780	CKCGEHEH_00279	ELCBOGFN_00858	FLMBMPLK_01087	GGACBJGE_01093	INPKKBDN_01367	ABKGPFCD_00629	GILCBIFJ_00480	JJPADNIB_01527	PJBPIELD_01285
group_2473		putative ABC transporter ATP-binding protein	26	26	1	1	1746				1736	1736	1736	GMHEOBKL_00378	GDGGKMFM_00321	GLPENGBM_00510	DDOIMHED_00831	IHGJBHGH_00630	KPCNKHHG_01443	GECPELBE_00527	OGLOEOID_00978	OHADAMDC_00299	LLKMKGKN_00596	CGNPPKJC_00328	PEEHCJEF_00024	EOMBFJFO_00255	MDKMEHGF_00066	APLIFBKG_00671	IMKLPNNJ_00563	PGEODBAP_01135	CKCGEHEH_00601	ELCBOGFN_00548	FLMBMPLK_00065	GGACBJGE_00333	INPKKBDN_00375	ABKGPFCD_01093	GILCBIFJ_00985	JJPADNIB_00176	PJBPIELD_00475
group_2474		hypothetical protein	26	26	1	1	789				692	692	692	GMHEOBKL_01028	GDGGKMFM_01522	GLPENGBM_01164	DDOIMHED_01480	IHGJBHGH_01678	KPCNKHHG_01389	GECPELBE_00005	OGLOEOID_00728	OHADAMDC_00891	LLKMKGKN_00827	CGNPPKJC_00969	PEEHCJEF_01576	EOMBFJFO_01395	MDKMEHGF_00800	APLIFBKG_01412	IMKLPNNJ_00976	PGEODBAP_00132	CKCGEHEH_01256	ELCBOGFN_01580	FLMBMPLK_00868	GGACBJGE_01249	INPKKBDN_01560	ABKGPFCD_01194	GILCBIFJ_01348	JJPADNIB_01200	PJBPIELD_00728
group_2475		hypothetical protein	26	26	1	1	2107				1676	1676	1676	GMHEOBKL_01228	GDGGKMFM_00300	GLPENGBM_00527	DDOIMHED_00814	IHGJBHGH_00660	KPCNKHHG_00836	GECPELBE_00544	OGLOEOID_01292	OHADAMDC_00278	LLKMKGKN_01115	CGNPPKJC_01010	PEEHCJEF_00003	EOMBFJFO_00837	MDKMEHGF_01589	APLIFBKG_00654	IMKLPNNJ_00542	PGEODBAP_01108	CKCGEHEH_00579	ELCBOGFN_00527	FLMBMPLK_00092	GGACBJGE_01183	INPKKBDN_00024	ABKGPFCD_00328	GILCBIFJ_00654	JJPADNIB_01424	PJBPIELD_01205
rplO		50S ribosomal protein L15	26	26	1	1	2466				449	449	449	GMHEOBKL_00651	GDGGKMFM_00266	GLPENGBM_00854	DDOIMHED_00531	IHGJBHGH_00933	KPCNKHHG_00284	GECPELBE_00828	OGLOEOID_00307	OHADAMDC_00253	LLKMKGKN_00177	CGNPPKJC_00382	PEEHCJEF_00736	EOMBFJFO_00515	MDKMEHGF_00423	APLIFBKG_01146	IMKLPNNJ_00411	PGEODBAP_00868	CKCGEHEH_00321	ELCBOGFN_00282	FLMBMPLK_00223	GGACBJGE_00376	INPKKBDN_00740	ABKGPFCD_00446	GILCBIFJ_00763	JJPADNIB_00835	PJBPIELD_01315
glgC		Glucose-1-phosphate adenylyltransferase	26	26	1	1	1982				1139	1139	1139	GMHEOBKL_00824	GDGGKMFM_00043	GLPENGBM_01512	DDOIMHED_00178	IHGJBHGH_01394	KPCNKHHG_00935	GECPELBE_01173	OGLOEOID_01499	OHADAMDC_00423	LLKMKGKN_00692	CGNPPKJC_00942	PEEHCJEF_00143	EOMBFJFO_01137	MDKMEHGF_00174	APLIFBKG_00184	IMKLPNNJ_00069	PGEODBAP_00393	CKCGEHEH_01527	ELCBOGFN_01456	FLMBMPLK_00278	GGACBJGE_00898	INPKKBDN_00883	ABKGPFCD_00921	GILCBIFJ_01141	JJPADNIB_01013	PJBPIELD_00221
group_2478		Methionine aminopeptidase 1, mitochondrial	26	26	1	1	2415				1757	1757	1757	GMHEOBKL_00153	GDGGKMFM_00213	GLPENGBM_00801	DDOIMHED_00584	IHGJBHGH_00880	KPCNKHHG_00231	GECPELBE_00881	OGLOEOID_00360	OHADAMDC_00200	LLKMKGKN_00124	CGNPPKJC_00538	PEEHCJEF_01378	EOMBFJFO_00112	MDKMEHGF_00476	APLIFBKG_01093	IMKLPNNJ_00464	PGEODBAP_00907	CKCGEHEH_00374	ELCBOGFN_00229	FLMBMPLK_00184	GGACBJGE_00652	INPKKBDN_00701	ABKGPFCD_00201	GILCBIFJ_00200	JJPADNIB_00782	PJBPIELD_00366
hflX		GTPase HflX	26	26	1	1	750				1265	1265	1265	GMHEOBKL_01067	GDGGKMFM_00746	GLPENGBM_01125	DDOIMHED_01519	IHGJBHGH_01639	KPCNKHHG_01559	GECPELBE_00044	OGLOEOID_00767	OHADAMDC_00930	LLKMKGKN_01241	CGNPPKJC_01372	PEEHCJEF_01240	EOMBFJFO_01020	MDKMEHGF_00839	APLIFBKG_01451	IMKLPNNJ_00937	PGEODBAP_00171	CKCGEHEH_01295	ELCBOGFN_01340	FLMBMPLK_00829	GGACBJGE_01145	INPKKBDN_01060	ABKGPFCD_01109	GILCBIFJ_01304	JJPADNIB_01239	PJBPIELD_00689
gtaB		UTP--glucose-1-phosphate uridylyltransferase	26	26	1	1	1316				887	887	887	GMHEOBKL_00843	GDGGKMFM_01170	GLPENGBM_01095	DDOIMHED_00714	IHGJBHGH_00761	KPCNKHHG_00870	GECPELBE_01391	OGLOEOID_00941	OHADAMDC_00959	LLKMKGKN_01496	CGNPPKJC_00782	PEEHCJEF_00795	EOMBFJFO_00804	MDKMEHGF_01308	APLIFBKG_01395	IMKLPNNJ_01445	PGEODBAP_01008	CKCGEHEH_00477	ELCBOGFN_01099	FLMBMPLK_01164	GGACBJGE_00922	INPKKBDN_01140	ABKGPFCD_00830	GILCBIFJ_00627	JJPADNIB_01343	PJBPIELD_01141
group_2481		putative response regulatory protein	26	26	1	1	2106				755	755	755	GMHEOBKL_01227	GDGGKMFM_00301	GLPENGBM_00526	DDOIMHED_00815	IHGJBHGH_00659	KPCNKHHG_00835	GECPELBE_00543	OGLOEOID_01293	OHADAMDC_00279	LLKMKGKN_01114	CGNPPKJC_01011	PEEHCJEF_00004	EOMBFJFO_00838	MDKMEHGF_01588	APLIFBKG_00655	IMKLPNNJ_00543	PGEODBAP_01109	CKCGEHEH_00580	ELCBOGFN_00528	FLMBMPLK_00091	GGACBJGE_01182	INPKKBDN_00023	ABKGPFCD_00329	GILCBIFJ_00653	JJPADNIB_01423	PJBPIELD_01206
mnmE		tRNA modification GTPase MnmE	26	26	1	1	1690				1379	1379	1379	GMHEOBKL_00337	GDGGKMFM_00364	GLPENGBM_00468	DDOIMHED_00873	IHGJBHGH_00589	KPCNKHHG_00700	GECPELBE_00485	OGLOEOID_01044	OHADAMDC_00342	LLKMKGKN_01134	CGNPPKJC_00287	PEEHCJEF_00067	EOMBFJFO_00211	MDKMEHGF_00023	APLIFBKG_00713	IMKLPNNJ_00606	PGEODBAP_01177	CKCGEHEH_00643	ELCBOGFN_00714	FLMBMPLK_00023	GGACBJGE_00622	INPKKBDN_00417	ABKGPFCD_00741	GILCBIFJ_00148	JJPADNIB_00128	PJBPIELD_00432
rplB		50S ribosomal protein L2	26	26	1	1	2450				833	833	833	GMHEOBKL_00667	GDGGKMFM_00250	GLPENGBM_00838	DDOIMHED_00547	IHGJBHGH_00917	KPCNKHHG_00268	GECPELBE_00844	OGLOEOID_00323	OHADAMDC_00237	LLKMKGKN_00161	CGNPPKJC_00366	PEEHCJEF_00752	EOMBFJFO_00531	MDKMEHGF_00439	APLIFBKG_01130	IMKLPNNJ_00427	PGEODBAP_00884	CKCGEHEH_00337	ELCBOGFN_00266	FLMBMPLK_00207	GGACBJGE_00360	INPKKBDN_00724	ABKGPFCD_00462	GILCBIFJ_00747	JJPADNIB_00819	PJBPIELD_01331
argS		Arginine--tRNA ligase	26	26	1	1	1194				1691	1691	1691	GMHEOBKL_01528	GDGGKMFM_00782	GLPENGBM_01038	DDOIMHED_00324	IHGJBHGH_01141	KPCNKHHG_01453	GECPELBE_01106	OGLOEOID_00909	OHADAMDC_00690	LLKMKGKN_01424	CGNPPKJC_01359	PEEHCJEF_00404	EOMBFJFO_00165	MDKMEHGF_00974	APLIFBKG_00039	IMKLPNNJ_00690	PGEODBAP_00614	CKCGEHEH_00119	ELCBOGFN_01019	FLMBMPLK_00810	GGACBJGE_00884	INPKKBDN_00461	ABKGPFCD_00950	GILCBIFJ_01006	JJPADNIB_00354	PJBPIELD_00855
pyrE		Orotate phosphoribosyltransferase	26	26	1	1	224				674	674	674	GMHEOBKL_00485	GDGGKMFM_00465	GLPENGBM_00904	DDOIMHED_01299	IHGJBHGH_00159	KPCNKHHG_00585	GECPELBE_00360	OGLOEOID_00256	OHADAMDC_00040	LLKMKGKN_00284	CGNPPKJC_00758	PEEHCJEF_00580	EOMBFJFO_00016	MDKMEHGF_00318	APLIFBKG_00423	IMKLPNNJ_00327	PGEODBAP_01608	CKCGEHEH_01076	ELCBOGFN_00185	FLMBMPLK_00550	GGACBJGE_00061	INPKKBDN_00343	ABKGPFCD_00089	GILCBIFJ_00022	JJPADNIB_01246	PJBPIELD_00097
dnaC		Replicative DNA helicase	26	26	1	1	51				1331	1331	1331	GMHEOBKL_01312	GDGGKMFM_00989	GLPENGBM_00558	DDOIMHED_01147	IHGJBHGH_00316	KPCNKHHG_01190	GECPELBE_00709	OGLOEOID_01392	OHADAMDC_01182	LLKMKGKN_00407	CGNPPKJC_01174	PEEHCJEF_01260	EOMBFJFO_00811	MDKMEHGF_01033	APLIFBKG_01305	IMKLPNNJ_01090	PGEODBAP_01450	CKCGEHEH_00918	ELCBOGFN_00512	FLMBMPLK_00752	GGACBJGE_00669	INPKKBDN_01389	ABKGPFCD_00610	GILCBIFJ_00968	JJPADNIB_01475	PJBPIELD_00886
group_2487		hypothetical protein	26	26	1	1	1591				1127	1127	1127	GMHEOBKL_01381	GDGGKMFM_01369	GLPENGBM_00362	DDOIMHED_00968	IHGJBHGH_00495	KPCNKHHG_00323	GECPELBE_00923	OGLOEOID_00402	OHADAMDC_01393	LLKMKGKN_00013	CGNPPKJC_00132	PEEHCJEF_00659	EOMBFJFO_01174	MDKMEHGF_01102	APLIFBKG_00587	IMKLPNNJ_01006	PGEODBAP_01274	CKCGEHEH_00739	ELCBOGFN_00373	FLMBMPLK_00377	GGACBJGE_00726	INPKKBDN_00668	ABKGPFCD_00901	GILCBIFJ_01148	JJPADNIB_00036	PJBPIELD_00741
brnQ		Branched-chain amino acid transport system 2 carrier protein	26	26	1	1	2414				1325	1325	1325	GMHEOBKL_00152	GDGGKMFM_00212	GLPENGBM_00800	DDOIMHED_00585	IHGJBHGH_00879	KPCNKHHG_00230	GECPELBE_00882	OGLOEOID_00361	OHADAMDC_00199	LLKMKGKN_00123	CGNPPKJC_00537	PEEHCJEF_01377	EOMBFJFO_00111	MDKMEHGF_00477	APLIFBKG_01092	IMKLPNNJ_00465	PGEODBAP_00908	CKCGEHEH_00375	ELCBOGFN_00228	FLMBMPLK_00183	GGACBJGE_00653	INPKKBDN_00700	ABKGPFCD_00202	GILCBIFJ_00201	JJPADNIB_00781	PJBPIELD_00365
group_2489		hypothetical protein	26	26	1	1	2201				1337	1337	1337	GMHEOBKL_00127	GDGGKMFM_00166	GLPENGBM_00949	DDOIMHED_00634	IHGJBHGH_00854	KPCNKHHG_00056	GECPELBE_00778	OGLOEOID_00544	OHADAMDC_00153	LLKMKGKN_01293	CGNPPKJC_00512	PEEHCJEF_00890	EOMBFJFO_01325	MDKMEHGF_00524	APLIFBKG_01038	IMKLPNNJ_00511	PGEODBAP_00942	CKCGEHEH_00402	ELCBOGFN_00655	FLMBMPLK_00155	GGACBJGE_00966	INPKKBDN_00978	ABKGPFCD_01096	GILCBIFJ_00551	JJPADNIB_00525	PJBPIELD_00319
glmS		Glutamine--fructose-6-phosphate aminotransferase [isomerizing]	26	26	1	1	1616				1823	1823	1823	GMHEOBKL_00776	GDGGKMFM_00906	GLPENGBM_00338	DDOIMHED_00944	IHGJBHGH_00519	KPCNKHHG_00347	GECPELBE_00947	OGLOEOID_00426	OHADAMDC_00831	LLKMKGKN_00037	CGNPPKJC_00156	PEEHCJEF_00683	EOMBFJFO_01292	MDKMEHGF_01078	APLIFBKG_00611	IMKLPNNJ_01030	PGEODBAP_01249	CKCGEHEH_00715	ELCBOGFN_00349	FLMBMPLK_00352	GGACBJGE_00993	INPKKBDN_00643	ABKGPFCD_00179	GILCBIFJ_01261	JJPADNIB_00060	PJBPIELD_00765
mntR		HTH-type transcriptional regulator MntR	26	26	1	1	229				641	641	641	GMHEOBKL_00480	GDGGKMFM_00470	GLPENGBM_00899	DDOIMHED_01304	IHGJBHGH_00154	KPCNKHHG_00590	GECPELBE_00355	OGLOEOID_00261	OHADAMDC_00045	LLKMKGKN_00279	CGNPPKJC_00763	PEEHCJEF_00585	EOMBFJFO_00011	MDKMEHGF_00313	APLIFBKG_00418	IMKLPNNJ_00322	PGEODBAP_01613	CKCGEHEH_01081	ELCBOGFN_00180	FLMBMPLK_00555	GGACBJGE_00056	INPKKBDN_00348	ABKGPFCD_00094	GILCBIFJ_00027	JJPADNIB_01251	PJBPIELD_00092
purD		Phosphoribosylamine--glycine ligase	26	26	1	1	864				1238	1238	1238	GMHEOBKL_01008	GDGGKMFM_01059	GLPENGBM_01183	DDOIMHED_01409	IHGJBHGH_00048	KPCNKHHG_01215	GECPELBE_00635	OGLOEOID_01159	OHADAMDC_01306	LLKMKGKN_00503	CGNPPKJC_01088	PEEHCJEF_01289	EOMBFJFO_00857	MDKMEHGF_01271	APLIFBKG_00928	IMKLPNNJ_01192	PGEODBAP_00063	CKCGEHEH_01185	ELCBOGFN_00011	FLMBMPLK_01514	GGACBJGE_00808	INPKKBDN_00216	ABKGPFCD_00273	GILCBIFJ_00776	JJPADNIB_00693	PJBPIELD_01117
ecfA2		Energy-coupling factor transporter ATP-binding protein EcfA2	26	26	1	1	2479				860	860	860	GMHEOBKL_00638	GDGGKMFM_00279	GLPENGBM_00867	DDOIMHED_00518	IHGJBHGH_00946	KPCNKHHG_00297	GECPELBE_00815	OGLOEOID_00294	OHADAMDC_00266	LLKMKGKN_01081	CGNPPKJC_00395	PEEHCJEF_00723	EOMBFJFO_00502	MDKMEHGF_00410	APLIFBKG_01159	IMKLPNNJ_00398	PGEODBAP_00855	CKCGEHEH_00308	ELCBOGFN_00295	FLMBMPLK_00931	GGACBJGE_00542	INPKKBDN_00753	ABKGPFCD_00683	GILCBIFJ_00950	JJPADNIB_00848	PJBPIELD_01302
gltX		Glutamate--tRNA ligase	26	26	1	1	1184				1478	1478	1478	GMHEOBKL_01491	GDGGKMFM_00771	GLPENGBM_01027	DDOIMHED_00335	IHGJBHGH_01130	KPCNKHHG_01434	GECPELBE_01095	OGLOEOID_01069	OHADAMDC_00701	LLKMKGKN_01200	CGNPPKJC_00663	PEEHCJEF_00869	EOMBFJFO_00154	MDKMEHGF_00963	APLIFBKG_00028	IMKLPNNJ_00701	PGEODBAP_00625	CKCGEHEH_00130	ELCBOGFN_01030	FLMBMPLK_00799	GGACBJGE_00752	INPKKBDN_00472	ABKGPFCD_00430	GILCBIFJ_00975	JJPADNIB_00365	PJBPIELD_00866
glgB_2		1,4-alpha-glucan branching enzyme GlgB	26	26	1	1	1981				1913	1913	1913	GMHEOBKL_00823	GDGGKMFM_00042	GLPENGBM_01511	DDOIMHED_00179	IHGJBHGH_01393	KPCNKHHG_00934	GECPELBE_01174	OGLOEOID_01500	OHADAMDC_00422	LLKMKGKN_00691	CGNPPKJC_00941	PEEHCJEF_00142	EOMBFJFO_01138	MDKMEHGF_00175	APLIFBKG_00183	IMKLPNNJ_00068	PGEODBAP_00394	CKCGEHEH_01528	ELCBOGFN_01455	FLMBMPLK_00279	GGACBJGE_00897	INPKKBDN_00882	ABKGPFCD_00922	GILCBIFJ_01142	JJPADNIB_01014	PJBPIELD_00222
isdF		putative heme-iron transport system permease protein IsdF	26	26	1	1	855				995	995	995	GMHEOBKL_01015	GDGGKMFM_01066	GLPENGBM_01190	DDOIMHED_01416	IHGJBHGH_00041	KPCNKHHG_01383	GECPELBE_00642	OGLOEOID_01533	OHADAMDC_01274	LLKMKGKN_01584	CGNPPKJC_01289	PEEHCJEF_01396	EOMBFJFO_01331	MDKMEHGF_01278	APLIFBKG_00935	IMKLPNNJ_01185	PGEODBAP_00070	CKCGEHEH_01192	ELCBOGFN_00018	FLMBMPLK_01413	GGACBJGE_01275	INPKKBDN_00209	ABKGPFCD_00266	GILCBIFJ_01402	JJPADNIB_00700	PJBPIELD_01110
group_2497		putative protein	26	26	1	1	700				1637	1637	1637	GMHEOBKL_00586	GDGGKMFM_00661	GLPENGBM_00028	DDOIMHED_01562	IHGJBHGH_01593	KPCNKHHG_00437	GECPELBE_00087	OGLOEOID_01441	OHADAMDC_00641	LLKMKGKN_00672	CGNPPKJC_01412	PEEHCJEF_00300	EOMBFJFO_01467	MDKMEHGF_01570	APLIFBKG_00811	IMKLPNNJ_00894	PGEODBAP_00215	CKCGEHEH_01339	ELCBOGFN_00870	FLMBMPLK_01297	GGACBJGE_01308	INPKKBDN_01542	ABKGPFCD_00770	GILCBIFJ_00806	JJPADNIB_00420	PJBPIELD_00559
mro		Aldose 1-epimerase	26	26	1	1	12				977	977	977	GMHEOBKL_01111	GDGGKMFM_01485	GLPENGBM_01489	DDOIMHED_00368	IHGJBHGH_01092	KPCNKHHG_01460	GECPELBE_01062	OGLOEOID_01328	OHADAMDC_01281	LLKMKGKN_01513	CGNPPKJC_01421	PEEHCJEF_01422	EOMBFJFO_01143	MDKMEHGF_01234	APLIFBKG_01578	IMKLPNNJ_01391	PGEODBAP_00660	CKCGEHEH_00165	ELCBOGFN_01481	FLMBMPLK_01575	GGACBJGE_00776	INPKKBDN_01513	ABKGPFCD_00853	GILCBIFJ_01085	JJPADNIB_01070	PJBPIELD_01474
metN_1		Methionine import ATP-binding protein MetN	26	26	1	1	2442				1013	1013	1013	GMHEOBKL_00677	GDGGKMFM_00240	GLPENGBM_00828	DDOIMHED_00557	IHGJBHGH_00907	KPCNKHHG_00258	GECPELBE_00854	OGLOEOID_00333	OHADAMDC_00227	LLKMKGKN_00151	CGNPPKJC_00356	PEEHCJEF_00762	EOMBFJFO_00139	MDKMEHGF_00449	APLIFBKG_01120	IMKLPNNJ_00437	PGEODBAP_00894	CKCGEHEH_00347	ELCBOGFN_00256	FLMBMPLK_00197	GGACBJGE_01038	INPKKBDN_00714	ABKGPFCD_01058	GILCBIFJ_01407	JJPADNIB_00809	PJBPIELD_00393
alsT		Amino-acid carrier protein AlsT	26	26	1	1	1937				1340	1340	1340	GMHEOBKL_01186	GDGGKMFM_00004	GLPENGBM_00720	DDOIMHED_00217	IHGJBHGH_01355	KPCNKHHG_01527	GECPELBE_01212	OGLOEOID_01385	OHADAMDC_00385	LLKMKGKN_01532	CGNPPKJC_01377	PEEHCJEF_00988	EOMBFJFO_01276	MDKMEHGF_00213	APLIFBKG_00145	IMKLPNNJ_00031	PGEODBAP_00432	CKCGEHEH_01566	ELCBOGFN_01556	FLMBMPLK_00317	GGACBJGE_00904	INPKKBDN_00844	ABKGPFCD_01024	GILCBIFJ_01160	JJPADNIB_01483	PJBPIELD_00260
rpsL		30S ribosomal protein S12	26	26	1	1	233				407	407	407	GMHEOBKL_00476	GDGGKMFM_00474	GLPENGBM_00895	DDOIMHED_01308	IHGJBHGH_00150	KPCNKHHG_00594	GECPELBE_00351	OGLOEOID_00265	OHADAMDC_00049	LLKMKGKN_00275	CGNPPKJC_00767	PEEHCJEF_00589	EOMBFJFO_00007	MDKMEHGF_00309	APLIFBKG_00414	IMKLPNNJ_00318	PGEODBAP_01617	CKCGEHEH_01085	ELCBOGFN_00176	FLMBMPLK_00559	GGACBJGE_00052	INPKKBDN_00352	ABKGPFCD_00098	GILCBIFJ_00031	JJPADNIB_01255	PJBPIELD_00088
group_2502		hypothetical protein	26	26	1	1	400				1493	1493	1493	GMHEOBKL_00070	GDGGKMFM_00973	GLPENGBM_00570	DDOIMHED_01135	IHGJBHGH_00332	KPCNKHHG_00146	GECPELBE_00721	OGLOEOID_01428	OHADAMDC_00980	LLKMKGKN_00423	CGNPPKJC_00738	PEEHCJEF_00693	EOMBFJFO_00367	MDKMEHGF_01049	APLIFBKG_01189	IMKLPNNJ_01106	PGEODBAP_01438	CKCGEHEH_00906	ELCBOGFN_00954	FLMBMPLK_00740	GGACBJGE_00189	INPKKBDN_01327	ABKGPFCD_00291	GILCBIFJ_00441	JJPADNIB_01296	PJBPIELD_00902
rpsJ		30S ribosomal protein S10	26	26	1	1	2446				308	308	308	GMHEOBKL_00671	GDGGKMFM_00246	GLPENGBM_00834	DDOIMHED_00551	IHGJBHGH_00913	KPCNKHHG_00264	GECPELBE_00848	OGLOEOID_00327	OHADAMDC_00233	LLKMKGKN_00157	CGNPPKJC_00362	PEEHCJEF_00756	EOMBFJFO_00535	MDKMEHGF_00443	APLIFBKG_01126	IMKLPNNJ_00431	PGEODBAP_00888	CKCGEHEH_00341	ELCBOGFN_00262	FLMBMPLK_00203	GGACBJGE_00356	INPKKBDN_00720	ABKGPFCD_00466	GILCBIFJ_00743	JJPADNIB_00815	PJBPIELD_01335
ruvB_1		Holliday junction ATP-dependent DNA helicase RuvB	26	26	1	1	1624				1586	1586	1586	GMHEOBKL_00768	GDGGKMFM_00898	GLPENGBM_00330	DDOIMHED_00936	IHGJBHGH_00527	KPCNKHHG_00355	GECPELBE_00955	OGLOEOID_00434	OHADAMDC_00823	LLKMKGKN_00045	CGNPPKJC_00164	PEEHCJEF_00924	EOMBFJFO_01365	MDKMEHGF_01070	APLIFBKG_00619	IMKLPNNJ_01038	PGEODBAP_01241	CKCGEHEH_00707	ELCBOGFN_00341	FLMBMPLK_00344	GGACBJGE_00288	INPKKBDN_00635	ABKGPFCD_00171	GILCBIFJ_00162	JJPADNIB_00068	PJBPIELD_00773
secY		Protein translocase subunit SecY	26	26	1	1	2467				1283	1283	1283	GMHEOBKL_00650	GDGGKMFM_00267	GLPENGBM_00855	DDOIMHED_00530	IHGJBHGH_00934	KPCNKHHG_00285	GECPELBE_00827	OGLOEOID_00306	OHADAMDC_00254	LLKMKGKN_00178	CGNPPKJC_00383	PEEHCJEF_00735	EOMBFJFO_00514	MDKMEHGF_00422	APLIFBKG_01147	IMKLPNNJ_00410	PGEODBAP_00867	CKCGEHEH_00320	ELCBOGFN_00283	FLMBMPLK_00224	GGACBJGE_00377	INPKKBDN_00741	ABKGPFCD_00445	GILCBIFJ_00764	JJPADNIB_00836	PJBPIELD_01314
group_2506		hypothetical protein	26	26	1	1	230				632	632	632	GMHEOBKL_00479	GDGGKMFM_00471	GLPENGBM_00898	DDOIMHED_01305	IHGJBHGH_00153	KPCNKHHG_00591	GECPELBE_00354	OGLOEOID_00262	OHADAMDC_00046	LLKMKGKN_00278	CGNPPKJC_00764	PEEHCJEF_00586	EOMBFJFO_00010	MDKMEHGF_00312	APLIFBKG_00417	IMKLPNNJ_00321	PGEODBAP_01614	CKCGEHEH_01082	ELCBOGFN_00179	FLMBMPLK_00556	GGACBJGE_00055	INPKKBDN_00349	ABKGPFCD_00095	GILCBIFJ_00028	JJPADNIB_01252	PJBPIELD_00091
group_2507		GTP cyclohydrolase 1 type 2	26	26	1	1	2199				773	773	773	GMHEOBKL_00125	GDGGKMFM_00164	GLPENGBM_00951	DDOIMHED_00636	IHGJBHGH_00852	KPCNKHHG_00054	GECPELBE_00776	OGLOEOID_00542	OHADAMDC_00151	LLKMKGKN_01291	CGNPPKJC_00510	PEEHCJEF_00892	EOMBFJFO_01323	MDKMEHGF_00526	APLIFBKG_01040	IMKLPNNJ_00513	PGEODBAP_00944	CKCGEHEH_00404	ELCBOGFN_00653	FLMBMPLK_00153	GGACBJGE_00964	INPKKBDN_00976	ABKGPFCD_01098	GILCBIFJ_00549	JJPADNIB_00527	PJBPIELD_00317
gmk		Guanylate kinase	26	26	1	1	658				569	569	569	GMHEOBKL_00545	GDGGKMFM_00620	GLPENGBM_00069	DDOIMHED_01603	IHGJBHGH_01552	KPCNKHHG_00396	GECPELBE_00128	OGLOEOID_01137	OHADAMDC_00600	LLKMKGKN_00832	CGNPPKJC_00447	PEEHCJEF_00341	EOMBFJFO_00070	MDKMEHGF_00928	APLIFBKG_00770	IMKLPNNJ_00853	PGEODBAP_00258	CKCGEHEH_01380	ELCBOGFN_01538	FLMBMPLK_01099	GGACBJGE_00912	INPKKBDN_01348	ABKGPFCD_00375	GILCBIFJ_00361	JJPADNIB_00461	PJBPIELD_00600
gltP		Proton/glutamate-aspartate symporter	26	26	1	1	2445				1232	1232	1232	GMHEOBKL_00672	GDGGKMFM_00245	GLPENGBM_00833	DDOIMHED_00552	IHGJBHGH_00912	KPCNKHHG_00263	GECPELBE_00849	OGLOEOID_00328	OHADAMDC_00232	LLKMKGKN_00156	CGNPPKJC_00361	PEEHCJEF_00757	EOMBFJFO_00536	MDKMEHGF_00444	APLIFBKG_01125	IMKLPNNJ_00432	PGEODBAP_00889	CKCGEHEH_00342	ELCBOGFN_00261	FLMBMPLK_00202	GGACBJGE_00355	INPKKBDN_00719	ABKGPFCD_00467	GILCBIFJ_00742	JJPADNIB_00814	PJBPIELD_01336
group_2510		hypothetical protein	26	26	1	1	473				650	650	650	GMHEOBKL_00006	GDGGKMFM_01300	GLPENGBM_01308	DDOIMHED_01069	IHGJBHGH_00396	KPCNKHHG_00495	GECPELBE_01422	OGLOEOID_01112	OHADAMDC_01076	LLKMKGKN_01526	CGNPPKJC_01521	PEEHCJEF_00964	EOMBFJFO_00408	MDKMEHGF_01402	APLIFBKG_01476	IMKLPNNJ_00209	PGEODBAP_01371	CKCGEHEH_00840	ELCBOGFN_00141	FLMBMPLK_00587	GGACBJGE_00208	INPKKBDN_00797	ABKGPFCD_00913	GILCBIFJ_00343	JJPADNIB_00908	PJBPIELD_01243
ftsL_1		Cell division protein FtsL	26	26	1	1	760				386	386	386	GMHEOBKL_01057	GDGGKMFM_00756	GLPENGBM_01135	DDOIMHED_01509	IHGJBHGH_01649	KPCNKHHG_01262	GECPELBE_00034	OGLOEOID_00757	OHADAMDC_00920	LLKMKGKN_00798	CGNPPKJC_00998	PEEHCJEF_01100	EOMBFJFO_00665	MDKMEHGF_00829	APLIFBKG_01441	IMKLPNNJ_00947	PGEODBAP_00161	CKCGEHEH_01285	ELCBOGFN_01216	FLMBMPLK_00839	GGACBJGE_01206	INPKKBDN_01070	ABKGPFCD_01004	GILCBIFJ_01192	JJPADNIB_01229	PJBPIELD_00699
rsmI		Ribosomal RNA small subunit methyltransferase I	26	26	1	1	1610				803	803	803	GMHEOBKL_00782	GDGGKMFM_00912	GLPENGBM_00344	DDOIMHED_00950	IHGJBHGH_00513	KPCNKHHG_00341	GECPELBE_00941	OGLOEOID_00420	OHADAMDC_00837	LLKMKGKN_00031	CGNPPKJC_00150	PEEHCJEF_00677	EOMBFJFO_01048	MDKMEHGF_01084	APLIFBKG_00605	IMKLPNNJ_01024	PGEODBAP_01255	CKCGEHEH_00721	ELCBOGFN_00355	FLMBMPLK_00358	GGACBJGE_01166	INPKKBDN_00649	ABKGPFCD_00185	GILCBIFJ_01000	JJPADNIB_00054	PJBPIELD_00759
gmuA		PTS system oligo-beta-mannoside-specific EIIA component	26	26	1	1	2115				314	314	314	GMHEOBKL_01234	GDGGKMFM_00294	GLPENGBM_00533	DDOIMHED_00808	IHGJBHGH_00666	KPCNKHHG_00843	GECPELBE_00550	OGLOEOID_01286	OHADAMDC_01501	LLKMKGKN_01121	CGNPPKJC_01004	PEEHCJEF_01519	EOMBFJFO_00831	MDKMEHGF_01618	APLIFBKG_00648	IMKLPNNJ_01630	PGEODBAP_01102	CKCGEHEH_00573	ELCBOGFN_00521	FLMBMPLK_00098	GGACBJGE_00558	INPKKBDN_00030	ABKGPFCD_00322	GILCBIFJ_00660	JJPADNIB_01430	PJBPIELD_01199
trpS		Tryptophan--tRNA ligase	26	26	1	1	281				1001	1001	1001	GMHEOBKL_01273	GDGGKMFM_01151	GLPENGBM_01058	DDOIMHED_01370	IHGJBHGH_00088	KPCNKHHG_00650	GECPELBE_00596	OGLOEOID_01189	OHADAMDC_00111	LLKMKGKN_01044	CGNPPKJC_00855	PEEHCJEF_00270	EOMBFJFO_00101	MDKMEHGF_00247	APLIFBKG_00889	IMKLPNNJ_00256	PGEODBAP_00025	CKCGEHEH_01147	ELCBOGFN_00412	FLMBMPLK_01001	GGACBJGE_00159	INPKKBDN_00254	ABKGPFCD_00421	GILCBIFJ_01124	JJPADNIB_01410	PJBPIELD_00026
mreB		Cell shape-determining protein MreB	26	26	1	1	788				1013	1013	1013	GMHEOBKL_01029	GDGGKMFM_01521	GLPENGBM_01163	DDOIMHED_01481	IHGJBHGH_01677	KPCNKHHG_01390	GECPELBE_00006	OGLOEOID_00729	OHADAMDC_00892	LLKMKGKN_00826	CGNPPKJC_00970	PEEHCJEF_01575	EOMBFJFO_01394	MDKMEHGF_00801	APLIFBKG_01413	IMKLPNNJ_00975	PGEODBAP_00133	CKCGEHEH_01257	ELCBOGFN_01581	FLMBMPLK_00867	GGACBJGE_01250	INPKKBDN_01559	ABKGPFCD_01195	GILCBIFJ_01347	JJPADNIB_01201	PJBPIELD_00727
group_2516		hypothetical protein	26	26	1	1	489			Hypothetical protein with no hits to refseq/uniprot/clusters/cdd/tigrfams/pfam overlapping another protein with hits	665	665	665	GMHEOBKL_01326	GDGGKMFM_01315	GLPENGBM_01323	DDOIMHED_01054	IHGJBHGH_00412	KPCNKHHG_00510	GECPELBE_01437	OGLOEOID_01097	OHADAMDC_01091	LLKMKGKN_01212	CGNPPKJC_01185	PEEHCJEF_00979	EOMBFJFO_00393	MDKMEHGF_01417	APLIFBKG_01461	IMKLPNNJ_00224	PGEODBAP_01356	CKCGEHEH_00825	ELCBOGFN_01611	FLMBMPLK_00572	GGACBJGE_01430	INPKKBDN_00782	ABKGPFCD_01332	GILCBIFJ_01480	JJPADNIB_00923	PJBPIELD_01228
manZ_1		PTS system mannose-specific EIID component	26	26	1	1	1375				815	815	815	GMHEOBKL_00442	GDGGKMFM_00525	GLPENGBM_00752	DDOIMHED_00772	IHGJBHGH_00702	KPCNKHHG_00968	GECPELBE_01223	OGLOEOID_00483	OHADAMDC_00519	LLKMKGKN_00216	CGNPPKJC_00232	PEEHCJEF_00218	EOMBFJFO_00975	MDKMEHGF_00752	APLIFBKG_00984	IMKLPNNJ_00772	PGEODBAP_01068	CKCGEHEH_00535	ELCBOGFN_00925	FLMBMPLK_01036	GGACBJGE_00443	INPKKBDN_00064	ABKGPFCD_00674	GILCBIFJ_00849	JJPADNIB_01128	PJBPIELD_00510
ywlC		Threonylcarbamoyl-AMP synthase	26	26	1	1	1636				1034	1034	1034	GMHEOBKL_00756	GDGGKMFM_01249	GLPENGBM_00318	DDOIMHED_00924	IHGJBHGH_00539	KPCNKHHG_00366	GECPELBE_00967	OGLOEOID_00446	OHADAMDC_01013	LLKMKGKN_00057	CGNPPKJC_00176	PEEHCJEF_01461	EOMBFJFO_00718	MDKMEHGF_01386	APLIFBKG_00631	IMKLPNNJ_01517	PGEODBAP_01230	CKCGEHEH_00695	ELCBOGFN_00329	FLMBMPLK_00333	GGACBJGE_00927	INPKKBDN_00624	ABKGPFCD_00159	GILCBIFJ_00174	JJPADNIB_00080	PJBPIELD_01446
lacE		PTS system lactose-specific EIICB component	26	26	1	1	1706				1703	1703	1703	GMHEOBKL_00349	GDGGKMFM_00352	GLPENGBM_00480	DDOIMHED_00861	IHGJBHGH_00601	KPCNKHHG_00712	GECPELBE_00497	OGLOEOID_01056	OHADAMDC_00330	LLKMKGKN_01146	CGNPPKJC_00299	PEEHCJEF_00055	EOMBFJFO_00199	MDKMEHGF_00035	APLIFBKG_00701	IMKLPNNJ_00594	PGEODBAP_01165	CKCGEHEH_00631	ELCBOGFN_00726	FLMBMPLK_00035	GGACBJGE_00634	INPKKBDN_00405	ABKGPFCD_01187	GILCBIFJ_00136	JJPADNIB_00147	PJBPIELD_00444
group_252		hypothetical protein	26	26	1	1	611			Hypothetical protein with no hits to refseq/uniprot/clusters/cdd/tigrfams/pfam overlapping another protein with hits	392	458	455	GMHEOBKL_01589	GDGGKMFM_00575	GLPENGBM_00094	DDOIMHED_01628	IHGJBHGH_01507	KPCNKHHG_01125	GECPELBE_00153	OGLOEOID_01611	OHADAMDC_00555	LLKMKGKN_01579	CGNPPKJC_00493	PEEHCJEF_01112	EOMBFJFO_01350	MDKMEHGF_00883	APLIFBKG_00227	IMKLPNNJ_00808	PGEODBAP_00284	CKCGEHEH_01425	ELCBOGFN_01593	FLMBMPLK_00699	GGACBJGE_01434	INPKKBDN_00526	ABKGPFCD_01305	GILCBIFJ_01369	JJPADNIB_01597	PJBPIELD_00645
group_2520		hypothetical protein	26	26	1	1	1957				461	461	461	GMHEOBKL_00803	GDGGKMFM_00022	GLPENGBM_01268	DDOIMHED_00199	IHGJBHGH_01373	KPCNKHHG_01081	GECPELBE_01194	OGLOEOID_01457	OHADAMDC_00403	LLKMKGKN_00888	CGNPPKJC_01269	PEEHCJEF_00122	EOMBFJFO_00917	MDKMEHGF_00195	APLIFBKG_00163	IMKLPNNJ_00049	PGEODBAP_00414	CKCGEHEH_01548	ELCBOGFN_01054	FLMBMPLK_00299	GGACBJGE_01061	INPKKBDN_00862	ABKGPFCD_01394	GILCBIFJ_00267	JJPADNIB_01539	PJBPIELD_00242
mneS		Manganese efflux system protein MneS	26	26	1	1	1637				992	992	992	GMHEOBKL_00755	GDGGKMFM_01248	GLPENGBM_00317	DDOIMHED_00923	IHGJBHGH_00540	KPCNKHHG_00367	GECPELBE_00968	OGLOEOID_00447	OHADAMDC_01012	LLKMKGKN_00058	CGNPPKJC_00177	PEEHCJEF_01460	EOMBFJFO_00719	MDKMEHGF_01387	APLIFBKG_00632	IMKLPNNJ_01516	PGEODBAP_01229	CKCGEHEH_00694	ELCBOGFN_00328	FLMBMPLK_00332	GGACBJGE_00926	INPKKBDN_00623	ABKGPFCD_00158	GILCBIFJ_00175	JJPADNIB_00081	PJBPIELD_01447
coaBC		Coenzyme A biosynthesis bifunctional protein CoaBC	26	26	1	1	656				1172	1172	1172	GMHEOBKL_00543	GDGGKMFM_00618	GLPENGBM_00071	DDOIMHED_01605	IHGJBHGH_01550	KPCNKHHG_00394	GECPELBE_00130	OGLOEOID_01135	OHADAMDC_00598	LLKMKGKN_00834	CGNPPKJC_00449	PEEHCJEF_00343	EOMBFJFO_00072	MDKMEHGF_00926	APLIFBKG_00768	IMKLPNNJ_00851	PGEODBAP_00260	CKCGEHEH_01382	ELCBOGFN_01536	FLMBMPLK_01097	GGACBJGE_00914	INPKKBDN_01350	ABKGPFCD_00373	GILCBIFJ_00359	JJPADNIB_00463	PJBPIELD_00602
group_2523		Deoxyguanosine kinase	26	26	1	1	2564				641	641	641	GMHEOBKL_01615	GDGGKMFM_00698	GLPENGBM_01296	DDOIMHED_00454	IHGJBHGH_01011	KPCNKHHG_00471	GECPELBE_01148	OGLOEOID_00601	OHADAMDC_00737	LLKMKGKN_01328	CGNPPKJC_01608	PEEHCJEF_01324	EOMBFJFO_00182	MDKMEHGF_00604	APLIFBKG_01282	IMKLPNNJ_01159	PGEODBAP_00741	CKCGEHEH_00239	ELCBOGFN_01267	FLMBMPLK_01585	GGACBJGE_01122	INPKKBDN_01253	ABKGPFCD_01136	GILCBIFJ_00223	JJPADNIB_00949	PJBPIELD_00955
group_2524		hypothetical protein	26	26	1	1	1595				380	380	380	GMHEOBKL_01377	GDGGKMFM_01373	GLPENGBM_00358	DDOIMHED_00964	IHGJBHGH_00499	KPCNKHHG_00327	GECPELBE_00927	OGLOEOID_00406	OHADAMDC_01397	LLKMKGKN_00017	CGNPPKJC_00136	PEEHCJEF_00663	EOMBFJFO_01178	MDKMEHGF_01098	APLIFBKG_00591	IMKLPNNJ_01010	PGEODBAP_01270	CKCGEHEH_00735	ELCBOGFN_00369	FLMBMPLK_00373	GGACBJGE_00730	INPKKBDN_00664	ABKGPFCD_00905	GILCBIFJ_01152	JJPADNIB_00040	PJBPIELD_00745
group_2525		hypothetical protein	26	26	1	1	1739				605	605	605	GMHEOBKL_00376	GDGGKMFM_00323	GLPENGBM_00508	DDOIMHED_00833	IHGJBHGH_00628	KPCNKHHG_01445	GECPELBE_00525	OGLOEOID_00976	OHADAMDC_00301	LLKMKGKN_00598	CGNPPKJC_00326	PEEHCJEF_00026	EOMBFJFO_00253	MDKMEHGF_00064	APLIFBKG_00673	IMKLPNNJ_00565	PGEODBAP_01137	CKCGEHEH_00603	ELCBOGFN_00550	FLMBMPLK_00063	GGACBJGE_00335	INPKKBDN_00377	ABKGPFCD_01091	GILCBIFJ_00987	JJPADNIB_00174	PJBPIELD_00473
rny		Ribonuclease Y	26	26	1	1	2016				1541	1541	1541	GMHEOBKL_00920	GDGGKMFM_00077	GLPENGBM_00278	DDOIMHED_00144	IHGJBHGH_01428	KPCNKHHG_01036	GECPELBE_01510	OGLOEOID_00838	OHADAMDC_00457	LLKMKGKN_01181	CGNPPKJC_00570	PEEHCJEF_01147	EOMBFJFO_00658	MDKMEHGF_00140	APLIFBKG_00218	IMKLPNNJ_00103	PGEODBAP_00354	CKCGEHEH_01493	ELCBOGFN_00600	FLMBMPLK_00244	GGACBJGE_01193	INPKKBDN_00138	ABKGPFCD_01258	GILCBIFJ_00241	JJPADNIB_00979	PJBPIELD_00187
pulA		Pullulanase	26	26	1	1	1986				1847	1847	1847	GMHEOBKL_00828	GDGGKMFM_00047	GLPENGBM_01516	DDOIMHED_00174	IHGJBHGH_01398	KPCNKHHG_00939	GECPELBE_01169	OGLOEOID_00868	OHADAMDC_00427	LLKMKGKN_00696	CGNPPKJC_00540	PEEHCJEF_00147	EOMBFJFO_01453	MDKMEHGF_00170	APLIFBKG_00188	IMKLPNNJ_00073	PGEODBAP_00389	CKCGEHEH_01523	ELCBOGFN_01460	FLMBMPLK_00274	GGACBJGE_01236	INPKKBDN_00887	ABKGPFCD_00545	GILCBIFJ_01171	JJPADNIB_01009	PJBPIELD_00217
urdA_1		Urocanate reductase	26	26	1	1	2527				617	617	617	GMHEOBKL_01296	GDGGKMFM_01114	GLPENGBM_01463	DDOIMHED_00475	IHGJBHGH_00989	KPCNKHHG_01479	GECPELBE_01518	OGLOEOID_01351	OHADAMDC_01123	LLKMKGKN_00920	CGNPPKJC_01111	PEEHCJEF_00627	EOMBFJFO_00310	MDKMEHGF_00583	APLIFBKG_01525	IMKLPNNJ_01278	PGEODBAP_00767	CKCGEHEH_00266	ELCBOGFN_00845	FLMBMPLK_01074	GGACBJGE_01382	INPKKBDN_01354	ABKGPFCD_00588	GILCBIFJ_00493	JJPADNIB_01514	PJBPIELD_01272
ybiT_1		putative ABC transporter ATP-binding protein YbiT	26	26	1	1	1180				1589	1589	1589	GMHEOBKL_01495	GDGGKMFM_00767	GLPENGBM_01023	DDOIMHED_00339	IHGJBHGH_01126	KPCNKHHG_01430	GECPELBE_01091	OGLOEOID_01073	OHADAMDC_00705	LLKMKGKN_01196	CGNPPKJC_00667	PEEHCJEF_00873	EOMBFJFO_00150	MDKMEHGF_00959	APLIFBKG_00024	IMKLPNNJ_00705	PGEODBAP_00629	CKCGEHEH_00134	ELCBOGFN_01034	FLMBMPLK_00795	GGACBJGE_00756	INPKKBDN_00476	ABKGPFCD_00426	GILCBIFJ_00971	JJPADNIB_00369	PJBPIELD_00870
rplS		50S ribosomal protein L19	26	26	1	1	675				347	347	347	GMHEOBKL_00561	GDGGKMFM_00636	GLPENGBM_00053	DDOIMHED_01587	IHGJBHGH_01568	KPCNKHHG_00412	GECPELBE_00112	OGLOEOID_01313	OHADAMDC_00616	LLKMKGKN_01463	CGNPPKJC_00431	PEEHCJEF_00325	EOMBFJFO_00054	MDKMEHGF_00944	APLIFBKG_00786	IMKLPNNJ_00869	PGEODBAP_00242	CKCGEHEH_01364	ELCBOGFN_00895	FLMBMPLK_01115	GGACBJGE_00580	INPKKBDN_01415	ABKGPFCD_00760	GILCBIFJ_01070	JJPADNIB_00445	PJBPIELD_00584
purN		Phosphoribosylglycinamide formyltransferase	26	26	1	1	866				560	560	560	GMHEOBKL_01006	GDGGKMFM_01057	GLPENGBM_01181	DDOIMHED_01407	IHGJBHGH_00050	KPCNKHHG_01217	GECPELBE_00633	OGLOEOID_01157	OHADAMDC_01304	LLKMKGKN_00505	CGNPPKJC_01086	PEEHCJEF_01291	EOMBFJFO_00859	MDKMEHGF_01269	APLIFBKG_00926	IMKLPNNJ_01194	PGEODBAP_00061	CKCGEHEH_01183	ELCBOGFN_00009	FLMBMPLK_01516	GGACBJGE_00806	INPKKBDN_00218	ABKGPFCD_00275	GILCBIFJ_00778	JJPADNIB_00691	PJBPIELD_01119
ulaA_1		Ascorbate-specific PTS system EIIC component	26	26	1	1	243				1457	1457	1457	GMHEOBKL_01465	GDGGKMFM_00484	GLPENGBM_01366	DDOIMHED_01318	IHGJBHGH_00140	KPCNKHHG_00604	GECPELBE_00341	OGLOEOID_01545	OHADAMDC_00059	LLKMKGKN_00265	CGNPPKJC_01439	PEEHCJEF_00599	EOMBFJFO_01228	MDKMEHGF_00299	APLIFBKG_00404	IMKLPNNJ_00308	PGEODBAP_01627	CKCGEHEH_01095	ELCBOGFN_00166	FLMBMPLK_01449	GGACBJGE_00681	INPKKBDN_00362	ABKGPFCD_00792	GILCBIFJ_01033	JJPADNIB_01265	PJBPIELD_00078
manX_1		PTS system mannose-specific EIIAB component	26	26	1	1	1379				431	431	431	GMHEOBKL_00446	GDGGKMFM_00521	GLPENGBM_00748	DDOIMHED_00776	IHGJBHGH_00698	KPCNKHHG_00964	GECPELBE_01219	OGLOEOID_00479	OHADAMDC_00523	LLKMKGKN_00212	CGNPPKJC_00228	PEEHCJEF_00222	EOMBFJFO_00979	MDKMEHGF_00748	APLIFBKG_00988	IMKLPNNJ_00776	PGEODBAP_01072	CKCGEHEH_00539	ELCBOGFN_00921	FLMBMPLK_01040	GGACBJGE_00447	INPKKBDN_00060	ABKGPFCD_00670	GILCBIFJ_00845	JJPADNIB_01132	PJBPIELD_00506
recF_1		DNA replication and repair protein RecF	26	26	1	1	1663				1109	1109	1109	GMHEOBKL_00311	GDGGKMFM_00390	GLPENGBM_00442	DDOIMHED_00899	IHGJBHGH_00563	KPCNKHHG_01272	GECPELBE_00459	OGLOEOID_01271	OHADAMDC_00368	LLKMKGKN_00081	CGNPPKJC_00200	PEEHCJEF_00093	EOMBFJFO_00638	MDKMEHGF_01484	APLIFBKG_00739	IMKLPNNJ_00632	PGEODBAP_01203	CKCGEHEH_00669	ELCBOGFN_00688	FLMBMPLK_01456	GGACBJGE_00800	INPKKBDN_00443	ABKGPFCD_00313	GILCBIFJ_00593	JJPADNIB_00104	PJBPIELD_00406
glxR		CRP-like cAMP-activated global transcriptional regulator	26	26	1	1	479				707	707	707	GMHEOBKL_00001	GDGGKMFM_01305	GLPENGBM_01313	DDOIMHED_01064	IHGJBHGH_00401	KPCNKHHG_00500	GECPELBE_01427	OGLOEOID_01107	OHADAMDC_01081	LLKMKGKN_01521	CGNPPKJC_01526	PEEHCJEF_00969	EOMBFJFO_00403	MDKMEHGF_01407	APLIFBKG_01471	IMKLPNNJ_00214	PGEODBAP_01366	CKCGEHEH_00835	ELCBOGFN_00146	FLMBMPLK_00582	GGACBJGE_00203	INPKKBDN_00792	ABKGPFCD_00918	GILCBIFJ_00348	JJPADNIB_00913	PJBPIELD_01238
group_2536		hypothetical protein	26	26	1	1	2233				1697	1697	1697	GMHEOBKL_00146	GDGGKMFM_00187	GLPENGBM_01442	DDOIMHED_00609	IHGJBHGH_00873	KPCNKHHG_00083	GECPELBE_00803	OGLOEOID_00569	OHADAMDC_00174	LLKMKGKN_00116	CGNPPKJC_00531	PEEHCJEF_01164	EOMBFJFO_00633	MDKMEHGF_00503	APLIFBKG_01015	IMKLPNNJ_00490	PGEODBAP_00914	CKCGEHEH_00381	ELCBOGFN_00676	FLMBMPLK_00177	GGACBJGE_00168	INPKKBDN_00694	ABKGPFCD_00209	GILCBIFJ_00206	JJPADNIB_00504	PJBPIELD_00340
thrZ		Threonine--tRNA ligase 2	26	26	1	1	1208				1907	1907	1907	GMHEOBKL_01392	GDGGKMFM_00796	GLPENGBM_01600	DDOIMHED_00311	IHGJBHGH_01154	KPCNKHHG_01417	GECPELBE_01553	OGLOEOID_00896	OHADAMDC_00676	LLKMKGKN_01397	CGNPPKJC_01478	PEEHCJEF_00418	EOMBFJFO_01416	MDKMEHGF_00988	APLIFBKG_00052	IMKLPNNJ_00676	PGEODBAP_00601	CKCGEHEH_00106	ELCBOGFN_01414	FLMBMPLK_00421	GGACBJGE_01086	INPKKBDN_00533	ABKGPFCD_01204	GILCBIFJ_00681	JJPADNIB_00341	PJBPIELD_00841
valS		Valine--tRNA ligase	26	26	1	1	895				2627	2627	2627	GMHEOBKL_01181	GDGGKMFM_01144	GLPENGBM_01065	DDOIMHED_01377	IHGJBHGH_00080	KPCNKHHG_00658	GECPELBE_00603	OGLOEOID_01228	OHADAMDC_00118	LLKMKGKN_00535	CGNPPKJC_00949	PEEHCJEF_00277	EOMBFJFO_00094	MDKMEHGF_01442	APLIFBKG_00896	IMKLPNNJ_00249	PGEODBAP_00032	CKCGEHEH_01154	ELCBOGFN_00405	FLMBMPLK_00994	GGACBJGE_00152	INPKKBDN_00247	ABKGPFCD_00247	GILCBIFJ_00377	JJPADNIB_00662	PJBPIELD_00019
rlmH		Ribosomal RNA large subunit methyltransferase H	26	26	1	1	1646				479	479	479	GMHEOBKL_00746	GDGGKMFM_01239	GLPENGBM_00308	DDOIMHED_00914	IHGJBHGH_00549	KPCNKHHG_00376	GECPELBE_00977	OGLOEOID_00456	OHADAMDC_01003	LLKMKGKN_00067	CGNPPKJC_00186	PEEHCJEF_01588	EOMBFJFO_00728	MDKMEHGF_01396	APLIFBKG_00641	IMKLPNNJ_01507	PGEODBAP_01220	CKCGEHEH_00685	ELCBOGFN_00319	FLMBMPLK_00323	GGACBJGE_00934	INPKKBDN_00614	ABKGPFCD_00299	GILCBIFJ_00184	JJPADNIB_00090	PJBPIELD_01456
pnp		Polyribonucleotide nucleotidyltransferase	26	26	1	1	2012				2084	2084	2084	GMHEOBKL_00924	GDGGKMFM_00073	GLPENGBM_00282	DDOIMHED_00148	IHGJBHGH_01424	KPCNKHHG_01032	GECPELBE_01514	OGLOEOID_00842	OHADAMDC_00453	LLKMKGKN_01185	CGNPPKJC_00566	PEEHCJEF_00173	EOMBFJFO_00654	MDKMEHGF_00144	APLIFBKG_00214	IMKLPNNJ_00099	PGEODBAP_00358	CKCGEHEH_01497	ELCBOGFN_00604	FLMBMPLK_00248	GGACBJGE_01345	INPKKBDN_00134	ABKGPFCD_01169	GILCBIFJ_00245	JJPADNIB_00983	PJBPIELD_00191
potD		Spermidine/putrescine-binding periplasmic protein	26	26	1	1	279				1031	1031	1031	GMHEOBKL_01271	GDGGKMFM_01153	GLPENGBM_01056	DDOIMHED_01368	IHGJBHGH_00090	KPCNKHHG_00648	GECPELBE_00594	OGLOEOID_01191	OHADAMDC_00109	LLKMKGKN_01046	CGNPPKJC_00857	PEEHCJEF_00268	EOMBFJFO_00103	MDKMEHGF_00249	APLIFBKG_00887	IMKLPNNJ_00258	PGEODBAP_00023	CKCGEHEH_01145	ELCBOGFN_00414	FLMBMPLK_01003	GGACBJGE_01258	INPKKBDN_00256	ABKGPFCD_00419	GILCBIFJ_01126	JJPADNIB_01408	PJBPIELD_00028
atpA_2		ATP synthase subunit alpha	26	26	1	1	1306				1502	1502	1502	GMHEOBKL_00853	GDGGKMFM_01181	GLPENGBM_01105	DDOIMHED_00704	IHGJBHGH_00771	KPCNKHHG_00881	GECPELBE_01401	OGLOEOID_00931	OHADAMDC_00948	LLKMKGKN_01310	CGNPPKJC_00792	PEEHCJEF_00784	EOMBFJFO_00793	MDKMEHGF_01319	APLIFBKG_01385	IMKLPNNJ_01456	PGEODBAP_00998	CKCGEHEH_00467	ELCBOGFN_01109	FLMBMPLK_01154	GGACBJGE_00845	INPKKBDN_01150	ABKGPFCD_01155	GILCBIFJ_00584	JJPADNIB_01353	PJBPIELD_01152
ybeY		Endoribonuclease YbeY	26	26	1	1	2189				449	449	449	GMHEOBKL_00115	GDGGKMFM_00154	GLPENGBM_00961	DDOIMHED_00646	IHGJBHGH_00842	KPCNKHHG_00044	GECPELBE_00766	OGLOEOID_00532	OHADAMDC_00141	LLKMKGKN_01281	CGNPPKJC_00500	PEEHCJEF_00902	EOMBFJFO_01107	MDKMEHGF_00536	APLIFBKG_01050	IMKLPNNJ_00523	PGEODBAP_00954	CKCGEHEH_00414	ELCBOGFN_00643	FLMBMPLK_00143	GGACBJGE_00318	INPKKBDN_00966	ABKGPFCD_00349	GILCBIFJ_00539	JJPADNIB_00537	PJBPIELD_00307
group_2544		hypothetical protein	26	26	1	1	1069				575	575	575	GMHEOBKL_01206	GDGGKMFM_01444	GLPENGBM_00701	DDOIMHED_00236	IHGJBHGH_01335	KPCNKHHG_00218	GECPELBE_01041	OGLOEOID_00621	OHADAMDC_01353	LLKMKGKN_01438	CGNPPKJC_01465	PEEHCJEF_01008	EOMBFJFO_00932	MDKMEHGF_00233	APLIFBKG_00126	IMKLPNNJ_00011	PGEODBAP_00451	CKCGEHEH_01586	ELCBOGFN_00998	FLMBMPLK_01555	GGACBJGE_00509	INPKKBDN_01441	ABKGPFCD_00822	GILCBIFJ_00565	JJPADNIB_01445	PJBPIELD_00280
pepF1_1		Oligoendopeptidase F, plasmid	26	26	1	1	2231				1745	1745	1745	GMHEOBKL_00144	GDGGKMFM_00185	GLPENGBM_01440	DDOIMHED_00611	IHGJBHGH_00871	KPCNKHHG_00081	GECPELBE_00801	OGLOEOID_00567	OHADAMDC_00172	LLKMKGKN_00114	CGNPPKJC_00529	PEEHCJEF_01166	EOMBFJFO_00631	MDKMEHGF_00505	APLIFBKG_01017	IMKLPNNJ_00492	PGEODBAP_00916	CKCGEHEH_00383	ELCBOGFN_00674	FLMBMPLK_00175	GGACBJGE_00166	INPKKBDN_00692	ABKGPFCD_00211	GILCBIFJ_00208	JJPADNIB_00506	PJBPIELD_00338
bglH		Aryl-phospho-beta-D-glucosidase BglH	26	26	1	1	480				1469	1469	1469	GMHEOBKL_01317	GDGGKMFM_01306	GLPENGBM_01314	DDOIMHED_01063	IHGJBHGH_00403	KPCNKHHG_00501	GECPELBE_01428	OGLOEOID_01106	OHADAMDC_01082	LLKMKGKN_01221	CGNPPKJC_01194	PEEHCJEF_00970	EOMBFJFO_00402	MDKMEHGF_01408	APLIFBKG_01470	IMKLPNNJ_00215	PGEODBAP_01365	CKCGEHEH_00834	ELCBOGFN_00147	FLMBMPLK_00581	GGACBJGE_00202	INPKKBDN_00791	ABKGPFCD_00789	GILCBIFJ_00349	JJPADNIB_00914	PJBPIELD_01237
pepD_2		Cytosol non-specific dipeptidase	26	26	1	1	717				1439	1439	1439	GMHEOBKL_00601	GDGGKMFM_00718	GLPENGBM_00013	DDOIMHED_01547	IHGJBHGH_01608	KPCNKHHG_01406	GECPELBE_00072	OGLOEOID_01251	OHADAMDC_01154	LLKMKGKN_00657	CGNPPKJC_01351	PEEHCJEF_01344	EOMBFJFO_00758	MDKMEHGF_00867	APLIFBKG_00826	IMKLPNNJ_00909	PGEODBAP_00201	CKCGEHEH_01323	ELCBOGFN_01252	FLMBMPLK_01311	GGACBJGE_00476	INPKKBDN_01285	ABKGPFCD_01038	GILCBIFJ_00691	JJPADNIB_00405	PJBPIELD_00661
gatD		Lipid II isoglutaminyl synthase (glutamine-hydrolyzing) subunit GatD	26	26	1	1	2419				710	710	710	GMHEOBKL_00157	GDGGKMFM_00217	GLPENGBM_00805	DDOIMHED_00580	IHGJBHGH_00884	KPCNKHHG_00235	GECPELBE_00877	OGLOEOID_00356	OHADAMDC_00204	LLKMKGKN_00128	CGNPPKJC_00333	PEEHCJEF_01382	EOMBFJFO_00116	MDKMEHGF_00472	APLIFBKG_01097	IMKLPNNJ_00460	PGEODBAP_00903	CKCGEHEH_00370	ELCBOGFN_00233	FLMBMPLK_00188	GGACBJGE_00648	INPKKBDN_00705	ABKGPFCD_00197	GILCBIFJ_00196	JJPADNIB_00786	PJBPIELD_00370
rpsA		30S ribosomal protein S1	26	26	1	1	2050				1214	1214	1214	GMHEOBKL_00965	GDGGKMFM_00094	GLPENGBM_00262	DDOIMHED_00128	IHGJBHGH_01452	KPCNKHHG_01376	GECPELBE_00321	OGLOEOID_00010	OHADAMDC_00474	LLKMKGKN_01373	CGNPPKJC_01071	PEEHCJEF_01375	EOMBFJFO_01311	MDKMEHGF_00123	APLIFBKG_01555	IMKLPNNJ_00120	PGEODBAP_00337	CKCGEHEH_01475	ELCBOGFN_00582	FLMBMPLK_00645	GGACBJGE_01067	INPKKBDN_00155	ABKGPFCD_01042	GILCBIFJ_01459	JJPADNIB_00243	PJBPIELD_00170
mtnN		5'-methylthioadenosine/S-adenosylhomocysteine nucleosidase	26	26	1	1	1701				680	680	680	GMHEOBKL_00344	GDGGKMFM_00357	GLPENGBM_00475	DDOIMHED_00866	IHGJBHGH_00596	KPCNKHHG_00707	GECPELBE_00492	OGLOEOID_01051	OHADAMDC_00335	LLKMKGKN_01141	CGNPPKJC_00294	PEEHCJEF_00060	EOMBFJFO_00204	MDKMEHGF_00030	APLIFBKG_00706	IMKLPNNJ_00599	PGEODBAP_01170	CKCGEHEH_00636	ELCBOGFN_00721	FLMBMPLK_00030	GGACBJGE_00629	INPKKBDN_00410	ABKGPFCD_00734	GILCBIFJ_00141	JJPADNIB_00135	PJBPIELD_00439
group_2551		hypothetical protein	26	26	1	1	246				1043	1043	1043	GMHEOBKL_01468	GDGGKMFM_00487	GLPENGBM_01363	DDOIMHED_01321	IHGJBHGH_00137	KPCNKHHG_00607	GECPELBE_00338	OGLOEOID_01542	OHADAMDC_00062	LLKMKGKN_00262	CGNPPKJC_01436	PEEHCJEF_00602	EOMBFJFO_01225	MDKMEHGF_00296	APLIFBKG_00401	IMKLPNNJ_00305	PGEODBAP_01630	CKCGEHEH_01098	ELCBOGFN_00163	FLMBMPLK_01446	GGACBJGE_00684	INPKKBDN_00365	ABKGPFCD_00795	GILCBIFJ_01036	JJPADNIB_01268	PJBPIELD_00075
pyrK		Dihydroorotate dehydrogenase B (NAD( )), electron transfer subunit	26	26	1	1	221				734	734	734	GMHEOBKL_00488	GDGGKMFM_00462	GLPENGBM_00907	DDOIMHED_01296	IHGJBHGH_00162	KPCNKHHG_00582	GECPELBE_00363	OGLOEOID_00253	OHADAMDC_00037	LLKMKGKN_00287	CGNPPKJC_00755	PEEHCJEF_00577	EOMBFJFO_00019	MDKMEHGF_00321	APLIFBKG_00426	IMKLPNNJ_00330	PGEODBAP_01605	CKCGEHEH_01073	ELCBOGFN_00188	FLMBMPLK_00547	GGACBJGE_00064	INPKKBDN_00340	ABKGPFCD_00086	GILCBIFJ_00019	JJPADNIB_01243	PJBPIELD_00100
group_2553		Putative TrmH family tRNA/rRNA methyltransferase	26	26	1	1	1186				737	737	737	GMHEOBKL_01489	GDGGKMFM_00773	GLPENGBM_01029	DDOIMHED_00333	IHGJBHGH_01132	KPCNKHHG_01436	GECPELBE_01097	OGLOEOID_01067	OHADAMDC_00699	LLKMKGKN_01202	CGNPPKJC_00661	PEEHCJEF_00867	EOMBFJFO_00156	MDKMEHGF_00965	APLIFBKG_00030	IMKLPNNJ_00699	PGEODBAP_00623	CKCGEHEH_00128	ELCBOGFN_01028	FLMBMPLK_00801	GGACBJGE_00750	INPKKBDN_00470	ABKGPFCD_00432	GILCBIFJ_00977	JJPADNIB_00363	PJBPIELD_00864
fni_1		Isopentenyl-diphosphate delta-isomerase	26	26	1	1	105				1007	1007	1007	GMHEOBKL_00899	GDGGKMFM_01015	GLPENGBM_01420	DDOIMHED_01193	IHGJBHGH_00266	KPCNKHHG_00791	GECPELBE_00663	OGLOEOID_00814	OHADAMDC_00855	LLKMKGKN_01155	CGNPPKJC_01158	PEEHCJEF_00561	EOMBFJFO_00270	MDKMEHGF_01187	APLIFBKG_01351	IMKLPNNJ_01354	PGEODBAP_01499	CKCGEHEH_00965	ELCBOGFN_00465	FLMBMPLK_01276	GGACBJGE_01280	INPKKBDN_00905	ABKGPFCD_00693	GILCBIFJ_00870	JJPADNIB_00626	PJBPIELD_01081
glcK_1		Glucokinase	26	26	1	1	2598				902	902	902	GMHEOBKL_01557	GDGGKMFM_00674	GLPENGBM_01238	DDOIMHED_00430	IHGJBHGH_01037	KPCNKHHG_00447	GECPELBE_01124	OGLOEOID_00577	OHADAMDC_00713	LLKMKGKN_00622	CGNPPKJC_00695	PEEHCJEF_00818	EOMBFJFO_00848	MDKMEHGF_00628	APLIFBKG_01258	IMKLPNNJ_01135	PGEODBAP_00714	CKCGEHEH_00217	ELCBOGFN_01404	FLMBMPLK_01396	GGACBJGE_00861	INPKKBDN_01269	ABKGPFCD_00866	GILCBIFJ_00305	JJPADNIB_00971	PJBPIELD_00931
group_2561		hypothetical protein	26	26	1	1	919				1349	1349	1349	GMHEOBKL_01075	GDGGKMFM_01384	GLPENGBM_01592	DDOIMHED_00410	IHGJBHGH_01056	KPCNKHHG_01145	GECPELBE_01595	OGLOEOID_01563	OHADAMDC_01230	LLKMKGKN_00979	CGNPPKJC_01227	PEEHCJEF_01187	EOMBFJFO_00603	MDKMEHGF_01503	APLIFBKG_01620	IMKLPNNJ_01426	PGEODBAP_00696	CKCGEHEH_00200	ELCBOGFN_01317	FLMBMPLK_01376	GGACBJGE_00459	INPKKBDN_01398	ABKGPFCD_00522	GILCBIFJ_00286	JJPADNIB_01106	PJBPIELD_01345
rplJ		50S ribosomal protein L10	26	26	1	1	197				533	533	533	GMHEOBKL_00510	GDGGKMFM_00440	GLPENGBM_00930	DDOIMHED_01273	IHGJBHGH_00184	KPCNKHHG_01240	GECPELBE_00386	OGLOEOID_00230	OHADAMDC_00015	LLKMKGKN_00309	CGNPPKJC_00604	PEEHCJEF_00506	EOMBFJFO_01001	MDKMEHGF_00343	APLIFBKG_00449	IMKLPNNJ_00352	PGEODBAP_01580	CKCGEHEH_01051	ELCBOGFN_00210	FLMBMPLK_00522	GGACBJGE_00272	INPKKBDN_00315	ABKGPFCD_00401	GILCBIFJ_00512	JJPADNIB_01037	PJBPIELD_00122
ftsH4		ATP-dependent zinc metalloprotease FtsH 4	26	26	1	1	1709				1868	1868	1868	GMHEOBKL_00352	GDGGKMFM_00349	GLPENGBM_00483	DDOIMHED_00858	IHGJBHGH_00604	KPCNKHHG_00715	GECPELBE_00500	OGLOEOID_01059	OHADAMDC_00327	LLKMKGKN_01149	CGNPPKJC_00302	PEEHCJEF_00052	EOMBFJFO_00196	MDKMEHGF_00038	APLIFBKG_00698	IMKLPNNJ_00591	PGEODBAP_01162	CKCGEHEH_00628	ELCBOGFN_00729	FLMBMPLK_00038	GGACBJGE_00637	INPKKBDN_00402	ABKGPFCD_01160	GILCBIFJ_00133	JJPADNIB_00150	PJBPIELD_00447
znuA_1		High-affinity zinc uptake system binding-protein ZnuA	26	26	1	1	665				929	929	929	GMHEOBKL_00551	GDGGKMFM_00626	GLPENGBM_00063	DDOIMHED_01597	IHGJBHGH_01558	KPCNKHHG_00402	GECPELBE_00122	OGLOEOID_01323	OHADAMDC_00606	LLKMKGKN_01322	CGNPPKJC_00441	PEEHCJEF_00335	EOMBFJFO_00064	MDKMEHGF_00934	APLIFBKG_00776	IMKLPNNJ_00859	PGEODBAP_00252	CKCGEHEH_01374	ELCBOGFN_00905	FLMBMPLK_01105	GGACBJGE_00468	INPKKBDN_01342	ABKGPFCD_00381	GILCBIFJ_00367	JJPADNIB_00455	PJBPIELD_00594
group_2565		hypothetical protein	26	26	1	1	2534				683	683	683	GMHEOBKL_01415	GDGGKMFM_01120	GLPENGBM_01615	DDOIMHED_00469	IHGJBHGH_00995	KPCNKHHG_00487	GECPELBE_01163	OGLOEOID_01553	OHADAMDC_01331	LLKMKGKN_00926	CGNPPKJC_01311	PEEHCJEF_00621	EOMBFJFO_00316	MDKMEHGF_00589	APLIFBKG_01297	IMKLPNNJ_01284	PGEODBAP_00761	CKCGEHEH_00260	ELCBOGFN_00839	FLMBMPLK_01068	GGACBJGE_00246	INPKKBDN_01234	ABKGPFCD_00582	GILCBIFJ_01333	JJPADNIB_00934	PJBPIELD_01440
yfkN		Trifunctional nucleotide phosphoesterase protein YfkN	26	26	1	1	1967				1517	1517	1517	GMHEOBKL_00811	GDGGKMFM_00030	GLPENGBM_01276	DDOIMHED_00191	IHGJBHGH_01381	KPCNKHHG_01089	GECPELBE_01186	OGLOEOID_01465	OHADAMDC_00411	LLKMKGKN_00896	CGNPPKJC_00929	PEEHCJEF_00130	EOMBFJFO_00909	MDKMEHGF_00187	APLIFBKG_00171	IMKLPNNJ_00057	PGEODBAP_00406	CKCGEHEH_01540	ELCBOGFN_01046	FLMBMPLK_00291	GGACBJGE_01375	INPKKBDN_00870	ABKGPFCD_00840	GILCBIFJ_00259	JJPADNIB_01531	PJBPIELD_00234
group_2567		hypothetical protein	26	26	1	1	63				875	875	875	GMHEOBKL_01300	GDGGKMFM_01001	GLPENGBM_00546	DDOIMHED_01159	IHGJBHGH_00304	KPCNKHHG_01178	GECPELBE_00697	OGLOEOID_01404	OHADAMDC_01170	LLKMKGKN_00395	CGNPPKJC_01162	PEEHCJEF_01272	EOMBFJFO_00823	MDKMEHGF_01021	APLIFBKG_01317	IMKLPNNJ_01078	PGEODBAP_01462	CKCGEHEH_00930	ELCBOGFN_00500	FLMBMPLK_00764	GGACBJGE_01154	INPKKBDN_01377	ABKGPFCD_01390	GILCBIFJ_00606	JJPADNIB_01463	PJBPIELD_00874
group_2568		hypothetical protein	26	26	1	1	1317				1382	1382	1382	GMHEOBKL_00842	GDGGKMFM_01169	GLPENGBM_01094	DDOIMHED_00715	IHGJBHGH_00760	KPCNKHHG_00869	GECPELBE_01390	OGLOEOID_00942	OHADAMDC_00960	LLKMKGKN_01497	CGNPPKJC_00781	PEEHCJEF_00796	EOMBFJFO_00805	MDKMEHGF_01307	APLIFBKG_01396	IMKLPNNJ_01444	PGEODBAP_01009	CKCGEHEH_00478	ELCBOGFN_01098	FLMBMPLK_01165	GGACBJGE_00923	INPKKBDN_01139	ABKGPFCD_00831	GILCBIFJ_00626	JJPADNIB_01342	PJBPIELD_01140
pepT		Peptidase T	26	26	1	1	1936				1208	1208	1208	GMHEOBKL_01187	GDGGKMFM_00003	GLPENGBM_00719	DDOIMHED_00218	IHGJBHGH_01354	KPCNKHHG_01528	GECPELBE_01213	OGLOEOID_01386	OHADAMDC_00384	LLKMKGKN_01533	CGNPPKJC_01378	PEEHCJEF_00989	EOMBFJFO_01277	MDKMEHGF_00214	APLIFBKG_00144	IMKLPNNJ_00030	PGEODBAP_00433	CKCGEHEH_01567	ELCBOGFN_01557	FLMBMPLK_00318	GGACBJGE_00903	INPKKBDN_00843	ABKGPFCD_01023	GILCBIFJ_01159	JJPADNIB_01482	PJBPIELD_00261
ffh		Signal recognition particle protein	26	26	1	1	680				1331	1331	1331	GMHEOBKL_00566	GDGGKMFM_00641	GLPENGBM_00048	DDOIMHED_01582	IHGJBHGH_01573	KPCNKHHG_00417	GECPELBE_00107	OGLOEOID_01308	OHADAMDC_00621	LLKMKGKN_01458	CGNPPKJC_00426	PEEHCJEF_00320	EOMBFJFO_00049	MDKMEHGF_00949	APLIFBKG_00791	IMKLPNNJ_00874	PGEODBAP_00237	CKCGEHEH_01359	ELCBOGFN_00890	FLMBMPLK_01120	GGACBJGE_00585	INPKKBDN_01420	ABKGPFCD_00755	GILCBIFJ_01075	JJPADNIB_00440	PJBPIELD_00579
pgcA		Phosphoglucomutase	26	26	1	1	1987				1694	1694	1694	GMHEOBKL_00829	GDGGKMFM_00048	GLPENGBM_01517	DDOIMHED_00173	IHGJBHGH_01399	KPCNKHHG_00940	GECPELBE_01168	OGLOEOID_00867	OHADAMDC_00428	LLKMKGKN_00697	CGNPPKJC_00541	PEEHCJEF_00148	EOMBFJFO_01452	MDKMEHGF_00169	APLIFBKG_00189	IMKLPNNJ_00074	PGEODBAP_00388	CKCGEHEH_01522	ELCBOGFN_01461	FLMBMPLK_00273	GGACBJGE_01235	INPKKBDN_00888	ABKGPFCD_00544	GILCBIFJ_01172	JJPADNIB_01008	PJBPIELD_00216
purH		Bifunctional purine biosynthesis protein PurH	26	26	1	1	865				1520	1520	1520	GMHEOBKL_01007	GDGGKMFM_01058	GLPENGBM_01182	DDOIMHED_01408	IHGJBHGH_00049	KPCNKHHG_01216	GECPELBE_00634	OGLOEOID_01158	OHADAMDC_01305	LLKMKGKN_00504	CGNPPKJC_01087	PEEHCJEF_01290	EOMBFJFO_00858	MDKMEHGF_01270	APLIFBKG_00927	IMKLPNNJ_01193	PGEODBAP_00062	CKCGEHEH_01184	ELCBOGFN_00010	FLMBMPLK_01515	GGACBJGE_00807	INPKKBDN_00217	ABKGPFCD_00274	GILCBIFJ_00777	JJPADNIB_00692	PJBPIELD_01118
udk		Uridine kinase	26	26	1	1	2441				638	638	638	GMHEOBKL_00678	GDGGKMFM_00239	GLPENGBM_00827	DDOIMHED_00558	IHGJBHGH_00906	KPCNKHHG_00257	GECPELBE_00855	OGLOEOID_00334	OHADAMDC_00226	LLKMKGKN_00150	CGNPPKJC_00355	PEEHCJEF_00763	EOMBFJFO_00138	MDKMEHGF_00450	APLIFBKG_01119	IMKLPNNJ_00438	PGEODBAP_00895	CKCGEHEH_00348	ELCBOGFN_00255	FLMBMPLK_00196	GGACBJGE_01037	INPKKBDN_00713	ABKGPFCD_01057	GILCBIFJ_01406	JJPADNIB_00808	PJBPIELD_00392
group_2574		hypothetical protein	26	26	1	1	2595				1277	1277	1277	GMHEOBKL_01560	GDGGKMFM_00677	GLPENGBM_01241	DDOIMHED_00433	IHGJBHGH_01034	KPCNKHHG_00450	GECPELBE_01127	OGLOEOID_00580	OHADAMDC_00716	LLKMKGKN_00625	CGNPPKJC_00698	PEEHCJEF_00815	EOMBFJFO_00851	MDKMEHGF_00625	APLIFBKG_01261	IMKLPNNJ_01138	PGEODBAP_00717	CKCGEHEH_00220	ELCBOGFN_01401	FLMBMPLK_01393	GGACBJGE_00950	INPKKBDN_01266	ABKGPFCD_00863	GILCBIFJ_00308	JJPADNIB_00968	PJBPIELD_00934
metG		Methionine--tRNA ligase	26	26	1	1	1524				1952	1952	1952	GMHEOBKL_00728	GDGGKMFM_00936	GLPENGBM_00421	DDOIMHED_01027	IHGJBHGH_00438	KPCNKHHG_00918	GECPELBE_01307	OGLOEOID_01004	OHADAMDC_00756	LLKMKGKN_00459	CGNPPKJC_01029	PEEHCJEF_00383	EOMBFJFO_00484	MDKMEHGF_01145	APLIFBKG_00528	IMKLPNNJ_01312	PGEODBAP_01331	CKCGEHEH_00798	ELCBOGFN_00749	FLMBMPLK_01240	GGACBJGE_00781	INPKKBDN_01217	ABKGPFCD_00225	GILCBIFJ_00047	JJPADNIB_01325	PJBPIELD_01018
rsmE		Ribosomal RNA small subunit methyltransferase E	26	26	1	1	2181				731	731	731	GMHEOBKL_00108	GDGGKMFM_00146	GLPENGBM_00969	DDOIMHED_00654	IHGJBHGH_00835	KPCNKHHG_00037	GECPELBE_00758	OGLOEOID_00524	OHADAMDC_01426	LLKMKGKN_01417	CGNPPKJC_01199	PEEHCJEF_00910	EOMBFJFO_01127	MDKMEHGF_00544	APLIFBKG_01058	IMKLPNNJ_00531	PGEODBAP_00961	CKCGEHEH_00421	ELCBOGFN_00636	FLMBMPLK_00136	GGACBJGE_00311	INPKKBDN_00959	ABKGPFCD_00342	GILCBIFJ_01030	JJPADNIB_00544	PJBPIELD_00299
tpiA_1		Triosephosphate isomerase	26	26	1	1	1244				746	746	746	GMHEOBKL_00283	GDGGKMFM_01580	GLPENGBM_00662	DDOIMHED_00275	IHGJBHGH_01189	KPCNKHHG_00171	GECPELBE_01002	OGLOEOID_00660	OHADAMDC_01455	LLKMKGKN_00385	CGNPPKJC_00006	PEEHCJEF_01491	EOMBFJFO_01217	MDKMEHGF_01597	APLIFBKG_00087	IMKLPNNJ_01621	PGEODBAP_00566	CKCGEHEH_00071	ELCBOGFN_01170	FLMBMPLK_00456	GGACBJGE_00706	INPKKBDN_00568	ABKGPFCD_00109	GILCBIFJ_00315	JJPADNIB_00306	PJBPIELD_01504
bioF		8-amino-7-oxononanoate synthase	26	26	1	1	190				1229	1229	1229	GMHEOBKL_00517	GDGGKMFM_00433	GLPENGBM_00937	DDOIMHED_01266	IHGJBHGH_00191	KPCNKHHG_01233	GECPELBE_00393	OGLOEOID_00223	OHADAMDC_00008	LLKMKGKN_00316	CGNPPKJC_00597	PEEHCJEF_00513	EOMBFJFO_00994	MDKMEHGF_00350	APLIFBKG_00456	IMKLPNNJ_00359	PGEODBAP_01573	CKCGEHEH_01044	ELCBOGFN_00217	FLMBMPLK_00515	GGACBJGE_00279	INPKKBDN_00308	ABKGPFCD_00394	GILCBIFJ_00505	JJPADNIB_01044	PJBPIELD_00129
lnpD		UDP-glucose 4-epimerase	26	26	1	1	77				1019	1019	1019	GMHEOBKL_00873	GDGGKMFM_01040	GLPENGBM_00538	DDOIMHED_01167	IHGJBHGH_00292	KPCNKHHG_00817	GECPELBE_00689	OGLOEOID_00788	OHADAMDC_00880	LLKMKGKN_01504	CGNPPKJC_01483	PEEHCJEF_00536	EOMBFJFO_00990	MDKMEHGF_01212	APLIFBKG_01325	IMKLPNNJ_01379	PGEODBAP_01473	CKCGEHEH_00939	ELCBOGFN_00491	FLMBMPLK_01533	GGACBJGE_00642	INPKKBDN_00931	ABKGPFCD_00967	GILCBIFJ_00615	JJPADNIB_00651	PJBPIELD_01056
yidA_1		Sugar phosphatase YidA	26	26	1	1	2411				845	845	845	GMHEOBKL_00149	GDGGKMFM_00209	GLPENGBM_00797	DDOIMHED_00588	IHGJBHGH_00876	KPCNKHHG_00227	GECPELBE_00885	OGLOEOID_00364	OHADAMDC_00196	LLKMKGKN_00120	CGNPPKJC_00534	PEEHCJEF_01594	EOMBFJFO_00108	MDKMEHGF_00480	APLIFBKG_01089	IMKLPNNJ_00468	PGEODBAP_00911	CKCGEHEH_00378	ELCBOGFN_00225	FLMBMPLK_00180	GGACBJGE_00656	INPKKBDN_00697	ABKGPFCD_00205	GILCBIFJ_00204	JJPADNIB_00778	PJBPIELD_00362
agaA		N-acetylgalactosamine-6-phosphate deacetylase	26	26	1	1	767				1136	1136	1136	GMHEOBKL_01050	GDGGKMFM_00763	GLPENGBM_01142	DDOIMHED_01502	IHGJBHGH_01656	KPCNKHHG_01255	GECPELBE_00027	OGLOEOID_00750	OHADAMDC_00913	LLKMKGKN_00805	CGNPPKJC_00991	PEEHCJEF_01093	EOMBFJFO_00672	MDKMEHGF_00822	APLIFBKG_01434	IMKLPNNJ_00954	PGEODBAP_00154	CKCGEHEH_01278	ELCBOGFN_01223	FLMBMPLK_00846	GGACBJGE_00825	INPKKBDN_01077	ABKGPFCD_00561	GILCBIFJ_01063	JJPADNIB_01222	PJBPIELD_00706
group_2582		hypothetical protein	26	26	1	1	1181				1118	1118	1118	GMHEOBKL_01494	GDGGKMFM_00768	GLPENGBM_01024	DDOIMHED_00338	IHGJBHGH_01127	KPCNKHHG_01431	GECPELBE_01092	OGLOEOID_01072	OHADAMDC_00704	LLKMKGKN_01197	CGNPPKJC_00666	PEEHCJEF_00872	EOMBFJFO_00151	MDKMEHGF_00960	APLIFBKG_00025	IMKLPNNJ_00704	PGEODBAP_00628	CKCGEHEH_00133	ELCBOGFN_01033	FLMBMPLK_00796	GGACBJGE_00755	INPKKBDN_00475	ABKGPFCD_00427	GILCBIFJ_00972	JJPADNIB_00368	PJBPIELD_00869
nadK		NAD kinase	26	26	1	1	1991				800	800	800	GMHEOBKL_00945	GDGGKMFM_00052	GLPENGBM_00303	DDOIMHED_00169	IHGJBHGH_01403	KPCNKHHG_00944	GECPELBE_01487	OGLOEOID_00863	OHADAMDC_00432	LLKMKGKN_00701	CGNPPKJC_00545	PEEHCJEF_00152	EOMBFJFO_01240	MDKMEHGF_00165	APLIFBKG_00193	IMKLPNNJ_00078	PGEODBAP_00384	CKCGEHEH_01518	ELCBOGFN_00625	FLMBMPLK_00269	GGACBJGE_00596	INPKKBDN_00113	ABKGPFCD_00540	GILCBIFJ_01176	JJPADNIB_01004	PJBPIELD_00212
rpoB		DNA-directed RNA polymerase subunit beta	26	26	1	1	231				3641	3641	3641	GMHEOBKL_00478	GDGGKMFM_00472	GLPENGBM_00897	DDOIMHED_01306	IHGJBHGH_00152	KPCNKHHG_00592	GECPELBE_00353	OGLOEOID_00263	OHADAMDC_00047	LLKMKGKN_00277	CGNPPKJC_00765	PEEHCJEF_00587	EOMBFJFO_00009	MDKMEHGF_00311	APLIFBKG_00416	IMKLPNNJ_00320	PGEODBAP_01615	CKCGEHEH_01083	ELCBOGFN_00178	FLMBMPLK_00557	GGACBJGE_00054	INPKKBDN_00350	ABKGPFCD_00096	GILCBIFJ_00029	JJPADNIB_01253	PJBPIELD_00090
frlB		Fructosamine deglycase FrlB	26	26	1	1	100				998	998	998	GMHEOBKL_00894	GDGGKMFM_01020	GLPENGBM_01415	DDOIMHED_01188	IHGJBHGH_00271	KPCNKHHG_00796	GECPELBE_00668	OGLOEOID_00809	OHADAMDC_00860	LLKMKGKN_01160	CGNPPKJC_01153	PEEHCJEF_00556	EOMBFJFO_00275	MDKMEHGF_01192	APLIFBKG_01346	IMKLPNNJ_01359	PGEODBAP_01494	CKCGEHEH_00960	ELCBOGFN_00470	FLMBMPLK_01271	GGACBJGE_00959	INPKKBDN_00910	ABKGPFCD_00698	GILCBIFJ_00875	JJPADNIB_00631	PJBPIELD_01076
uvrC		UvrABC system protein C	26	26	1	1	2416				1832	1832	1832	GMHEOBKL_00154	GDGGKMFM_00214	GLPENGBM_00802	DDOIMHED_00583	IHGJBHGH_00881	KPCNKHHG_00232	GECPELBE_00880	OGLOEOID_00359	OHADAMDC_00201	LLKMKGKN_00125	CGNPPKJC_00539	PEEHCJEF_01379	EOMBFJFO_00113	MDKMEHGF_00475	APLIFBKG_01094	IMKLPNNJ_00463	PGEODBAP_00906	CKCGEHEH_00373	ELCBOGFN_00230	FLMBMPLK_00185	GGACBJGE_00651	INPKKBDN_00702	ABKGPFCD_00200	GILCBIFJ_00199	JJPADNIB_00783	PJBPIELD_00367
dapX		putative N-acetyl-LL-diaminopimelate aminotransferase	26	26	1	1	1935				1148	1148	1148	GMHEOBKL_01188	GDGGKMFM_00002	GLPENGBM_00718	DDOIMHED_00219	IHGJBHGH_01353	KPCNKHHG_01529	GECPELBE_01214	OGLOEOID_01387	OHADAMDC_00383	LLKMKGKN_01534	CGNPPKJC_01379	PEEHCJEF_00990	EOMBFJFO_01278	MDKMEHGF_00215	APLIFBKG_00143	IMKLPNNJ_00029	PGEODBAP_00434	CKCGEHEH_01568	ELCBOGFN_01558	FLMBMPLK_00319	GGACBJGE_00902	INPKKBDN_00842	ABKGPFCD_01022	GILCBIFJ_01158	JJPADNIB_01481	PJBPIELD_00262
tyrS		Tyrosine--tRNA ligase	26	26	1	1	1527				1241	1241	1241	GMHEOBKL_00725	GDGGKMFM_00939	GLPENGBM_00418	DDOIMHED_01024	IHGJBHGH_00441	KPCNKHHG_00915	GECPELBE_01304	OGLOEOID_01007	OHADAMDC_00759	LLKMKGKN_00462	CGNPPKJC_01026	PEEHCJEF_00380	EOMBFJFO_00487	MDKMEHGF_01148	APLIFBKG_00531	IMKLPNNJ_01315	PGEODBAP_01328	CKCGEHEH_00795	ELCBOGFN_00752	FLMBMPLK_01237	GGACBJGE_01384	INPKKBDN_01220	ABKGPFCD_00228	GILCBIFJ_00050	JJPADNIB_01322	PJBPIELD_01021
soj		Sporulation initiation inhibitor protein Soj	26	26	1	1	1693				755	755	755	GMHEOBKL_00340	GDGGKMFM_00361	GLPENGBM_00471	DDOIMHED_00870	IHGJBHGH_00592	KPCNKHHG_00703	GECPELBE_00488	OGLOEOID_01047	OHADAMDC_00339	LLKMKGKN_01137	CGNPPKJC_00290	PEEHCJEF_00064	EOMBFJFO_00208	MDKMEHGF_00026	APLIFBKG_00710	IMKLPNNJ_00603	PGEODBAP_01174	CKCGEHEH_00640	ELCBOGFN_00717	FLMBMPLK_00026	GGACBJGE_00625	INPKKBDN_00414	ABKGPFCD_00738	GILCBIFJ_00145	JJPADNIB_00131	PJBPIELD_00435
group_2590		hypothetical protein	26	26	1	1	686				275	275	275	GMHEOBKL_00572	GDGGKMFM_00647	GLPENGBM_00042	DDOIMHED_01576	IHGJBHGH_01579	KPCNKHHG_00423	GECPELBE_00101	OGLOEOID_01302	OHADAMDC_00627	LLKMKGKN_01452	CGNPPKJC_00420	PEEHCJEF_00314	EOMBFJFO_00043	MDKMEHGF_00955	APLIFBKG_00797	IMKLPNNJ_00880	PGEODBAP_00231	CKCGEHEH_01353	ELCBOGFN_00884	FLMBMPLK_01126	GGACBJGE_00591	INPKKBDN_01426	ABKGPFCD_00749	GILCBIFJ_01081	JJPADNIB_00434	PJBPIELD_00573
group_2591		hypothetical protein	26	26	1	1	2495				893	893	893	GMHEOBKL_00624	GDGGKMFM_01086	GLPENGBM_00881	DDOIMHED_00504	IHGJBHGH_00960	KPCNKHHG_00311	GECPELBE_01581	OGLOEOID_00280	OHADAMDC_01444	LLKMKGKN_01095	CGNPPKJC_00409	PEEHCJEF_01478	EOMBFJFO_01442	MDKMEHGF_00555	APLIFBKG_01173	IMKLPNNJ_01250	PGEODBAP_00796	CKCGEHEH_00294	ELCBOGFN_00309	FLMBMPLK_00872	GGACBJGE_01252	INPKKBDN_01166	ABKGPFCD_01447	GILCBIFJ_01050	JJPADNIB_00862	PJBPIELD_01485
group_2592		dITP/XTP pyrophosphatase	26	26	1	1	14				596	596	596	GMHEOBKL_01109	GDGGKMFM_01487	GLPENGBM_01491	DDOIMHED_00370	IHGJBHGH_01090	KPCNKHHG_01462	GECPELBE_01060	OGLOEOID_01330	OHADAMDC_01283	LLKMKGKN_01515	CGNPPKJC_01423	PEEHCJEF_01424	EOMBFJFO_01145	MDKMEHGF_01232	APLIFBKG_01580	IMKLPNNJ_01393	PGEODBAP_00662	CKCGEHEH_00167	ELCBOGFN_01479	FLMBMPLK_01573	GGACBJGE_00774	INPKKBDN_01511	ABKGPFCD_00855	GILCBIFJ_01087	JJPADNIB_01072	PJBPIELD_01476
dsdA		D-serine dehydratase	26	26	1	1	1323				1325	1325	1325	GMHEOBKL_00836	GDGGKMFM_01163	GLPENGBM_01088	DDOIMHED_00721	IHGJBHGH_00754	KPCNKHHG_00863	GECPELBE_01384	OGLOEOID_00948	OHADAMDC_00966	LLKMKGKN_01539	CGNPPKJC_00775	PEEHCJEF_00802	EOMBFJFO_01188	MDKMEHGF_01301	APLIFBKG_01402	IMKLPNNJ_01438	PGEODBAP_01015	CKCGEHEH_00484	ELCBOGFN_01503	FLMBMPLK_01171	GGACBJGE_01293	INPKKBDN_01133	ABKGPFCD_00943	GILCBIFJ_00620	JJPADNIB_01336	PJBPIELD_01134
ulaC_2		Ascorbate-specific PTS system EIIA component	26	26	1	1	174				437	437	437	GMHEOBKL_00531	GDGGKMFM_00419	GLPENGBM_01580	DDOIMHED_01252	IHGJBHGH_00205	KPCNKHHG_01003	GECPELBE_00407	OGLOEOID_00209	OHADAMDC_01369	LLKMKGKN_01352	CGNPPKJC_00583	PEEHCJEF_00527	EOMBFJFO_01303	MDKMEHGF_00364	APLIFBKG_00470	IMKLPNNJ_00373	PGEODBAP_01559	CKCGEHEH_01030	ELCBOGFN_01521	FLMBMPLK_00501	GGACBJGE_01313	INPKKBDN_00294	ABKGPFCD_01374	GILCBIFJ_01472	JJPADNIB_01058	PJBPIELD_00143
group_2595		hypothetical protein	26	26	1	1	733				476	476	476	GMHEOBKL_00616	GDGGKMFM_00731	GLPENGBM_01544	DDOIMHED_01534	IHGJBHGH_01623	KPCNKHHG_01322	GECPELBE_00059	OGLOEOID_00782	OHADAMDC_01441	LLKMKGKN_01651	CGNPPKJC_01625	PEEHCJEF_01255	EOMBFJFO_01007	MDKMEHGF_00854	APLIFBKG_00839	IMKLPNNJ_00922	PGEODBAP_00187	CKCGEHEH_01310	ELCBOGFN_01355	FLMBMPLK_01325	GGACBJGE_01014	INPKKBDN_01271	ABKGPFCD_01482	GILCBIFJ_00947	JJPADNIB_01615	PJBPIELD_00674
rsmC		Ribosomal RNA small subunit methyltransferase C	26	26	1	1	2180				914	914	914	GMHEOBKL_00107	GDGGKMFM_00145	GLPENGBM_00970	DDOIMHED_00655	IHGJBHGH_00834	KPCNKHHG_00036	GECPELBE_00757	OGLOEOID_00523	OHADAMDC_01425	LLKMKGKN_01416	CGNPPKJC_01200	PEEHCJEF_00911	EOMBFJFO_01128	MDKMEHGF_00545	APLIFBKG_01059	IMKLPNNJ_00532	PGEODBAP_00962	CKCGEHEH_00422	ELCBOGFN_00635	FLMBMPLK_00135	GGACBJGE_00310	INPKKBDN_00958	ABKGPFCD_00341	GILCBIFJ_01029	JJPADNIB_00545	PJBPIELD_00298
group_2597		hypothetical protein	26	26	1	1	1055				1070	1070	1070	GMHEOBKL_01192	GDGGKMFM_01458	GLPENGBM_00715	DDOIMHED_00222	IHGJBHGH_01349	KPCNKHHG_01613	GECPELBE_01631	OGLOEOID_01593	OHADAMDC_01529	LLKMKGKN_01596	CGNPPKJC_01383	PEEHCJEF_00994	EOMBFJFO_01412	MDKMEHGF_00219	APLIFBKG_00140	IMKLPNNJ_00025	PGEODBAP_00438	CKCGEHEH_01572	ELCBOGFN_01012	FLMBMPLK_01592	GGACBJGE_01227	INPKKBDN_01454	ABKGPFCD_01276	GILCBIFJ_01326	JJPADNIB_01591	PJBPIELD_00266
group_2598		D-lactate dehydrogenase	26	26	1	1	1412				1001	1001	1001	GMHEOBKL_00469	GDGGKMFM_00496	GLPENGBM_00724	DDOIMHED_00800	IHGJBHGH_00675	KPCNKHHG_00850	GECPELBE_01483	OGLOEOID_01571	OHADAMDC_00548	LLKMKGKN_00189	CGNPPKJC_00205	PEEHCJEF_01285	EOMBFJFO_01202	MDKMEHGF_00723	APLIFBKG_01012	IMKLPNNJ_00801	PGEODBAP_01095	CKCGEHEH_00564	ELCBOGFN_01335	FLMBMPLK_00105	GGACBJGE_01004	INPKKBDN_00037	ABKGPFCD_00730	GILCBIFJ_00434	JJPADNIB_01155	PJBPIELD_00481
agaS		Putative D-galactosamine-6-phosphate deaminase AgaS	26	26	1	1	766				1148	1148	1148	GMHEOBKL_01051	GDGGKMFM_00762	GLPENGBM_01141	DDOIMHED_01503	IHGJBHGH_01655	KPCNKHHG_01256	GECPELBE_00028	OGLOEOID_00751	OHADAMDC_00914	LLKMKGKN_00804	CGNPPKJC_00992	PEEHCJEF_01094	EOMBFJFO_00671	MDKMEHGF_00823	APLIFBKG_01435	IMKLPNNJ_00953	PGEODBAP_00155	CKCGEHEH_01279	ELCBOGFN_01222	FLMBMPLK_00845	GGACBJGE_00824	INPKKBDN_01076	ABKGPFCD_00562	GILCBIFJ_01064	JJPADNIB_01223	PJBPIELD_00705
xpt		Xanthine phosphoribosyltransferase	26	26	1	1	2537				572	572	572	GMHEOBKL_01418	GDGGKMFM_01123	GLPENGBM_01284	DDOIMHED_00466	IHGJBHGH_00998	KPCNKHHG_00484	GECPELBE_01160	OGLOEOID_01550	OHADAMDC_01334	LLKMKGKN_00929	CGNPPKJC_01314	PEEHCJEF_00618	EOMBFJFO_00319	MDKMEHGF_00592	APLIFBKG_01294	IMKLPNNJ_01287	PGEODBAP_00758	CKCGEHEH_00257	ELCBOGFN_00836	FLMBMPLK_01065	GGACBJGE_00249	INPKKBDN_01236	ABKGPFCD_00579	GILCBIFJ_00236	JJPADNIB_00936	PJBPIELD_01437
mnmG		tRNA uridine 5-carboxymethylaminomethyl modification enzyme MnmG	26	26	1	1	1691				1904	1904	1904	GMHEOBKL_00338	GDGGKMFM_00363	GLPENGBM_00469	DDOIMHED_00872	IHGJBHGH_00590	KPCNKHHG_00701	GECPELBE_00486	OGLOEOID_01045	OHADAMDC_00341	LLKMKGKN_01135	CGNPPKJC_00288	PEEHCJEF_00066	EOMBFJFO_00210	MDKMEHGF_00024	APLIFBKG_00712	IMKLPNNJ_00605	PGEODBAP_01176	CKCGEHEH_00642	ELCBOGFN_00715	FLMBMPLK_00024	GGACBJGE_00623	INPKKBDN_00416	ABKGPFCD_00740	GILCBIFJ_00147	JJPADNIB_00129	PJBPIELD_00433
lacR_2		Lactose phosphotransferase system repressor	26	26	1	1	178				740	740	740	GMHEOBKL_00527	GDGGKMFM_00423	GLPENGBM_01584	DDOIMHED_01256	IHGJBHGH_00201	KPCNKHHG_00999	GECPELBE_00403	OGLOEOID_00213	OHADAMDC_01365	LLKMKGKN_01348	CGNPPKJC_00587	PEEHCJEF_00523	EOMBFJFO_01307	MDKMEHGF_00360	APLIFBKG_00466	IMKLPNNJ_00369	PGEODBAP_01563	CKCGEHEH_01034	ELCBOGFN_01517	FLMBMPLK_00505	GGACBJGE_01220	INPKKBDN_00298	ABKGPFCD_01274	GILCBIFJ_00495	JJPADNIB_01054	PJBPIELD_00139
group_2603		hypothetical protein	26	26	1	1	124			Hypothetical protein with no hits to refseq/uniprot/clusters/cdd/tigrfams/pfam overlapping another protein with hits	749	749	749	GMHEOBKL_00914	GDGGKMFM_01612	GLPENGBM_01532	DDOIMHED_01208	IHGJBHGH_00251	KPCNKHHG_00776	GECPELBE_00648	OGLOEOID_00829	OHADAMDC_01541	LLKMKGKN_01233	CGNPPKJC_01309	PEEHCJEF_01585	EOMBFJFO_01461	MDKMEHGF_01624	APLIFBKG_01366	IMKLPNNJ_01598	PGEODBAP_01514	CKCGEHEH_00981	ELCBOGFN_01610	FLMBMPLK_01291	GGACBJGE_01364	INPKKBDN_00890	ABKGPFCD_00506	GILCBIFJ_00522	JJPADNIB_00611	PJBPIELD_01544
gatB_1		PTS system galactitol-specific EIIB component	26	26	1	1	1215				290	290	290	GMHEOBKL_01399	GDGGKMFM_00803	GLPENGBM_00634	DDOIMHED_00304	IHGJBHGH_01161	KPCNKHHG_01424	GECPELBE_01560	OGLOEOID_00889	OHADAMDC_00669	LLKMKGKN_01404	CGNPPKJC_01471	PEEHCJEF_00425	EOMBFJFO_01379	MDKMEHGF_00995	APLIFBKG_00059	IMKLPNNJ_00669	PGEODBAP_00594	CKCGEHEH_00099	ELCBOGFN_01421	FLMBMPLK_00428	GGACBJGE_01171	INPKKBDN_00540	ABKGPFCD_01217	GILCBIFJ_00674	JJPADNIB_00334	PJBPIELD_00834
ctpE		Calcium-transporting ATPase CtpE	26	26	1	1	484				2372	2372	2372	GMHEOBKL_01321	GDGGKMFM_01310	GLPENGBM_01318	DDOIMHED_01059	IHGJBHGH_00407	KPCNKHHG_00505	GECPELBE_01432	OGLOEOID_01102	OHADAMDC_01086	LLKMKGKN_01217	CGNPPKJC_01190	PEEHCJEF_00974	EOMBFJFO_00398	MDKMEHGF_01412	APLIFBKG_01466	IMKLPNNJ_00219	PGEODBAP_01361	CKCGEHEH_00830	ELCBOGFN_00151	FLMBMPLK_00577	GGACBJGE_00198	INPKKBDN_00787	ABKGPFCD_00785	GILCBIFJ_00353	JJPADNIB_00918	PJBPIELD_01233
rpsR		30S ribosomal protein S18	26	26	1	1	1625				224	224	224	GMHEOBKL_00767	GDGGKMFM_01260	GLPENGBM_00329	DDOIMHED_00935	IHGJBHGH_00528	KPCNKHHG_00356	GECPELBE_00956	OGLOEOID_00435	OHADAMDC_01024	LLKMKGKN_00046	CGNPPKJC_00165	PEEHCJEF_01413	EOMBFJFO_01085	MDKMEHGF_01375	APLIFBKG_00620	IMKLPNNJ_01528	PGEODBAP_01240	CKCGEHEH_00706	ELCBOGFN_00340	FLMBMPLK_00343	GGACBJGE_00287	INPKKBDN_00634	ABKGPFCD_00170	GILCBIFJ_00163	JJPADNIB_00069	PJBPIELD_01422
rsmA		Ribosomal RNA small subunit methyltransferase A	26	26	1	1	1521				863	863	863	GMHEOBKL_00731	GDGGKMFM_00933	GLPENGBM_00424	DDOIMHED_01030	IHGJBHGH_00435	KPCNKHHG_00921	GECPELBE_01310	OGLOEOID_01001	OHADAMDC_00753	LLKMKGKN_00456	CGNPPKJC_01032	PEEHCJEF_00386	EOMBFJFO_00481	MDKMEHGF_01142	APLIFBKG_00525	IMKLPNNJ_01309	PGEODBAP_01334	CKCGEHEH_00801	ELCBOGFN_00746	FLMBMPLK_01243	GGACBJGE_00784	INPKKBDN_01214	ABKGPFCD_00222	GILCBIFJ_00044	JJPADNIB_01328	PJBPIELD_01015
spo0J		Stage 0 sporulation protein J	26	26	1	1	1694				845	845	845	GMHEOBKL_00341	GDGGKMFM_00360	GLPENGBM_00472	DDOIMHED_00869	IHGJBHGH_00593	KPCNKHHG_00704	GECPELBE_00489	OGLOEOID_01048	OHADAMDC_00338	LLKMKGKN_01138	CGNPPKJC_00291	PEEHCJEF_00063	EOMBFJFO_00207	MDKMEHGF_00027	APLIFBKG_00709	IMKLPNNJ_00602	PGEODBAP_01173	CKCGEHEH_00639	ELCBOGFN_00718	FLMBMPLK_00027	GGACBJGE_00626	INPKKBDN_00413	ABKGPFCD_00737	GILCBIFJ_00144	JJPADNIB_00132	PJBPIELD_00436
alaS		Alanine--tRNA ligase	26	26	1	1	725				2594	2594	2594	GMHEOBKL_00609	GDGGKMFM_00726	GLPENGBM_00005	DDOIMHED_01539	IHGJBHGH_01616	KPCNKHHG_01414	GECPELBE_00064	OGLOEOID_01259	OHADAMDC_01162	LLKMKGKN_00649	CGNPPKJC_01343	PEEHCJEF_01352	EOMBFJFO_00766	MDKMEHGF_00859	APLIFBKG_00834	IMKLPNNJ_00917	PGEODBAP_00193	CKCGEHEH_01315	ELCBOGFN_01260	FLMBMPLK_01319	GGACBJGE_00484	INPKKBDN_01277	ABKGPFCD_01382	GILCBIFJ_00699	JJPADNIB_00397	PJBPIELD_00669
ecfT_2		Energy-coupling factor transporter transmembrane protein EcfT	26	26	1	1	2480				797	797	797	GMHEOBKL_00637	GDGGKMFM_00280	GLPENGBM_00868	DDOIMHED_00517	IHGJBHGH_00947	KPCNKHHG_00298	GECPELBE_00814	OGLOEOID_00293	OHADAMDC_00267	LLKMKGKN_01082	CGNPPKJC_00396	PEEHCJEF_00722	EOMBFJFO_00501	MDKMEHGF_00409	APLIFBKG_01160	IMKLPNNJ_00397	PGEODBAP_00854	CKCGEHEH_00307	ELCBOGFN_00296	FLMBMPLK_00930	GGACBJGE_00543	INPKKBDN_00754	ABKGPFCD_00684	GILCBIFJ_00951	JJPADNIB_00849	PJBPIELD_01301
thyA		Thymidylate synthase	26	26	1	1	2521				833	833	833	GMHEOBKL_01290	GDGGKMFM_01108	GLPENGBM_01469	DDOIMHED_00481	IHGJBHGH_00983	KPCNKHHG_01485	GECPELBE_01524	OGLOEOID_01357	OHADAMDC_01129	LLKMKGKN_00914	CGNPPKJC_01105	PEEHCJEF_00633	EOMBFJFO_00304	MDKMEHGF_00577	APLIFBKG_01531	IMKLPNNJ_01272	PGEODBAP_00773	CKCGEHEH_00272	ELCBOGFN_00851	FLMBMPLK_01080	GGACBJGE_01030	INPKKBDN_01360	ABKGPFCD_00622	GILCBIFJ_00487	JJPADNIB_01520	PJBPIELD_01278
group_2612		hypothetical protein	26	26	1	1	659				887	887	887	GMHEOBKL_00546	GDGGKMFM_00621	GLPENGBM_00068	DDOIMHED_01602	IHGJBHGH_01553	KPCNKHHG_00397	GECPELBE_00127	OGLOEOID_01138	OHADAMDC_00601	LLKMKGKN_00831	CGNPPKJC_00446	PEEHCJEF_00340	EOMBFJFO_00069	MDKMEHGF_00929	APLIFBKG_00771	IMKLPNNJ_00854	PGEODBAP_00257	CKCGEHEH_01379	ELCBOGFN_01539	FLMBMPLK_01100	GGACBJGE_00911	INPKKBDN_01347	ABKGPFCD_00376	GILCBIFJ_00362	JJPADNIB_00460	PJBPIELD_00599
thiD		Hydroxymethylpyrimidine/phosphomethylpyrimidine kinase	26	26	1	1	186				794	794	794	GMHEOBKL_00520	GDGGKMFM_00430	GLPENGBM_00940	DDOIMHED_01263	IHGJBHGH_00194	KPCNKHHG_01230	GECPELBE_00396	OGLOEOID_00220	OHADAMDC_00005	LLKMKGKN_01341	CGNPPKJC_00594	PEEHCJEF_00516	EOMBFJFO_01370	MDKMEHGF_00353	APLIFBKG_00459	IMKLPNNJ_00362	PGEODBAP_01570	CKCGEHEH_01041	ELCBOGFN_00220	FLMBMPLK_00512	GGACBJGE_01215	INPKKBDN_00305	ABKGPFCD_00391	GILCBIFJ_00502	JJPADNIB_01047	PJBPIELD_00132
group_2614		hypothetical protein	26	26	1	1	1619				1049	1049	1049	GMHEOBKL_00773	GDGGKMFM_00903	GLPENGBM_00335	DDOIMHED_00941	IHGJBHGH_00522	KPCNKHHG_00350	GECPELBE_00950	OGLOEOID_00429	OHADAMDC_00828	LLKMKGKN_00040	CGNPPKJC_00159	PEEHCJEF_00919	EOMBFJFO_01360	MDKMEHGF_01075	APLIFBKG_00614	IMKLPNNJ_01033	PGEODBAP_01246	CKCGEHEH_00712	ELCBOGFN_00346	FLMBMPLK_00349	GGACBJGE_00293	INPKKBDN_00640	ABKGPFCD_00176	GILCBIFJ_00157	JJPADNIB_00063	PJBPIELD_00768
group_2615		hypothetical protein	26	26	1	1	1525				224	224	224	GMHEOBKL_00727	GDGGKMFM_00937	GLPENGBM_00420	DDOIMHED_01026	IHGJBHGH_00439	KPCNKHHG_00917	GECPELBE_01306	OGLOEOID_01005	OHADAMDC_00757	LLKMKGKN_00460	CGNPPKJC_01028	PEEHCJEF_00382	EOMBFJFO_00485	MDKMEHGF_01146	APLIFBKG_00529	IMKLPNNJ_01313	PGEODBAP_01330	CKCGEHEH_00797	ELCBOGFN_00750	FLMBMPLK_01239	GGACBJGE_00780	INPKKBDN_01218	ABKGPFCD_00226	GILCBIFJ_00048	JJPADNIB_01324	PJBPIELD_01019
rluD_2		Ribosomal large subunit pseudouridine synthase D	26	26	1	1	712				929	929	929	GMHEOBKL_00596	GDGGKMFM_00713	GLPENGBM_00018	DDOIMHED_01552	IHGJBHGH_01603	KPCNKHHG_01401	GECPELBE_00077	OGLOEOID_01246	OHADAMDC_01149	LLKMKGKN_00662	CGNPPKJC_01590	PEEHCJEF_01339	EOMBFJFO_00753	MDKMEHGF_00872	APLIFBKG_00821	IMKLPNNJ_00904	PGEODBAP_00206	CKCGEHEH_01328	ELCBOGFN_01247	FLMBMPLK_01306	GGACBJGE_01387	INPKKBDN_01290	ABKGPFCD_01370	GILCBIFJ_00686	JJPADNIB_00410	PJBPIELD_00656
group_2617	glgB_1	1,4-alpha-glucan branching enzyme GlgB	26	26	1	1	1615				2015	2015	2015	GMHEOBKL_00777	GDGGKMFM_00907	GLPENGBM_00339	DDOIMHED_00945	IHGJBHGH_00518	KPCNKHHG_00346	GECPELBE_00946	OGLOEOID_00425	OHADAMDC_00832	LLKMKGKN_00036	CGNPPKJC_00155	PEEHCJEF_00682	EOMBFJFO_01291	MDKMEHGF_01079	APLIFBKG_00610	IMKLPNNJ_01029	PGEODBAP_01250	CKCGEHEH_00716	ELCBOGFN_00350	FLMBMPLK_00353	GGACBJGE_00992	INPKKBDN_00644	ABKGPFCD_00180	GILCBIFJ_01260	JJPADNIB_00059	PJBPIELD_00764
msrAB_1		Peptide methionine sulfoxide reductase MsrA/MsrB	26	26	1	1	2105				1139	1139	1139	GMHEOBKL_01226	GDGGKMFM_00302	GLPENGBM_00525	DDOIMHED_00816	IHGJBHGH_00658	KPCNKHHG_00834	GECPELBE_00542	OGLOEOID_01294	OHADAMDC_00280	LLKMKGKN_01113	CGNPPKJC_01012	PEEHCJEF_00005	EOMBFJFO_00839	MDKMEHGF_01587	APLIFBKG_00656	IMKLPNNJ_00544	PGEODBAP_01110	CKCGEHEH_00581	ELCBOGFN_00529	FLMBMPLK_00090	GGACBJGE_01181	INPKKBDN_00022	ABKGPFCD_00330	GILCBIFJ_00652	JJPADNIB_01422	PJBPIELD_01207
group_2619	btuD_5	Vitamin B12 import ATP-binding protein BtuD	26	26	1	1	2220				896	896	896	GMHEOBKL_00133	GDGGKMFM_00174	GLPENGBM_01425	DDOIMHED_00626	IHGJBHGH_00860	KPCNKHHG_00065	GECPELBE_00786	OGLOEOID_00552	OHADAMDC_00161	LLKMKGKN_00103	CGNPPKJC_00518	PEEHCJEF_01177	EOMBFJFO_00620	MDKMEHGF_00516	APLIFBKG_01032	IMKLPNNJ_00503	PGEODBAP_00927	CKCGEHEH_00394	ELCBOGFN_00663	FLMBMPLK_00164	GGACBJGE_00793	INPKKBDN_01499	ABKGPFCD_00941	GILCBIFJ_01202	JJPADNIB_00517	PJBPIELD_00327
group_2620		hypothetical protein	26	26	1	1	784				590	590	590	GMHEOBKL_01033	GDGGKMFM_01517	GLPENGBM_01159	DDOIMHED_01485	IHGJBHGH_01673	KPCNKHHG_01394	GECPELBE_00010	OGLOEOID_00733	OHADAMDC_00896	LLKMKGKN_00822	CGNPPKJC_00974	PEEHCJEF_01076	EOMBFJFO_00689	MDKMEHGF_00805	APLIFBKG_01417	IMKLPNNJ_00971	PGEODBAP_00137	CKCGEHEH_01261	ELCBOGFN_01240	FLMBMPLK_00863	GGACBJGE_00983	INPKKBDN_01094	ABKGPFCD_01380	GILCBIFJ_01399	JJPADNIB_01205	PJBPIELD_00723
group_2621		putative protein	26	26	1	1	761				242	242	242	GMHEOBKL_01056	GDGGKMFM_00757	GLPENGBM_01136	DDOIMHED_01508	IHGJBHGH_01650	KPCNKHHG_01261	GECPELBE_00033	OGLOEOID_00756	OHADAMDC_00919	LLKMKGKN_00799	CGNPPKJC_00997	PEEHCJEF_01099	EOMBFJFO_00666	MDKMEHGF_00828	APLIFBKG_01440	IMKLPNNJ_00948	PGEODBAP_00160	CKCGEHEH_01284	ELCBOGFN_01217	FLMBMPLK_00840	GGACBJGE_01205	INPKKBDN_01071	ABKGPFCD_01005	GILCBIFJ_01193	JJPADNIB_01228	PJBPIELD_00700
group_2622		hypothetical protein	26	26	1	1	396				1484	1499	1496	GMHEOBKL_00075	GDGGKMFM_00977	GLPENGBM_00566	DDOIMHED_01139	IHGJBHGH_00328	KPCNKHHG_00150	GECPELBE_00717	OGLOEOID_01432	OHADAMDC_00976	LLKMKGKN_00419	CGNPPKJC_00742	PEEHCJEF_00689	EOMBFJFO_00363	MDKMEHGF_01045	APLIFBKG_01185	IMKLPNNJ_01102	PGEODBAP_01442	CKCGEHEH_00910	ELCBOGFN_00950	FLMBMPLK_00744	GGACBJGE_00185	INPKKBDN_01323	ABKGPFCD_00295	GILCBIFJ_00437	JJPADNIB_01300	PJBPIELD_00898
rimP		Ribosome maturation factor RimP	26	26	1	1	2002				461	461	461	GMHEOBKL_00934	GDGGKMFM_00063	GLPENGBM_00292	DDOIMHED_00158	IHGJBHGH_01414	KPCNKHHG_00955	GECPELBE_01498	OGLOEOID_00852	OHADAMDC_00443	LLKMKGKN_00712	CGNPPKJC_00556	PEEHCJEF_00163	EOMBFJFO_01033	MDKMEHGF_00154	APLIFBKG_00204	IMKLPNNJ_00089	PGEODBAP_00368	CKCGEHEH_01507	ELCBOGFN_00614	FLMBMPLK_00258	GGACBJGE_00890	INPKKBDN_00124	ABKGPFCD_00777	GILCBIFJ_00255	JJPADNIB_00993	PJBPIELD_00201
group_2624		hypothetical protein	26	26	1	1	2580				806	806	806	GMHEOBKL_01158	GDGGKMFM_00691	GLPENGBM_01303	DDOIMHED_00447	IHGJBHGH_01021	KPCNKHHG_00464	GECPELBE_01141	OGLOEOID_00594	OHADAMDC_00730	LLKMKGKN_00638	CGNPPKJC_00711	PEEHCJEF_01331	EOMBFJFO_00175	MDKMEHGF_00611	APLIFBKG_01275	IMKLPNNJ_01152	PGEODBAP_00731	CKCGEHEH_00234	ELCBOGFN_01272	FLMBMPLK_01579	GGACBJGE_00299	INPKKBDN_01526	ABKGPFCD_00879	GILCBIFJ_00216	JJPADNIB_00954	PJBPIELD_00948
dsdX		D-serine transporter DsdX	26	26	1	1	1737				1388	1388	1388	GMHEOBKL_00374	GDGGKMFM_00325	GLPENGBM_00506	DDOIMHED_00835	IHGJBHGH_00626	KPCNKHHG_01447	GECPELBE_00523	OGLOEOID_00974	OHADAMDC_00303	LLKMKGKN_00600	CGNPPKJC_00324	PEEHCJEF_00028	EOMBFJFO_00251	MDKMEHGF_00062	APLIFBKG_00675	IMKLPNNJ_00567	PGEODBAP_01139	CKCGEHEH_00605	ELCBOGFN_00552	FLMBMPLK_00061	GGACBJGE_00528	INPKKBDN_00379	ABKGPFCD_00995	GILCBIFJ_00989	JJPADNIB_00172	PJBPIELD_00471
licT		Transcription antiterminator LicT	26	26	1	1	482				824	824	824	GMHEOBKL_01319	GDGGKMFM_01308	GLPENGBM_01316	DDOIMHED_01061	IHGJBHGH_00405	KPCNKHHG_00503	GECPELBE_01430	OGLOEOID_01104	OHADAMDC_01084	LLKMKGKN_01219	CGNPPKJC_01192	PEEHCJEF_00972	EOMBFJFO_00400	MDKMEHGF_01410	APLIFBKG_01468	IMKLPNNJ_00217	PGEODBAP_01363	CKCGEHEH_00832	ELCBOGFN_00149	FLMBMPLK_00579	GGACBJGE_00200	INPKKBDN_00789	ABKGPFCD_00787	GILCBIFJ_00351	JJPADNIB_00916	PJBPIELD_01235
group_2627		hypothetical protein	26	26	1	1	62				824	824	824	GMHEOBKL_01301	GDGGKMFM_01000	GLPENGBM_00547	DDOIMHED_01158	IHGJBHGH_00305	KPCNKHHG_01179	GECPELBE_00698	OGLOEOID_01403	OHADAMDC_01171	LLKMKGKN_00396	CGNPPKJC_01163	PEEHCJEF_01271	EOMBFJFO_00822	MDKMEHGF_01022	APLIFBKG_01316	IMKLPNNJ_01079	PGEODBAP_01461	CKCGEHEH_00929	ELCBOGFN_00501	FLMBMPLK_00763	GGACBJGE_01153	INPKKBDN_01378	ABKGPFCD_01391	GILCBIFJ_00605	JJPADNIB_01464	PJBPIELD_00875
yheI		putative multidrug resistance ABC transporter ATP-binding/permease protein YheI	26	26	1	1	269				1739	1739	1739	GMHEOBKL_01261	GDGGKMFM_01548	GLPENGBM_01046	DDOIMHED_01358	IHGJBHGH_00100	KPCNKHHG_00638	GECPELBE_00584	OGLOEOID_01201	OHADAMDC_00099	LLKMKGKN_01056	CGNPPKJC_00867	PEEHCJEF_00258	EOMBFJFO_00873	MDKMEHGF_00259	APLIFBKG_00877	IMKLPNNJ_00268	PGEODBAP_00013	CKCGEHEH_01135	ELCBOGFN_00424	FLMBMPLK_01506	GGACBJGE_00814	INPKKBDN_00266	ABKGPFCD_00409	GILCBIFJ_01133	JJPADNIB_01398	PJBPIELD_00038
group_2629		hypothetical protein	26	26	1	1	1748				491	491	491	GMHEOBKL_00388	GDGGKMFM_00320	GLPENGBM_00511	DDOIMHED_00830	IHGJBHGH_00640	KPCNKHHG_01519	GECPELBE_00528	OGLOEOID_00979	OHADAMDC_00298	LLKMKGKN_00586	CGNPPKJC_01332	PEEHCJEF_00023	EOMBFJFO_00256	MDKMEHGF_00067	APLIFBKG_00670	IMKLPNNJ_00562	PGEODBAP_01125	CKCGEHEH_00600	ELCBOGFN_00547	FLMBMPLK_00075	GGACBJGE_00332	INPKKBDN_00007	ABKGPFCD_01112	GILCBIFJ_00638	JJPADNIB_00186	PJBPIELD_00476
group_2630	fni_2	Isopentenyl-diphosphate delta-isomerase	26	26	1	1	2503				1049	1049	1049	GMHEOBKL_00617	GDGGKMFM_01093	GLPENGBM_00888	DDOIMHED_00497	IHGJBHGH_00967	KPCNKHHG_01287	GECPELBE_01588	OGLOEOID_00273	OHADAMDC_01451	LLKMKGKN_01102	CGNPPKJC_00416	PEEHCJEF_01485	EOMBFJFO_01423	MDKMEHGF_00562	APLIFBKG_01180	IMKLPNNJ_01257	PGEODBAP_00789	CKCGEHEH_00287	ELCBOGFN_00316	FLMBMPLK_00638	GGACBJGE_01415	INPKKBDN_01553	ABKGPFCD_01316	GILCBIFJ_01043	JJPADNIB_01563	PJBPIELD_01492
mepA_1		Multidrug export protein MepA	26	26	1	1	2093				1319	1319	1319	GMHEOBKL_00396	GDGGKMFM_00312	GLPENGBM_00519	DDOIMHED_00822	IHGJBHGH_00648	KPCNKHHG_00828	GECPELBE_00536	OGLOEOID_00987	OHADAMDC_00290	LLKMKGKN_00578	CGNPPKJC_01324	PEEHCJEF_00015	EOMBFJFO_01166	MDKMEHGF_00075	APLIFBKG_00662	IMKLPNNJ_00554	PGEODBAP_01117	CKCGEHEH_00592	ELCBOGFN_00539	FLMBMPLK_00083	GGACBJGE_00324	INPKKBDN_00015	ABKGPFCD_01291	GILCBIFJ_00646	JJPADNIB_00194	PJBPIELD_01217
ricR		Copper-sensing transcriptional repressor RicR	26	26	1	1	1240				272	272	272	GMHEOBKL_00287	GDGGKMFM_01584	GLPENGBM_00658	DDOIMHED_00279	IHGJBHGH_01185	KPCNKHHG_00167	GECPELBE_00998	OGLOEOID_00664	OHADAMDC_01459	LLKMKGKN_00389	CGNPPKJC_00002	PEEHCJEF_01487	EOMBFJFO_01213	MDKMEHGF_01593	APLIFBKG_00083	IMKLPNNJ_01617	PGEODBAP_00570	CKCGEHEH_00075	ELCBOGFN_01166	FLMBMPLK_00452	GGACBJGE_00702	INPKKBDN_00564	ABKGPFCD_00105	GILCBIFJ_00311	JJPADNIB_00310	PJBPIELD_01508
pyrC		Dihydroorotase	26	26	1	1	218				1268	1268	1268	GMHEOBKL_00491	GDGGKMFM_00459	GLPENGBM_00910	DDOIMHED_01293	IHGJBHGH_00165	KPCNKHHG_00579	GECPELBE_00366	OGLOEOID_00250	OHADAMDC_00034	LLKMKGKN_00290	CGNPPKJC_00752	PEEHCJEF_00574	EOMBFJFO_00022	MDKMEHGF_00324	APLIFBKG_00429	IMKLPNNJ_00333	PGEODBAP_01602	CKCGEHEH_01070	ELCBOGFN_00191	FLMBMPLK_00544	GGACBJGE_00067	INPKKBDN_00337	ABKGPFCD_00083	GILCBIFJ_00016	JJPADNIB_01018	PJBPIELD_00103
panT		Pantothenate transporter PanT	26	26	1	1	756				584	584	584	GMHEOBKL_01061	GDGGKMFM_00752	GLPENGBM_01131	DDOIMHED_01513	IHGJBHGH_01645	KPCNKHHG_01266	GECPELBE_00038	OGLOEOID_00761	OHADAMDC_00924	LLKMKGKN_00794	CGNPPKJC_01366	PEEHCJEF_01104	EOMBFJFO_01026	MDKMEHGF_00833	APLIFBKG_01445	IMKLPNNJ_00943	PGEODBAP_00165	CKCGEHEH_01289	ELCBOGFN_01212	FLMBMPLK_00835	GGACBJGE_01321	INPKKBDN_01066	ABKGPFCD_01000	GILCBIFJ_01188	JJPADNIB_01233	PJBPIELD_00695
group_2635		hypothetical protein	26	26	1	1	912				443	443	443	GMHEOBKL_01081	GDGGKMFM_01390	GLPENGBM_01577	DDOIMHED_00404	IHGJBHGH_01062	KPCNKHHG_01139	GECPELBE_01576	OGLOEOID_01518	OHADAMDC_01236	LLKMKGKN_00973	CGNPPKJC_01221	PEEHCJEF_01193	EOMBFJFO_00609	MDKMEHGF_01509	APLIFBKG_01600	IMKLPNNJ_01420	PGEODBAP_00690	CKCGEHEH_00194	ELCBOGFN_01311	FLMBMPLK_01370	GGACBJGE_00453	INPKKBDN_01404	ABKGPFCD_00528	GILCBIFJ_00819	JJPADNIB_01100	PJBPIELD_01351
iscS_1		Cysteine desulfurase IscS	26	26	1	1	267				1097	1097	1097	GMHEOBKL_01259	GDGGKMFM_01546	GLPENGBM_01044	DDOIMHED_01356	IHGJBHGH_00102	KPCNKHHG_00636	GECPELBE_00582	OGLOEOID_01203	OHADAMDC_00097	LLKMKGKN_01058	CGNPPKJC_00869	PEEHCJEF_00256	EOMBFJFO_00875	MDKMEHGF_00261	APLIFBKG_00875	IMKLPNNJ_00270	PGEODBAP_00011	CKCGEHEH_01133	ELCBOGFN_00426	FLMBMPLK_01504	GGACBJGE_00816	INPKKBDN_00268	ABKGPFCD_00407	GILCBIFJ_01131	JJPADNIB_01396	PJBPIELD_00040
trmK		tRNA (adenine(22)-N(1))-methyltransferase	26	26	1	1	2198				689	689	689	GMHEOBKL_00124	GDGGKMFM_00163	GLPENGBM_00952	DDOIMHED_00637	IHGJBHGH_00851	KPCNKHHG_00053	GECPELBE_00775	OGLOEOID_00541	OHADAMDC_00150	LLKMKGKN_01290	CGNPPKJC_00509	PEEHCJEF_00893	EOMBFJFO_01322	MDKMEHGF_00527	APLIFBKG_01041	IMKLPNNJ_00514	PGEODBAP_00945	CKCGEHEH_00405	ELCBOGFN_00652	FLMBMPLK_00152	GGACBJGE_00963	INPKKBDN_00975	ABKGPFCD_01099	GILCBIFJ_00548	JJPADNIB_00528	PJBPIELD_00316
yhbY		RNA-binding protein YhbY	26	26	1	1	778				290	290	290	GMHEOBKL_01039	GDGGKMFM_01511	GLPENGBM_01153	DDOIMHED_01491	IHGJBHGH_01667	KPCNKHHG_01400	GECPELBE_00016	OGLOEOID_00739	OHADAMDC_00902	LLKMKGKN_00816	CGNPPKJC_00980	PEEHCJEF_01082	EOMBFJFO_00683	MDKMEHGF_00811	APLIFBKG_01423	IMKLPNNJ_00965	PGEODBAP_00143	CKCGEHEH_01267	ELCBOGFN_01234	FLMBMPLK_00857	GGACBJGE_00989	INPKKBDN_01088	ABKGPFCD_00550	GILCBIFJ_01429	JJPADNIB_01211	PJBPIELD_00717
mtlF		Mannitol-specific phosphotransferase enzyme IIA component	26	26	1	1	765				440	440	440	GMHEOBKL_01052	GDGGKMFM_00761	GLPENGBM_01140	DDOIMHED_01504	IHGJBHGH_01654	KPCNKHHG_01257	GECPELBE_00029	OGLOEOID_00752	OHADAMDC_00915	LLKMKGKN_00803	CGNPPKJC_00993	PEEHCJEF_01095	EOMBFJFO_00670	MDKMEHGF_00824	APLIFBKG_01436	IMKLPNNJ_00952	PGEODBAP_00156	CKCGEHEH_01280	ELCBOGFN_01221	FLMBMPLK_00844	GGACBJGE_00823	INPKKBDN_01075	ABKGPFCD_00563	GILCBIFJ_01065	JJPADNIB_01224	PJBPIELD_00704
alr2		Alanine racemase 2	26	26	1	1	158				1097	1109	1101	GMHEOBKL_01437	GDGGKMFM_00409	GLPENGBM_01215	DDOIMHED_01236	IHGJBHGH_00223	KPCNKHHG_01019	GECPELBE_00423	OGLOEOID_00193	OHADAMDC_01489	LLKMKGKN_01032	CGNPPKJC_01127	PEEHCJEF_01038	EOMBFJFO_01283	MDKMEHGF_00374	APLIFBKG_00486	IMKLPNNJ_00383	PGEODBAP_01542	CKCGEHEH_01013	ELCBOGFN_01432	FLMBMPLK_01203	GGACBJGE_00739	INPKKBDN_01111	ABKGPFCD_00808	GILCBIFJ_00728	JJPADNIB_00583	PJBPIELD_00153
nusA		Transcription termination/antitermination protein NusA	26	26	1	1	2003				1157	1157	1157	GMHEOBKL_00933	GDGGKMFM_00064	GLPENGBM_00291	DDOIMHED_00157	IHGJBHGH_01415	KPCNKHHG_00956	GECPELBE_01499	OGLOEOID_00851	OHADAMDC_00444	LLKMKGKN_00713	CGNPPKJC_00557	PEEHCJEF_00164	EOMBFJFO_01034	MDKMEHGF_00153	APLIFBKG_00205	IMKLPNNJ_00090	PGEODBAP_00367	CKCGEHEH_01506	ELCBOGFN_00613	FLMBMPLK_00257	GGACBJGE_00891	INPKKBDN_00125	ABKGPFCD_00778	GILCBIFJ_00254	JJPADNIB_00992	PJBPIELD_00200
group_2642		hypothetical protein	26	26	1	1	272				1316	1331	1316	GMHEOBKL_01264	GDGGKMFM_01551	GLPENGBM_01049	DDOIMHED_01361	IHGJBHGH_00097	KPCNKHHG_00641	GECPELBE_00587	OGLOEOID_01198	OHADAMDC_00102	LLKMKGKN_01053	CGNPPKJC_00864	PEEHCJEF_00261	EOMBFJFO_00870	MDKMEHGF_00256	APLIFBKG_00880	IMKLPNNJ_00265	PGEODBAP_00016	CKCGEHEH_01138	ELCBOGFN_00421	FLMBMPLK_01509	GGACBJGE_00811	INPKKBDN_00263	ABKGPFCD_00412	GILCBIFJ_01136	JJPADNIB_01401	PJBPIELD_00035
groS		10 kDa chaperonin	26	26	1	1	2228				272	272	272	GMHEOBKL_00141	GDGGKMFM_00182	GLPENGBM_01437	DDOIMHED_00614	IHGJBHGH_00868	KPCNKHHG_00078	GECPELBE_00798	OGLOEOID_00564	OHADAMDC_00169	LLKMKGKN_00111	CGNPPKJC_00526	PEEHCJEF_01169	EOMBFJFO_00628	MDKMEHGF_00508	APLIFBKG_01020	IMKLPNNJ_00495	PGEODBAP_00919	CKCGEHEH_00386	ELCBOGFN_00671	FLMBMPLK_00172	GGACBJGE_00163	INPKKBDN_00689	ABKGPFCD_00214	GILCBIFJ_00211	JJPADNIB_00509	PJBPIELD_00335
yheH		putative multidrug resistance ABC transporter ATP-binding/permease protein YheH	26	26	1	1	270				1784	1784	1784	GMHEOBKL_01262	GDGGKMFM_01549	GLPENGBM_01047	DDOIMHED_01359	IHGJBHGH_00099	KPCNKHHG_00639	GECPELBE_00585	OGLOEOID_01200	OHADAMDC_00100	LLKMKGKN_01055	CGNPPKJC_00866	PEEHCJEF_00259	EOMBFJFO_00872	MDKMEHGF_00258	APLIFBKG_00878	IMKLPNNJ_00267	PGEODBAP_00014	CKCGEHEH_01136	ELCBOGFN_00423	FLMBMPLK_01507	GGACBJGE_00813	INPKKBDN_00265	ABKGPFCD_00410	GILCBIFJ_01134	JJPADNIB_01399	PJBPIELD_00037
mntB_2		Manganese transport system ATP-binding protein MntB	26	26	1	1	1172				671	671	671	GMHEOBKL_01343	GDGGKMFM_01338	GLPENGBM_01017	DDOIMHED_00345	IHGJBHGH_01120	KPCNKHHG_01205	GECPELBE_01085	OGLOEOID_01079	OHADAMDC_01114	LLKMKGKN_01190	CGNPPKJC_00673	PEEHCJEF_00879	EOMBFJFO_00143	MDKMEHGF_01255	APLIFBKG_00018	IMKLPNNJ_00711	PGEODBAP_00635	CKCGEHEH_00140	ELCBOGFN_01040	FLMBMPLK_00789	GGACBJGE_00835	INPKKBDN_00482	ABKGPFCD_01460	GILCBIFJ_01320	JJPADNIB_00375	PJBPIELD_01263
group_2646		hypothetical protein	26	26	1	1	1968				251	251	251	GMHEOBKL_00812	GDGGKMFM_00031	GLPENGBM_01277	DDOIMHED_00190	IHGJBHGH_01382	KPCNKHHG_01090	GECPELBE_01185	OGLOEOID_01466	OHADAMDC_00412	LLKMKGKN_00897	CGNPPKJC_00930	PEEHCJEF_00131	EOMBFJFO_00908	MDKMEHGF_00186	APLIFBKG_00172	IMKLPNNJ_00058	PGEODBAP_00405	CKCGEHEH_01539	ELCBOGFN_01045	FLMBMPLK_00290	GGACBJGE_01130	INPKKBDN_00871	ABKGPFCD_00841	GILCBIFJ_00258	JJPADNIB_01530	PJBPIELD_00233
araQ		L-arabinose transport system permease protein AraQ	26	26	1	1	1960				818	818	818	GMHEOBKL_00806	GDGGKMFM_00025	GLPENGBM_01271	DDOIMHED_00196	IHGJBHGH_01376	KPCNKHHG_01084	GECPELBE_01191	OGLOEOID_01460	OHADAMDC_00406	LLKMKGKN_00891	CGNPPKJC_00924	PEEHCJEF_00125	EOMBFJFO_00914	MDKMEHGF_00192	APLIFBKG_00166	IMKLPNNJ_00052	PGEODBAP_00411	CKCGEHEH_01545	ELCBOGFN_01051	FLMBMPLK_00296	GGACBJGE_01064	INPKKBDN_00865	ABKGPFCD_01433	GILCBIFJ_00264	JJPADNIB_01536	PJBPIELD_00239
ftsY		Signal recognition particle receptor FtsY	26	26	1	1	687				1295	1295	1295	GMHEOBKL_00573	GDGGKMFM_00648	GLPENGBM_00041	DDOIMHED_01575	IHGJBHGH_01580	KPCNKHHG_00424	GECPELBE_00100	OGLOEOID_01301	OHADAMDC_00628	LLKMKGKN_01451	CGNPPKJC_00419	PEEHCJEF_00313	EOMBFJFO_00042	MDKMEHGF_00956	APLIFBKG_00798	IMKLPNNJ_00881	PGEODBAP_00230	CKCGEHEH_01352	ELCBOGFN_00883	FLMBMPLK_01127	GGACBJGE_00592	INPKKBDN_01427	ABKGPFCD_00748	GILCBIFJ_01082	JJPADNIB_00433	PJBPIELD_00572
rpmD		50S ribosomal protein L30	26	26	1	1	2465				182	182	182	GMHEOBKL_00652	GDGGKMFM_00265	GLPENGBM_00853	DDOIMHED_00532	IHGJBHGH_00932	KPCNKHHG_00283	GECPELBE_00829	OGLOEOID_00308	OHADAMDC_00252	LLKMKGKN_00176	CGNPPKJC_00381	PEEHCJEF_00737	EOMBFJFO_00516	MDKMEHGF_00424	APLIFBKG_01145	IMKLPNNJ_00412	PGEODBAP_00869	CKCGEHEH_00322	ELCBOGFN_00281	FLMBMPLK_00222	GGACBJGE_00375	INPKKBDN_00739	ABKGPFCD_00447	GILCBIFJ_00762	JJPADNIB_00834	PJBPIELD_01316
nrdF		Ribonucleoside-diphosphate reductase subunit beta	26	26	1	1	2547				1037	1037	1037	GMHEOBKL_01421	GDGGKMFM_00707	GLPENGBM_01287	DDOIMHED_00463	IHGJBHGH_01001	KPCNKHHG_00481	GECPELBE_01157	OGLOEOID_00610	OHADAMDC_01337	LLKMKGKN_01338	CGNPPKJC_01317	PEEHCJEF_00615	EOMBFJFO_00191	MDKMEHGF_00595	APLIFBKG_01291	IMKLPNNJ_01290	PGEODBAP_00751	CKCGEHEH_00249	ELCBOGFN_00828	FLMBMPLK_01058	GGACBJGE_00257	INPKKBDN_01243	ABKGPFCD_01243	GILCBIFJ_00233	JJPADNIB_00939	PJBPIELD_01434
group_2651		hypothetical protein	26	26	1	1	2508				1166	1166	1166	GMHEOBKL_01279	GDGGKMFM_01097	GLPENGBM_01480	DDOIMHED_00492	IHGJBHGH_00972	KPCNKHHG_01291	GECPELBE_01535	OGLOEOID_01368	OHADAMDC_01140	LLKMKGKN_00903	CGNPPKJC_01094	PEEHCJEF_00644	EOMBFJFO_00293	MDKMEHGF_00566	APLIFBKG_01542	IMKLPNNJ_01261	PGEODBAP_00784	CKCGEHEH_00283	ELCBOGFN_00862	FLMBMPLK_01091	GGACBJGE_01366	INPKKBDN_01371	ABKGPFCD_01379	GILCBIFJ_00476	JJPADNIB_01558	PJBPIELD_01289
mgsR		Regulatory protein MgsR	26	26	1	1	1728				350	350	350	GMHEOBKL_00366	GDGGKMFM_00335	GLPENGBM_00497	DDOIMHED_00844	IHGJBHGH_00618	KPCNKHHG_00729	GECPELBE_00514	OGLOEOID_00965	OHADAMDC_00313	LLKMKGKN_00609	CGNPPKJC_00316	PEEHCJEF_00038	EOMBFJFO_00241	MDKMEHGF_00052	APLIFBKG_00684	IMKLPNNJ_00577	PGEODBAP_01147	CKCGEHEH_00614	ELCBOGFN_00561	FLMBMPLK_00053	GGACBJGE_00519	INPKKBDN_00387	ABKGPFCD_01222	GILCBIFJ_00119	JJPADNIB_00164	PJBPIELD_00461
pyrF		Orotidine 5'-phosphate decarboxylase	26	26	1	1	223				698	698	698	GMHEOBKL_00486	GDGGKMFM_00464	GLPENGBM_00905	DDOIMHED_01298	IHGJBHGH_00160	KPCNKHHG_00584	GECPELBE_00361	OGLOEOID_00255	OHADAMDC_00039	LLKMKGKN_00285	CGNPPKJC_00757	PEEHCJEF_00579	EOMBFJFO_00017	MDKMEHGF_00319	APLIFBKG_00424	IMKLPNNJ_00328	PGEODBAP_01607	CKCGEHEH_01075	ELCBOGFN_00186	FLMBMPLK_00549	GGACBJGE_00062	INPKKBDN_00342	ABKGPFCD_00088	GILCBIFJ_00021	JJPADNIB_01245	PJBPIELD_00098
bcrA_1		Bacitracin transport ATP-binding protein BcrA	26	26	1	1	2507				629	629	629	GMHEOBKL_01278	GDGGKMFM_01096	GLPENGBM_01481	DDOIMHED_00493	IHGJBHGH_00971	KPCNKHHG_01290	GECPELBE_01536	OGLOEOID_01369	OHADAMDC_01141	LLKMKGKN_00902	CGNPPKJC_01093	PEEHCJEF_00645	EOMBFJFO_00292	MDKMEHGF_00565	APLIFBKG_01543	IMKLPNNJ_01260	PGEODBAP_00785	CKCGEHEH_00284	ELCBOGFN_00863	FLMBMPLK_01092	GGACBJGE_01367	INPKKBDN_01372	ABKGPFCD_01378	GILCBIFJ_00475	JJPADNIB_01559	PJBPIELD_01290
nanA		N-acetylneuraminate lyase	26	26	1	1	165				875	890	889	GMHEOBKL_01445	GDGGKMFM_00416	GLPENGBM_01222	DDOIMHED_01243	IHGJBHGH_00215	KPCNKHHG_01012	GECPELBE_00416	OGLOEOID_00200	OHADAMDC_01372	LLKMKGKN_01040	CGNPPKJC_01135	PEEHCJEF_01045	EOMBFJFO_01386	MDKMEHGF_00367	APLIFBKG_00479	IMKLPNNJ_00376	PGEODBAP_01550	CKCGEHEH_01021	ELCBOGFN_01440	FLMBMPLK_01211	GGACBJGE_01054	INPKKBDN_01103	ABKGPFCD_01249	GILCBIFJ_01018	JJPADNIB_01067	PJBPIELD_00146
group_2656		Rubredoxin	26	26	1	1	1596				158	158	158	GMHEOBKL_01376	GDGGKMFM_01374	GLPENGBM_00357	DDOIMHED_00963	IHGJBHGH_00500	KPCNKHHG_00328	GECPELBE_00928	OGLOEOID_00407	OHADAMDC_01398	LLKMKGKN_00018	CGNPPKJC_00137	PEEHCJEF_00664	EOMBFJFO_01179	MDKMEHGF_01097	APLIFBKG_00592	IMKLPNNJ_01011	PGEODBAP_01269	CKCGEHEH_00734	ELCBOGFN_00368	FLMBMPLK_00372	GGACBJGE_00731	INPKKBDN_00663	ABKGPFCD_00906	GILCBIFJ_01153	JJPADNIB_00041	PJBPIELD_00746
group_2657		hypothetical protein	26	26	1	1	681				338	338	338	GMHEOBKL_00567	GDGGKMFM_00642	GLPENGBM_00047	DDOIMHED_01581	IHGJBHGH_01574	KPCNKHHG_00418	GECPELBE_00106	OGLOEOID_01307	OHADAMDC_00622	LLKMKGKN_01457	CGNPPKJC_00425	PEEHCJEF_00319	EOMBFJFO_00048	MDKMEHGF_00950	APLIFBKG_00792	IMKLPNNJ_00875	PGEODBAP_00236	CKCGEHEH_01358	ELCBOGFN_00889	FLMBMPLK_01121	GGACBJGE_00586	INPKKBDN_01421	ABKGPFCD_00754	GILCBIFJ_01076	JJPADNIB_00439	PJBPIELD_00578
group_2658		hypothetical protein	26	26	1	1	918				929	929	929	GMHEOBKL_01076	GDGGKMFM_01385	GLPENGBM_01593	DDOIMHED_00409	IHGJBHGH_01057	KPCNKHHG_01144	GECPELBE_01596	OGLOEOID_01564	OHADAMDC_01231	LLKMKGKN_00978	CGNPPKJC_01226	PEEHCJEF_01188	EOMBFJFO_00604	MDKMEHGF_01504	APLIFBKG_01619	IMKLPNNJ_01425	PGEODBAP_00695	CKCGEHEH_00199	ELCBOGFN_01316	FLMBMPLK_01375	GGACBJGE_00458	INPKKBDN_01399	ABKGPFCD_00523	GILCBIFJ_00285	JJPADNIB_01105	PJBPIELD_01346
dtd3		D-aminoacyl-tRNA deacylase	26	26	1	1	1523				803	803	803	GMHEOBKL_00729	GDGGKMFM_00935	GLPENGBM_00422	DDOIMHED_01028	IHGJBHGH_00437	KPCNKHHG_00919	GECPELBE_01308	OGLOEOID_01003	OHADAMDC_00755	LLKMKGKN_00458	CGNPPKJC_01030	PEEHCJEF_00384	EOMBFJFO_00483	MDKMEHGF_01144	APLIFBKG_00527	IMKLPNNJ_01311	PGEODBAP_01332	CKCGEHEH_00799	ELCBOGFN_00748	FLMBMPLK_01241	GGACBJGE_00782	INPKKBDN_01216	ABKGPFCD_00224	GILCBIFJ_00046	JJPADNIB_01326	PJBPIELD_01017
ugl		Unsaturated chondroitin disaccharide hydrolase	26	26	1	1	1378				1190	1190	1190	GMHEOBKL_00445	GDGGKMFM_00522	GLPENGBM_00749	DDOIMHED_00775	IHGJBHGH_00699	KPCNKHHG_00965	GECPELBE_01220	OGLOEOID_00480	OHADAMDC_00522	LLKMKGKN_00213	CGNPPKJC_00229	PEEHCJEF_00221	EOMBFJFO_00978	MDKMEHGF_00749	APLIFBKG_00987	IMKLPNNJ_00775	PGEODBAP_01071	CKCGEHEH_00538	ELCBOGFN_00922	FLMBMPLK_01039	GGACBJGE_00446	INPKKBDN_00061	ABKGPFCD_00671	GILCBIFJ_00846	JJPADNIB_01131	PJBPIELD_00507
group_2661		hypothetical protein	26	26	1	1	1340				539	539	539	GMHEOBKL_00406	GDGGKMFM_00560	GLPENGBM_00787	DDOIMHED_00737	IHGJBHGH_00738	KPCNKHHG_01475	GECPELBE_01258	OGLOEOID_01495	OHADAMDC_00484	LLKMKGKN_00252	CGNPPKJC_01595	PEEHCJEF_00183	EOMBFJFO_00947	MDKMEHGF_00787	APLIFBKG_00949	IMKLPNNJ_00737	PGEODBAP_01031	CKCGEHEH_00500	ELCBOGFN_01133	FLMBMPLK_01427	GGACBJGE_00221	INPKKBDN_00101	ABKGPFCD_01066	GILCBIFJ_01119	JJPADNIB_01506	PJBPIELD_00545
atpF_1		ATP synthase subunit b, sodium ion specific	26	26	1	1	1229				476	476	476	GMHEOBKL_00297	GDGGKMFM_00817	GLPENGBM_00648	DDOIMHED_00290	IHGJBHGH_01175	KPCNKHHG_00157	GECPELBE_00988	OGLOEOID_00875	OHADAMDC_00655	LLKMKGKN_01362	CGNPPKJC_01490	PEEHCJEF_00439	EOMBFJFO_00962	MDKMEHGF_01009	APLIFBKG_00073	IMKLPNNJ_00655	PGEODBAP_00580	CKCGEHEH_00085	ELCBOGFN_01156	FLMBMPLK_00442	GGACBJGE_00759	INPKKBDN_00554	ABKGPFCD_01363	GILCBIFJ_00931	JJPADNIB_00320	PJBPIELD_00820
nfrA1		FMN reductase (NADPH)	26	26	1	1	1632				761	761	761	GMHEOBKL_00760	GDGGKMFM_01253	GLPENGBM_00322	DDOIMHED_00928	IHGJBHGH_00535	KPCNKHHG_00362	GECPELBE_00963	OGLOEOID_00442	OHADAMDC_01017	LLKMKGKN_00053	CGNPPKJC_00172	PEEHCJEF_01465	EOMBFJFO_00714	MDKMEHGF_01382	APLIFBKG_00627	IMKLPNNJ_01521	PGEODBAP_01234	CKCGEHEH_00699	ELCBOGFN_00333	FLMBMPLK_00337	GGACBJGE_00931	INPKKBDN_00628	ABKGPFCD_00163	GILCBIFJ_00170	JJPADNIB_00076	PJBPIELD_01442
group_2664		hypothetical protein	26	26	1	1	191				785	785	785	GMHEOBKL_00516	GDGGKMFM_00434	GLPENGBM_00936	DDOIMHED_01267	IHGJBHGH_00190	KPCNKHHG_01234	GECPELBE_00392	OGLOEOID_00224	OHADAMDC_00009	LLKMKGKN_00315	CGNPPKJC_00598	PEEHCJEF_00512	EOMBFJFO_00995	MDKMEHGF_00349	APLIFBKG_00455	IMKLPNNJ_00358	PGEODBAP_01574	CKCGEHEH_01045	ELCBOGFN_00216	FLMBMPLK_00516	GGACBJGE_00278	INPKKBDN_00309	ABKGPFCD_00395	GILCBIFJ_00506	JJPADNIB_01043	PJBPIELD_00128
tcyP		L-cystine uptake protein TcyP	26	26	1	1	200				1412	1412	1412	GMHEOBKL_00508	GDGGKMFM_00442	GLPENGBM_00927	DDOIMHED_01276	IHGJBHGH_00182	KPCNKHHG_01242	GECPELBE_00383	OGLOEOID_00233	OHADAMDC_00017	LLKMKGKN_00307	CGNPPKJC_00606	PEEHCJEF_00504	EOMBFJFO_01003	MDKMEHGF_00341	APLIFBKG_00446	IMKLPNNJ_00350	PGEODBAP_01582	CKCGEHEH_01053	ELCBOGFN_00208	FLMBMPLK_00524	GGACBJGE_00270	INPKKBDN_00317	ABKGPFCD_00403	GILCBIFJ_00514	JJPADNIB_01035	PJBPIELD_00120
chbB		PTS system N,N'-diacetylchitobiose-specific EIIB component	26	26	1	1	2116				302	302	302	GMHEOBKL_01235	GDGGKMFM_00293	GLPENGBM_00534	DDOIMHED_00807	IHGJBHGH_00667	KPCNKHHG_00844	GECPELBE_00551	OGLOEOID_01285	OHADAMDC_01502	LLKMKGKN_01122	CGNPPKJC_01003	PEEHCJEF_01518	EOMBFJFO_00830	MDKMEHGF_01617	APLIFBKG_00647	IMKLPNNJ_01629	PGEODBAP_01101	CKCGEHEH_00572	ELCBOGFN_00520	FLMBMPLK_00099	GGACBJGE_00557	INPKKBDN_00031	ABKGPFCD_00321	GILCBIFJ_00661	JJPADNIB_01431	PJBPIELD_01198
group_2667		hypothetical protein	26	26	1	1	2227				896	896	896	GMHEOBKL_00140	GDGGKMFM_00181	GLPENGBM_01436	DDOIMHED_00615	IHGJBHGH_00867	KPCNKHHG_00077	GECPELBE_00797	OGLOEOID_00563	OHADAMDC_00168	LLKMKGKN_00110	CGNPPKJC_00525	PEEHCJEF_01170	EOMBFJFO_00627	MDKMEHGF_00509	APLIFBKG_01021	IMKLPNNJ_00496	PGEODBAP_00920	CKCGEHEH_00387	ELCBOGFN_00670	FLMBMPLK_00171	GGACBJGE_00162	INPKKBDN_00688	ABKGPFCD_00215	GILCBIFJ_00212	JJPADNIB_00510	PJBPIELD_00334
group_2668		Iron-sulfur cluster carrier protein	26	26	1	1	920				1208	1208	1208	GMHEOBKL_01074	GDGGKMFM_01383	GLPENGBM_01591	DDOIMHED_00411	IHGJBHGH_01055	KPCNKHHG_01146	GECPELBE_01594	OGLOEOID_01562	OHADAMDC_01229	LLKMKGKN_00980	CGNPPKJC_01228	PEEHCJEF_01186	EOMBFJFO_00602	MDKMEHGF_01502	APLIFBKG_01621	IMKLPNNJ_01427	PGEODBAP_00697	CKCGEHEH_00201	ELCBOGFN_01318	FLMBMPLK_01377	GGACBJGE_00460	INPKKBDN_01397	ABKGPFCD_00521	GILCBIFJ_00287	JJPADNIB_01107	PJBPIELD_01344
lacD		Tagatose 1,6-diphosphate aldolase	26	26	1	1	2513				971	971	971	GMHEOBKL_01284	GDGGKMFM_01102	GLPENGBM_01475	DDOIMHED_00487	IHGJBHGH_00977	KPCNKHHG_01296	GECPELBE_01530	OGLOEOID_01363	OHADAMDC_01135	LLKMKGKN_00908	CGNPPKJC_01099	PEEHCJEF_00639	EOMBFJFO_00298	MDKMEHGF_00571	APLIFBKG_01537	IMKLPNNJ_01266	PGEODBAP_00779	CKCGEHEH_00278	ELCBOGFN_00857	FLMBMPLK_01086	GGACBJGE_01092	INPKKBDN_01366	ABKGPFCD_00628	GILCBIFJ_00481	JJPADNIB_01526	PJBPIELD_01284
group_2670		putative AAA domain-containing protein	26	26	1	1	735				1343	1343	1343	GMHEOBKL_01534	GDGGKMFM_00733	GLPENGBM_01546	DDOIMHED_01532	IHGJBHGH_01626	KPCNKHHG_01324	GECPELBE_00057	OGLOEOID_00780	OHADAMDC_01439	LLKMKGKN_01254	CGNPPKJC_01397	PEEHCJEF_01253	EOMBFJFO_01009	MDKMEHGF_00852	APLIFBKG_00841	IMKLPNNJ_00924	PGEODBAP_00184	CKCGEHEH_01308	ELCBOGFN_01353	FLMBMPLK_00816	GGACBJGE_01016	INPKKBDN_01483	ABKGPFCD_01239	GILCBIFJ_00945	JJPADNIB_01569	PJBPIELD_00676
pip		Proline iminopeptidase	26	26	1	1	2522				929	938	937	GMHEOBKL_01291	GDGGKMFM_01109	GLPENGBM_01468	DDOIMHED_00480	IHGJBHGH_00984	KPCNKHHG_01484	GECPELBE_01523	OGLOEOID_01356	OHADAMDC_01128	LLKMKGKN_00915	CGNPPKJC_01106	PEEHCJEF_00632	EOMBFJFO_00305	MDKMEHGF_00578	APLIFBKG_01530	IMKLPNNJ_01273	PGEODBAP_00772	CKCGEHEH_00271	ELCBOGFN_00850	FLMBMPLK_01079	GGACBJGE_01029	INPKKBDN_01359	ABKGPFCD_00621	GILCBIFJ_00488	JJPADNIB_01519	PJBPIELD_01277
rimM		Ribosome maturation factor RimM	26	26	1	1	677				485	485	485	GMHEOBKL_00563	GDGGKMFM_00638	GLPENGBM_00051	DDOIMHED_01585	IHGJBHGH_01570	KPCNKHHG_00414	GECPELBE_00110	OGLOEOID_01311	OHADAMDC_00618	LLKMKGKN_01461	CGNPPKJC_00429	PEEHCJEF_00323	EOMBFJFO_00052	MDKMEHGF_00946	APLIFBKG_00788	IMKLPNNJ_00871	PGEODBAP_00240	CKCGEHEH_01362	ELCBOGFN_00893	FLMBMPLK_01117	GGACBJGE_00582	INPKKBDN_01417	ABKGPFCD_00758	GILCBIFJ_01072	JJPADNIB_00443	PJBPIELD_00582
group_2673		hypothetical protein	26	26	1	1	917				932	932	932	GMHEOBKL_01077	GDGGKMFM_01386	GLPENGBM_01594	DDOIMHED_00408	IHGJBHGH_01058	KPCNKHHG_01143	GECPELBE_01597	OGLOEOID_01565	OHADAMDC_01232	LLKMKGKN_00977	CGNPPKJC_01225	PEEHCJEF_01189	EOMBFJFO_00605	MDKMEHGF_01505	APLIFBKG_01618	IMKLPNNJ_01424	PGEODBAP_00694	CKCGEHEH_00198	ELCBOGFN_01315	FLMBMPLK_01374	GGACBJGE_00457	INPKKBDN_01400	ABKGPFCD_00524	GILCBIFJ_00284	JJPADNIB_01104	PJBPIELD_01347
tag		DNA-3-methyladenine glycosylase 1	26	26	1	1	815				551	551	551	GMHEOBKL_01603	GDGGKMFM_01282	GLPENGBM_01390	DDOIMHED_01454	IHGJBHGH_01704	KPCNKHHG_01068	GECPELBE_01464	OGLOEOID_01168	OHADAMDC_01221	LLKMKGKN_01470	CGNPPKJC_00622	PEEHCJEF_01060	EOMBFJFO_00744	MDKMEHGF_01349	APLIFBKG_01486	IMKLPNNJ_01486	PGEODBAP_00107	CKCGEHEH_01230	ELCBOGFN_00055	FLMBMPLK_01344	GGACBJGE_00400	INPKKBDN_01001	ABKGPFCD_00573	GILCBIFJ_00902	JJPADNIB_01162	PJBPIELD_01186
group_2675		putative ABC transporter permease	26	26	1	1	1094				1106	1127	1126	GMHEOBKL_01452	GDGGKMFM_00853	GLPENGBM_00683	DDOIMHED_00254	IHGJBHGH_01314	KPCNKHHG_00197	GECPELBE_01023	OGLOEOID_00639	OHADAMDC_01198	LLKMKGKN_00934	CGNPPKJC_01584	PEEHCJEF_00483	EOMBFJFO_01340	MDKMEHGF_00645	APLIFBKG_00108	IMKLPNNJ_01239	PGEODBAP_00511	CKCGEHEH_00026	ELCBOGFN_01470	FLMBMPLK_00937	GGACBJGE_01238	INPKKBDN_01578	ABKGPFCD_01429	GILCBIFJ_01234	JJPADNIB_00265	PJBPIELD_00993
rplI		50S ribosomal protein L9	26	26	1	1	50				443	452	444	GMHEOBKL_01313	GDGGKMFM_00988	GLPENGBM_00559	DDOIMHED_01146	IHGJBHGH_00317	KPCNKHHG_01191	GECPELBE_00710	OGLOEOID_01391	OHADAMDC_01183	LLKMKGKN_00408	CGNPPKJC_01175	PEEHCJEF_01259	EOMBFJFO_00810	MDKMEHGF_01034	APLIFBKG_01304	IMKLPNNJ_01091	PGEODBAP_01449	CKCGEHEH_00917	ELCBOGFN_00513	FLMBMPLK_00751	GGACBJGE_00668	INPKKBDN_01390	ABKGPFCD_00609	GILCBIFJ_00969	JJPADNIB_01476	PJBPIELD_00887
fmt		Methionyl-tRNA formyltransferase	26	26	1	1	653				914	932	931	GMHEOBKL_00540	GDGGKMFM_00615	GLPENGBM_00074	DDOIMHED_01608	IHGJBHGH_01547	KPCNKHHG_00391	GECPELBE_00133	OGLOEOID_01132	OHADAMDC_00595	LLKMKGKN_00837	CGNPPKJC_00452	PEEHCJEF_00346	EOMBFJFO_00075	MDKMEHGF_00923	APLIFBKG_00765	IMKLPNNJ_00848	PGEODBAP_00264	CKCGEHEH_01385	ELCBOGFN_01533	FLMBMPLK_00719	GGACBJGE_00917	INPKKBDN_00506	ABKGPFCD_00898	GILCBIFJ_00356	JJPADNIB_00466	PJBPIELD_00605
yhgF		Protein YhgF	26	26	1	1	403				2117	2117	2117	GMHEOBKL_00067	GDGGKMFM_00970	GLPENGBM_00573	DDOIMHED_01132	IHGJBHGH_00335	KPCNKHHG_00143	GECPELBE_00724	OGLOEOID_01425	OHADAMDC_00983	LLKMKGKN_00426	CGNPPKJC_00735	PEEHCJEF_00696	EOMBFJFO_00370	MDKMEHGF_01052	APLIFBKG_01192	IMKLPNNJ_01109	PGEODBAP_01435	CKCGEHEH_00903	ELCBOGFN_00957	FLMBMPLK_00737	GGACBJGE_00192	INPKKBDN_01330	ABKGPFCD_00288	GILCBIFJ_00444	JJPADNIB_01293	PJBPIELD_00905
citG		2-(5''-triphosphoribosyl)-3'-dephosphocoenzyme-A synthase	26	26	1	1	1669				866	866	866	GMHEOBKL_00317	GDGGKMFM_00384	GLPENGBM_00448	DDOIMHED_00893	IHGJBHGH_00569	KPCNKHHG_00681	GECPELBE_00465	OGLOEOID_01265	OHADAMDC_00362	LLKMKGKN_00087	CGNPPKJC_00267	PEEHCJEF_00087	EOMBFJFO_01502	MDKMEHGF_00003	APLIFBKG_00733	IMKLPNNJ_00626	PGEODBAP_01197	CKCGEHEH_00663	ELCBOGFN_00694	FLMBMPLK_00003	GGACBJGE_00712	INPKKBDN_00437	ABKGPFCD_01421	GILCBIFJ_00895	JJPADNIB_00110	PJBPIELD_00412
nusG		Transcription termination/antitermination protein NusG	26	26	1	1	194				548	548	548	GMHEOBKL_00513	GDGGKMFM_00437	GLPENGBM_00933	DDOIMHED_01270	IHGJBHGH_00187	KPCNKHHG_01237	GECPELBE_00389	OGLOEOID_00227	OHADAMDC_00012	LLKMKGKN_00312	CGNPPKJC_00601	PEEHCJEF_00509	EOMBFJFO_00998	MDKMEHGF_00346	APLIFBKG_00452	IMKLPNNJ_00355	PGEODBAP_01577	CKCGEHEH_01048	ELCBOGFN_00213	FLMBMPLK_00519	GGACBJGE_00275	INPKKBDN_00312	ABKGPFCD_00398	GILCBIFJ_00509	JJPADNIB_01040	PJBPIELD_00125
group_2681		hypothetical protein	26	26	1	1	1079				305	305	305	GMHEOBKL_01214	GDGGKMFM_01436	GLPENGBM_00693	DDOIMHED_00244	IHGJBHGH_01327	KPCNKHHG_00210	GECPELBE_01033	OGLOEOID_00629	OHADAMDC_01345	LLKMKGKN_01614	CGNPPKJC_01638	PEEHCJEF_01016	EOMBFJFO_00924	MDKMEHGF_00241	APLIFBKG_00118	IMKLPNNJ_00003	PGEODBAP_00458	CKCGEHEH_01594	ELCBOGFN_00990	FLMBMPLK_01468	GGACBJGE_00337	INPKKBDN_01472	ABKGPFCD_00814	GILCBIFJ_00559	JJPADNIB_01453	PJBPIELD_00288
group_2682		hypothetical protein	26	26	1	1	1629				2861	2861	2861	GMHEOBKL_00763	GDGGKMFM_01256	GLPENGBM_00325	DDOIMHED_00931	IHGJBHGH_00532	KPCNKHHG_00360	GECPELBE_00960	OGLOEOID_00439	OHADAMDC_01020	LLKMKGKN_00050	CGNPPKJC_00169	PEEHCJEF_01417	EOMBFJFO_01081	MDKMEHGF_01379	APLIFBKG_00624	IMKLPNNJ_01524	PGEODBAP_01236	CKCGEHEH_00702	ELCBOGFN_00336	FLMBMPLK_00339	GGACBJGE_00283	INPKKBDN_00630	ABKGPFCD_00166	GILCBIFJ_00167	JJPADNIB_00073	PJBPIELD_01426
rep		ATP-dependent DNA helicase Rep	26	26	1	1	394				1256	2759	2656	GMHEOBKL_00077	GDGGKMFM_00979	GLPENGBM_00564	DDOIMHED_01141	IHGJBHGH_00326	KPCNKHHG_00152	GECPELBE_00715	OGLOEOID_01434	OHADAMDC_00974	LLKMKGKN_00417	CGNPPKJC_00744	PEEHCJEF_00687	EOMBFJFO_01492	MDKMEHGF_01043	APLIFBKG_01183	IMKLPNNJ_01100	PGEODBAP_01444	CKCGEHEH_00912	ELCBOGFN_00948	FLMBMPLK_00746	GGACBJGE_00183	INPKKBDN_01321	ABKGPFCD_00297	GILCBIFJ_01455	JJPADNIB_01302	PJBPIELD_00896
srtB		Sortase B	26	26	1	1	2226				416	797	782	GMHEOBKL_00139	GDGGKMFM_00180	GLPENGBM_01435	DDOIMHED_00616	IHGJBHGH_00866	KPCNKHHG_00076	GECPELBE_00796	OGLOEOID_00562	OHADAMDC_00167	LLKMKGKN_00109	CGNPPKJC_00524	PEEHCJEF_01171	EOMBFJFO_00626	MDKMEHGF_00510	APLIFBKG_01022	IMKLPNNJ_00497	PGEODBAP_00921	CKCGEHEH_00388	ELCBOGFN_00669	FLMBMPLK_00170	GGACBJGE_00161	INPKKBDN_00687	ABKGPFCD_00216	GILCBIFJ_00213	JJPADNIB_00511	PJBPIELD_00333
copA		putative copper-importing P-type ATPase A	26	26	1	1	1239				929	2546	2099	GMHEOBKL_00288	GDGGKMFM_01585	GLPENGBM_00657	DDOIMHED_00280	IHGJBHGH_01184	KPCNKHHG_00166	GECPELBE_00997	OGLOEOID_00665	OHADAMDC_01460	LLKMKGKN_00390	CGNPPKJC_00001	PEEHCJEF_01486	EOMBFJFO_01212	MDKMEHGF_01592	APLIFBKG_00082	IMKLPNNJ_01616	PGEODBAP_00571	CKCGEHEH_00076	ELCBOGFN_01165	FLMBMPLK_00451	GGACBJGE_00701	INPKKBDN_00563	ABKGPFCD_00104	GILCBIFJ_00310	JJPADNIB_00311	PJBPIELD_01509
group_295		hypothetical protein	26	26	1	1	1235				1202	1679	1657	GMHEOBKL_00292	GDGGKMFM_01572	GLPENGBM_00653	DDOIMHED_00284	IHGJBHGH_01180	KPCNKHHG_00162	GECPELBE_00993	OGLOEOID_00870	OHADAMDC_00650	LLKMKGKN_01367	CGNPPKJC_01495	PEEHCJEF_00444	EOMBFJFO_00957	MDKMEHGF_01014	APLIFBKG_00078	IMKLPNNJ_00650	PGEODBAP_00575	CKCGEHEH_00080	ELCBOGFN_01161	FLMBMPLK_00447	GGACBJGE_00764	INPKKBDN_00559	ABKGPFCD_01325	GILCBIFJ_00926	JJPADNIB_00315	PJBPIELD_00814
rlmCD		23S rRNA (uracil-C(5))-methyltransferase RlmCD	26	26	1	1	1729				1352	1628	1368	GMHEOBKL_00367	GDGGKMFM_00334	GLPENGBM_00498	DDOIMHED_00843	IHGJBHGH_00619	KPCNKHHG_00730	GECPELBE_00515	OGLOEOID_00966	OHADAMDC_00312	LLKMKGKN_00608	CGNPPKJC_00317	PEEHCJEF_00037	EOMBFJFO_00242	MDKMEHGF_00053	APLIFBKG_00683	IMKLPNNJ_00576	PGEODBAP_01146	CKCGEHEH_00613	ELCBOGFN_00560	FLMBMPLK_00054	GGACBJGE_00520	INPKKBDN_00386	ABKGPFCD_01223	GILCBIFJ_00118	JJPADNIB_00165	PJBPIELD_00462
group_303		hypothetical protein	26	26	1	1	1336				398	1031	969	GMHEOBKL_00403	GDGGKMFM_00563	GLPENGBM_00790	DDOIMHED_00734	IHGJBHGH_00741	KPCNKHHG_01507	GECPELBE_01261	OGLOEOID_01492	OHADAMDC_00481	LLKMKGKN_01557	CGNPPKJC_01502	PEEHCJEF_00180	EOMBFJFO_00944	MDKMEHGF_00790	APLIFBKG_00946	IMKLPNNJ_00734	PGEODBAP_01028	CKCGEHEH_00497	ELCBOGFN_01130	FLMBMPLK_01424	GGACBJGE_00218	INPKKBDN_00104	ABKGPFCD_01063	GILCBIFJ_01451	JJPADNIB_01503	PJBPIELD_00548
group_310		Putative trans-acting regulator	26	26	1	1	1395				677	1502	1449	GMHEOBKL_00461	GDGGKMFM_00505	GLPENGBM_00732	DDOIMHED_00792	IHGJBHGH_00683	KPCNKHHG_01628	GECPELBE_01475	OGLOEOID_00463	OHADAMDC_00539	LLKMKGKN_00197	CGNPPKJC_00213	PEEHCJEF_01276	EOMBFJFO_01206	MDKMEHGF_00732	APLIFBKG_01004	IMKLPNNJ_00792	PGEODBAP_01087	CKCGEHEH_00555	ELCBOGFN_01326	FLMBMPLK_00113	GGACBJGE_00968	INPKKBDN_00045	ABKGPFCD_00665	GILCBIFJ_00425	JJPADNIB_01147	PJBPIELD_00490
npr		NADH peroxidase	26	26	1	1	201				1337	1508	1356	GMHEOBKL_00507	GDGGKMFM_00443	GLPENGBM_00926	DDOIMHED_01277	IHGJBHGH_00181	KPCNKHHG_01243	GECPELBE_00382	OGLOEOID_00234	OHADAMDC_00018	LLKMKGKN_00306	CGNPPKJC_00607	PEEHCJEF_00503	EOMBFJFO_01004	MDKMEHGF_00340	APLIFBKG_00445	IMKLPNNJ_00349	PGEODBAP_01583	CKCGEHEH_01054	ELCBOGFN_00207	FLMBMPLK_00525	GGACBJGE_00269	INPKKBDN_00318	ABKGPFCD_00404	GILCBIFJ_00515	JJPADNIB_01034	PJBPIELD_00119
group_313		hypothetical protein	26	26	1	1	703				185	260	245	GMHEOBKL_00589	GDGGKMFM_00664	GLPENGBM_00025	DDOIMHED_01559	IHGJBHGH_01596	KPCNKHHG_00440	GECPELBE_00084	OGLOEOID_01438	OHADAMDC_00644	LLKMKGKN_00669	CGNPPKJC_01415	PEEHCJEF_00297	EOMBFJFO_01470	MDKMEHGF_01567	APLIFBKG_00814	IMKLPNNJ_00897	PGEODBAP_00212	CKCGEHEH_01336	ELCBOGFN_00867	FLMBMPLK_01300	GGACBJGE_01311	INPKKBDN_01545	ABKGPFCD_00767	GILCBIFJ_00803	JJPADNIB_00417	PJBPIELD_00556
sasA_2		Adaptive-response sensory-kinase SasA	26	26	1	1	710				1169	1424	1398	GMHEOBKL_00594	GDGGKMFM_00711	GLPENGBM_00020	DDOIMHED_01554	IHGJBHGH_01601	KPCNKHHG_00445	GECPELBE_00079	OGLOEOID_01244	OHADAMDC_01147	LLKMKGKN_00664	CGNPPKJC_01592	PEEHCJEF_01337	EOMBFJFO_00751	MDKMEHGF_00874	APLIFBKG_00819	IMKLPNNJ_00902	PGEODBAP_00208	CKCGEHEH_01330	ELCBOGFN_01245	FLMBMPLK_01304	GGACBJGE_01270	INPKKBDN_01292	ABKGPFCD_01368	GILCBIFJ_01495	JJPADNIB_00412	PJBPIELD_00654
group_316		hypothetical protein	26	26	1	1	714			Hypothetical protein with no hits to refseq/uniprot/clusters/cdd/tigrfams/pfam overlapping another protein with hits	287	539	520	GMHEOBKL_00598	GDGGKMFM_00715	GLPENGBM_00016	DDOIMHED_01550	IHGJBHGH_01605	KPCNKHHG_01403	GECPELBE_00075	OGLOEOID_01248	OHADAMDC_01151	LLKMKGKN_00660	CGNPPKJC_01588	PEEHCJEF_01341	EOMBFJFO_00755	MDKMEHGF_00870	APLIFBKG_00823	IMKLPNNJ_00906	PGEODBAP_00204	CKCGEHEH_01326	ELCBOGFN_01249	FLMBMPLK_01308	GGACBJGE_01389	INPKKBDN_01288	ABKGPFCD_01041	GILCBIFJ_00688	JJPADNIB_00408	PJBPIELD_00658
group_322		hypothetical protein	26	26	1	1	1644				842	1067	1051	GMHEOBKL_00748	GDGGKMFM_01241	GLPENGBM_00310	DDOIMHED_00916	IHGJBHGH_00547	KPCNKHHG_00374	GECPELBE_00975	OGLOEOID_00454	OHADAMDC_01005	LLKMKGKN_00065	CGNPPKJC_00184	PEEHCJEF_01453	EOMBFJFO_00726	MDKMEHGF_01394	APLIFBKG_00639	IMKLPNNJ_01509	PGEODBAP_01222	CKCGEHEH_00687	ELCBOGFN_00321	FLMBMPLK_00325	GGACBJGE_00936	INPKKBDN_00616	ABKGPFCD_01404	GILCBIFJ_00182	JJPADNIB_00088	PJBPIELD_01454
appA		Oligopeptide-binding protein AppA	26	26	1	1	1607				470	1679	1604	GMHEOBKL_00785	GDGGKMFM_00915	GLPENGBM_00347	DDOIMHED_00953	IHGJBHGH_00510	KPCNKHHG_00338	GECPELBE_00938	OGLOEOID_00417	OHADAMDC_00840	LLKMKGKN_00028	CGNPPKJC_00147	PEEHCJEF_00674	EOMBFJFO_01045	MDKMEHGF_01087	APLIFBKG_00602	IMKLPNNJ_01021	PGEODBAP_01258	CKCGEHEH_00724	ELCBOGFN_00358	FLMBMPLK_00361	GGACBJGE_01050	INPKKBDN_00652	ABKGPFCD_01106	GILCBIFJ_00997	JJPADNIB_00051	PJBPIELD_00756
group_326		hypothetical protein	26	26	1	1	1942				1118	1298	1289	GMHEOBKL_00790	GDGGKMFM_00009	GLPENGBM_01255	DDOIMHED_00212	IHGJBHGH_01360	KPCNKHHG_01530	GECPELBE_01207	OGLOEOID_01380	OHADAMDC_00390	LLKMKGKN_00875	CGNPPKJC_01282	PEEHCJEF_00109	EOMBFJFO_01100	MDKMEHGF_00208	APLIFBKG_00150	IMKLPNNJ_00036	PGEODBAP_00427	CKCGEHEH_01561	ELCBOGFN_01067	FLMBMPLK_00312	GGACBJGE_00614	INPKKBDN_00849	ABKGPFCD_00869	GILCBIFJ_00280	JJPADNIB_01488	PJBPIELD_00255
group_328		hypothetical protein	26	26	1	1	1970				1031	1685	1614	GMHEOBKL_00814	GDGGKMFM_00033	GLPENGBM_01279	DDOIMHED_00188	IHGJBHGH_01384	KPCNKHHG_01092	GECPELBE_01183	OGLOEOID_01604	OHADAMDC_00414	LLKMKGKN_00899	CGNPPKJC_00932	PEEHCJEF_00133	EOMBFJFO_01337	MDKMEHGF_00184	APLIFBKG_00174	IMKLPNNJ_00060	PGEODBAP_00403	CKCGEHEH_01537	ELCBOGFN_01043	FLMBMPLK_00288	GGACBJGE_01132	INPKKBDN_00873	ABKGPFCD_00843	GILCBIFJ_01453	JJPADNIB_01583	PJBPIELD_00231
nth		Endonuclease III	26	26	1	1	1315				371	656	645	GMHEOBKL_00844	GDGGKMFM_01171	GLPENGBM_01096	DDOIMHED_00713	IHGJBHGH_00762	KPCNKHHG_00871	GECPELBE_01392	OGLOEOID_00940	OHADAMDC_00958	LLKMKGKN_01495	CGNPPKJC_00783	PEEHCJEF_00794	EOMBFJFO_00803	MDKMEHGF_01309	APLIFBKG_01394	IMKLPNNJ_01446	PGEODBAP_01007	CKCGEHEH_00476	ELCBOGFN_01100	FLMBMPLK_01163	GGACBJGE_00921	INPKKBDN_01141	ABKGPFCD_00829	GILCBIFJ_00628	JJPADNIB_01344	PJBPIELD_01142
group_334		hypothetical protein	26	26	1	1	110				395	731	701	GMHEOBKL_00903	GDGGKMFM_01011	GLPENGBM_01543	DDOIMHED_01197	IHGJBHGH_00262	KPCNKHHG_00787	GECPELBE_00659	OGLOEOID_00818	OHADAMDC_00851	LLKMKGKN_01222	CGNPPKJC_01298	PEEHCJEF_00565	EOMBFJFO_00266	MDKMEHGF_01183	APLIFBKG_01355	IMKLPNNJ_01350	PGEODBAP_01503	CKCGEHEH_00969	ELCBOGFN_00461	FLMBMPLK_01280	GGACBJGE_00664	INPKKBDN_00901	ABKGPFCD_00495	GILCBIFJ_00533	JJPADNIB_00622	PJBPIELD_01085
spoIIIE		DNA translocase SpoIIIE	26	26	1	1	2013				1538	2255	2180	GMHEOBKL_00923	GDGGKMFM_00074	GLPENGBM_00281	DDOIMHED_00147	IHGJBHGH_01425	KPCNKHHG_01033	GECPELBE_01513	OGLOEOID_00841	OHADAMDC_00454	LLKMKGKN_01184	CGNPPKJC_00567	PEEHCJEF_01144	EOMBFJFO_00655	MDKMEHGF_00143	APLIFBKG_00215	IMKLPNNJ_00100	PGEODBAP_00357	CKCGEHEH_01496	ELCBOGFN_00603	FLMBMPLK_00247	GGACBJGE_01190	INPKKBDN_00135	ABKGPFCD_01255	GILCBIFJ_00244	JJPADNIB_00982	PJBPIELD_00190
mrdB_1		Peptidoglycan glycosyltransferase MrdB	26	26	1	1	1989				740	1274	1232	GMHEOBKL_00947	GDGGKMFM_00050	GLPENGBM_00305	DDOIMHED_00171	IHGJBHGH_01401	KPCNKHHG_00942	GECPELBE_01485	OGLOEOID_00865	OHADAMDC_00430	LLKMKGKN_00699	CGNPPKJC_00543	PEEHCJEF_00150	EOMBFJFO_01238	MDKMEHGF_00167	APLIFBKG_00191	IMKLPNNJ_00076	PGEODBAP_00386	CKCGEHEH_01520	ELCBOGFN_00627	FLMBMPLK_00271	GGACBJGE_00594	INPKKBDN_00111	ABKGPFCD_00542	GILCBIFJ_01174	JJPADNIB_01006	PJBPIELD_00214
xerD		Tyrosine recombinase XerD	26	26	1	1	2041				641	977	958	GMHEOBKL_00957	GDGGKMFM_00086	GLPENGBM_00270	DDOIMHED_00136	IHGJBHGH_01444	KPCNKHHG_01368	GECPELBE_00329	OGLOEOID_00002	OHADAMDC_00466	LLKMKGKN_01381	CGNPPKJC_01515	PEEHCJEF_01156	EOMBFJFO_01486	MDKMEHGF_00131	APLIFBKG_01547	IMKLPNNJ_00112	PGEODBAP_00345	CKCGEHEH_01483	ELCBOGFN_00590	FLMBMPLK_00235	GGACBJGE_01184	INPKKBDN_00147	ABKGPFCD_01476	GILCBIFJ_01215	JJPADNIB_00251	PJBPIELD_00178
group_339		hypothetical protein	26	26	1	1	2044				428	1265	1208	GMHEOBKL_00960	GDGGKMFM_00089	GLPENGBM_00267	DDOIMHED_00133	IHGJBHGH_01447	KPCNKHHG_01371	GECPELBE_00326	OGLOEOID_00005	OHADAMDC_00469	LLKMKGKN_01378	CGNPPKJC_01512	PEEHCJEF_01159	EOMBFJFO_01518	MDKMEHGF_00128	APLIFBKG_01550	IMKLPNNJ_00115	PGEODBAP_00342	CKCGEHEH_01480	ELCBOGFN_00587	FLMBMPLK_00640	GGACBJGE_01187	INPKKBDN_00150	ABKGPFCD_01048	GILCBIFJ_01218	JJPADNIB_00248	PJBPIELD_00175
ydfJ		Membrane protein YdfJ	26	26	1	1	878			Hypothetical protein with no hits to refseq/uniprot/clusters/cdd/tigrfams/pfam overlapping another protein with hits	1754	2045	2022	GMHEOBKL_00993	GDGGKMFM_01127	GLPENGBM_01168	DDOIMHED_01394	IHGJBHGH_00063	KPCNKHHG_00675	GECPELBE_00620	OGLOEOID_01144	OHADAMDC_00135	LLKMKGKN_00518	CGNPPKJC_01073	PEEHCJEF_00294	EOMBFJFO_00077	MDKMEHGF_01425	APLIFBKG_00913	IMKLPNNJ_00232	PGEODBAP_00049	CKCGEHEH_01171	ELCBOGFN_00388	FLMBMPLK_00977	GGACBJGE_01245	INPKKBDN_00230	ABKGPFCD_01027	GILCBIFJ_01454	JJPADNIB_00679	PJBPIELD_00002
guaB		Inosine-5'-monophosphate dehydrogenase	26	26	1	1	875				857	1505	1480	GMHEOBKL_00996	GDGGKMFM_01048	GLPENGBM_01171	DDOIMHED_01397	IHGJBHGH_00060	KPCNKHHG_00678	GECPELBE_00623	OGLOEOID_01147	OHADAMDC_01544	LLKMKGKN_00515	CGNPPKJC_01076	PEEHCJEF_01300	EOMBFJFO_01498	MDKMEHGF_01260	APLIFBKG_00916	IMKLPNNJ_01203	PGEODBAP_00052	CKCGEHEH_01174	ELCBOGFN_00385	FLMBMPLK_00974	GGACBJGE_01021	INPKKBDN_00227	ABKGPFCD_01030	GILCBIFJ_01439	JJPADNIB_00682	PJBPIELD_01128
group_347		putative NADH oxidase	26	26	1	1	792				1112	1337	1328	GMHEOBKL_01025	GDGGKMFM_01525	GLPENGBM_01167	DDOIMHED_01477	IHGJBHGH_01681	KPCNKHHG_01386	GECPELBE_00002	OGLOEOID_00725	OHADAMDC_00888	LLKMKGKN_00830	CGNPPKJC_00966	PEEHCJEF_01579	EOMBFJFO_01398	MDKMEHGF_00797	APLIFBKG_01409	IMKLPNNJ_00979	PGEODBAP_00129	CKCGEHEH_01253	ELCBOGFN_01577	FLMBMPLK_00871	GGACBJGE_01246	INPKKBDN_01563	ABKGPFCD_01191	GILCBIFJ_01351	JJPADNIB_01197	PJBPIELD_00731
mrdA		Peptidoglycan D,D-transpeptidase MrdA	26	26	1	1	785				2138	3272	3207	GMHEOBKL_01032	GDGGKMFM_01518	GLPENGBM_01160	DDOIMHED_01484	IHGJBHGH_01674	KPCNKHHG_01393	GECPELBE_00009	OGLOEOID_00732	OHADAMDC_00895	LLKMKGKN_00823	CGNPPKJC_00973	PEEHCJEF_01075	EOMBFJFO_00690	MDKMEHGF_00804	APLIFBKG_01416	IMKLPNNJ_00972	PGEODBAP_00136	CKCGEHEH_01260	ELCBOGFN_01241	FLMBMPLK_00864	GGACBJGE_00982	INPKKBDN_01095	ABKGPFCD_01381	GILCBIFJ_01400	JJPADNIB_01204	PJBPIELD_00724
group_358		hypothetical protein	26	26	1	1	2587				4424	4979	4929	GMHEOBKL_01153	GDGGKMFM_00685	GLPENGBM_01249	DDOIMHED_00441	IHGJBHGH_01026	KPCNKHHG_00458	GECPELBE_01135	OGLOEOID_00588	OHADAMDC_00724	LLKMKGKN_00633	CGNPPKJC_00706	PEEHCJEF_00807	EOMBFJFO_01252	MDKMEHGF_00617	APLIFBKG_01269	IMKLPNNJ_01146	PGEODBAP_00725	CKCGEHEH_00228	ELCBOGFN_01393	FLMBMPLK_01385	GGACBJGE_00906	INPKKBDN_01258	ABKGPFCD_00512	GILCBIFJ_01106	JJPADNIB_00960	PJBPIELD_00942
group_359		hypothetical protein	26	26	1	1	2581				284	380	376	GMHEOBKL_01157	GDGGKMFM_00690	GLPENGBM_01304	DDOIMHED_00446	IHGJBHGH_01022	KPCNKHHG_00463	GECPELBE_01140	OGLOEOID_00593	OHADAMDC_00729	LLKMKGKN_00637	CGNPPKJC_00710	PEEHCJEF_01332	EOMBFJFO_00174	MDKMEHGF_00612	APLIFBKG_01274	IMKLPNNJ_01151	PGEODBAP_00730	CKCGEHEH_00233	ELCBOGFN_01273	FLMBMPLK_01578	GGACBJGE_00298	INPKKBDN_01525	ABKGPFCD_00878	GILCBIFJ_00215	JJPADNIB_00955	PJBPIELD_00947
ybbH_1		putative HTH-type transcriptional regulator YbbH	26	26	1	1	2111				374	521	434	GMHEOBKL_01231	GDGGKMFM_00297	GLPENGBM_00530	DDOIMHED_00811	IHGJBHGH_00663	KPCNKHHG_00840	GECPELBE_00547	OGLOEOID_01289	OHADAMDC_01498	LLKMKGKN_01118	CGNPPKJC_01007	PEEHCJEF_01522	EOMBFJFO_00834	MDKMEHGF_01621	APLIFBKG_00651	IMKLPNNJ_01633	PGEODBAP_01105	CKCGEHEH_00576	ELCBOGFN_00524	FLMBMPLK_00095	GGACBJGE_00561	INPKKBDN_00027	ABKGPFCD_00325	GILCBIFJ_00657	JJPADNIB_01427	PJBPIELD_01202
group_364		hypothetical protein	26	26	1	1	2119				287	287	287	GMHEOBKL_01236	GDGGKMFM_00292	GLPENGBM_00535	DDOIMHED_00806	IHGJBHGH_00668	KPCNKHHG_00845	GECPELBE_00552	OGLOEOID_01284	OHADAMDC_01503	LLKMKGKN_01123	CGNPPKJC_01002	PEEHCJEF_01517	EOMBFJFO_00829	MDKMEHGF_01616	APLIFBKG_00646	IMKLPNNJ_01628	PGEODBAP_01100	CKCGEHEH_00571	ELCBOGFN_00519	FLMBMPLK_00100	GGACBJGE_00556	INPKKBDN_00032	ABKGPFCD_00320	GILCBIFJ_00662	JJPADNIB_01432	PJBPIELD_01197
group_365		hypothetical protein	26	26	1	1	61				608	1442	1404	GMHEOBKL_01302	GDGGKMFM_00999	GLPENGBM_00548	DDOIMHED_01157	IHGJBHGH_00306	KPCNKHHG_01180	GECPELBE_00699	OGLOEOID_01402	OHADAMDC_01172	LLKMKGKN_00397	CGNPPKJC_01164	PEEHCJEF_01270	EOMBFJFO_00821	MDKMEHGF_01023	APLIFBKG_01315	IMKLPNNJ_01080	PGEODBAP_01460	CKCGEHEH_00928	ELCBOGFN_00502	FLMBMPLK_00762	GGACBJGE_01152	INPKKBDN_01379	ABKGPFCD_01392	GILCBIFJ_00604	JJPADNIB_01465	PJBPIELD_00876
group_366		hypothetical protein	26	26	1	1	486				875	2516	2403	GMHEOBKL_01323	GDGGKMFM_01312	GLPENGBM_01320	DDOIMHED_01057	IHGJBHGH_00409	KPCNKHHG_00507	GECPELBE_01434	OGLOEOID_01100	OHADAMDC_01088	LLKMKGKN_01215	CGNPPKJC_01188	PEEHCJEF_00976	EOMBFJFO_00396	MDKMEHGF_01414	APLIFBKG_01464	IMKLPNNJ_00221	PGEODBAP_01359	CKCGEHEH_00828	ELCBOGFN_00153	FLMBMPLK_00575	GGACBJGE_00196	INPKKBDN_00785	ABKGPFCD_01200	GILCBIFJ_00355	JJPADNIB_00920	PJBPIELD_01231
lytR		Sensory transduction protein LytR	26	26	1	1	491				569	713	703	GMHEOBKL_01327	GDGGKMFM_01316	GLPENGBM_01324	DDOIMHED_01053	IHGJBHGH_00413	KPCNKHHG_00511	GECPELBE_01438	OGLOEOID_01096	OHADAMDC_01092	LLKMKGKN_01211	CGNPPKJC_01184	PEEHCJEF_00980	EOMBFJFO_00392	MDKMEHGF_01418	APLIFBKG_01460	IMKLPNNJ_00225	PGEODBAP_01355	CKCGEHEH_00824	ELCBOGFN_01612	FLMBMPLK_00571	GGACBJGE_01429	INPKKBDN_00781	ABKGPFCD_01333	GILCBIFJ_01481	JJPADNIB_00924	PJBPIELD_01227
rex		Redox-sensing transcriptional repressor Rex	26	26	1	1	1589				344	638	626	GMHEOBKL_01383	GDGGKMFM_01367	GLPENGBM_00364	DDOIMHED_00970	IHGJBHGH_00493	KPCNKHHG_00321	GECPELBE_00921	OGLOEOID_00400	OHADAMDC_01391	LLKMKGKN_00011	CGNPPKJC_00130	PEEHCJEF_00657	EOMBFJFO_01172	MDKMEHGF_01104	APLIFBKG_00585	IMKLPNNJ_01004	PGEODBAP_01276	CKCGEHEH_00741	ELCBOGFN_00375	FLMBMPLK_00379	GGACBJGE_00724	INPKKBDN_00670	ABKGPFCD_01470	GILCBIFJ_01146	JJPADNIB_00034	PJBPIELD_00739
group_373		hypothetical protein	26	26	1	1	2533				677	797	778	GMHEOBKL_01414	GDGGKMFM_01119	GLPENGBM_01614	DDOIMHED_00470	IHGJBHGH_00994	KPCNKHHG_00488	GECPELBE_01164	OGLOEOID_01554	OHADAMDC_01330	LLKMKGKN_00925	CGNPPKJC_01310	PEEHCJEF_00622	EOMBFJFO_00315	MDKMEHGF_00588	APLIFBKG_01298	IMKLPNNJ_01283	PGEODBAP_00762	CKCGEHEH_00261	ELCBOGFN_00840	FLMBMPLK_01069	GGACBJGE_00245	INPKKBDN_01233	ABKGPFCD_00583	GILCBIFJ_01332	JJPADNIB_00933	PJBPIELD_01441
group_376		DegV domain-containing protein	26	26	1	1	2539				803	854	850	GMHEOBKL_01419	GDGGKMFM_01124	GLPENGBM_01285	DDOIMHED_00465	IHGJBHGH_00999	KPCNKHHG_00483	GECPELBE_01159	OGLOEOID_01549	OHADAMDC_01335	LLKMKGKN_00930	CGNPPKJC_01315	PEEHCJEF_00617	EOMBFJFO_00320	MDKMEHGF_00593	APLIFBKG_01293	IMKLPNNJ_01288	PGEODBAP_00757	CKCGEHEH_00256	ELCBOGFN_00835	FLMBMPLK_01064	GGACBJGE_00250	INPKKBDN_01237	ABKGPFCD_00578	GILCBIFJ_00235	JJPADNIB_00937	PJBPIELD_01436
nrdI		Protein NrdI	26	26	1	1	2549				305	374	371	GMHEOBKL_01423	GDGGKMFM_00705	GLPENGBM_01289	DDOIMHED_00461	IHGJBHGH_01003	KPCNKHHG_00479	GECPELBE_01155	OGLOEOID_00608	OHADAMDC_01339	LLKMKGKN_01336	CGNPPKJC_01319	PEEHCJEF_00613	EOMBFJFO_00189	MDKMEHGF_00597	APLIFBKG_01289	IMKLPNNJ_01292	PGEODBAP_00749	CKCGEHEH_00247	ELCBOGFN_00826	FLMBMPLK_01056	GGACBJGE_00259	INPKKBDN_01245	ABKGPFCD_01241	GILCBIFJ_00231	JJPADNIB_00941	PJBPIELD_01432
pheS		Phenylalanine--tRNA ligase alpha subunit	26	26	1	1	1190				809	1022	1012	GMHEOBKL_01532	GDGGKMFM_00778	GLPENGBM_01034	DDOIMHED_00328	IHGJBHGH_01137	KPCNKHHG_01449	GECPELBE_01102	OGLOEOID_00913	OHADAMDC_00694	LLKMKGKN_01420	CGNPPKJC_01363	PEEHCJEF_00400	EOMBFJFO_00161	MDKMEHGF_00970	APLIFBKG_00035	IMKLPNNJ_00694	PGEODBAP_00618	CKCGEHEH_00123	ELCBOGFN_01023	FLMBMPLK_00806	GGACBJGE_00888	INPKKBDN_00465	ABKGPFCD_00954	GILCBIFJ_01002	JJPADNIB_00358	PJBPIELD_00859
irtB		Iron import ATP-binding/permease protein IrtB	26	26	1	1	139				839	1808	1739	GMHEOBKL_01551	GDGGKMFM_01475	GLPENGBM_01203	DDOIMHED_01224	IHGJBHGH_00236	KPCNKHHG_01496	GECPELBE_00435	OGLOEOID_00181	OHADAMDC_01412	LLKMKGKN_01019	CGNPPKJC_01114	PEEHCJEF_01026	EOMBFJFO_01493	MDKMEHGF_00386	APLIFBKG_00498	IMKLPNNJ_01583	PGEODBAP_01529	CKCGEHEH_00996	ELCBOGFN_01586	FLMBMPLK_01190	GGACBJGE_01380	INPKKBDN_01123	ABKGPFCD_01321	GILCBIFJ_01438	JJPADNIB_00596	PJBPIELD_01409
ybiT_2		putative ABC transporter ATP-binding protein YbiT	26	26	1	1	814				1559	1559	1559	GMHEOBKL_01604	GDGGKMFM_01283	GLPENGBM_01391	DDOIMHED_01455	IHGJBHGH_01703	KPCNKHHG_01069	GECPELBE_01465	OGLOEOID_01167	OHADAMDC_01220	LLKMKGKN_01471	CGNPPKJC_00621	PEEHCJEF_01059	EOMBFJFO_00743	MDKMEHGF_01350	APLIFBKG_01485	IMKLPNNJ_01487	PGEODBAP_00108	CKCGEHEH_01231	ELCBOGFN_00056	FLMBMPLK_01343	GGACBJGE_00399	INPKKBDN_01000	ABKGPFCD_00574	GILCBIFJ_00901	JJPADNIB_01161	PJBPIELD_01185
strH		hypothetical protein	26	26	1	1	1203				365	1475	1385	GMHEOBKL_01624	GDGGKMFM_00790	GLPENGBM_01606	DDOIMHED_00317	IHGJBHGH_01148	KPCNKHHG_01576	GECPELBE_01113	OGLOEOID_00902	OHADAMDC_00682	LLKMKGKN_01599	CGNPPKJC_01578	PEEHCJEF_00412	EOMBFJFO_01479	MDKMEHGF_00982	APLIFBKG_00046	IMKLPNNJ_00682	PGEODBAP_00607	CKCGEHEH_00112	ELCBOGFN_01408	FLMBMPLK_00415	GGACBJGE_00854	INPKKBDN_01570	ABKGPFCD_01423	GILCBIFJ_01354	JJPADNIB_00347	PJBPIELD_00847
group_405		hypothetical protein	26	26	1	1	72				1442	1664	1652	GMHEOBKL_01636	GDGGKMFM_01045	GLPENGBM_00543	DDOIMHED_01162	IHGJBHGH_00298	KPCNKHHG_00822	GECPELBE_00694	OGLOEOID_00783	OHADAMDC_00885	LLKMKGKN_01607	CGNPPKJC_01579	PEEHCJEF_00531	EOMBFJFO_00985	MDKMEHGF_01217	APLIFBKG_01320	IMKLPNNJ_01384	PGEODBAP_01468	CKCGEHEH_00934	ELCBOGFN_00496	FLMBMPLK_01528	GGACBJGE_00647	INPKKBDN_00936	ABKGPFCD_01478	GILCBIFJ_00610	JJPADNIB_00656	PJBPIELD_01051
ctsr		hypothetical protein	26	26	1	1	474				461	578	555	GMHEOBKL_00005	GDGGKMFM_01301	GLPENGBM_01309	DDOIMHED_01068	IHGJBHGH_00397	KPCNKHHG_00496	GECPELBE_01423	OGLOEOID_01111	OHADAMDC_01077	LLKMKGKN_01525	CGNPPKJC_01522	PEEHCJEF_00965	EOMBFJFO_00407	MDKMEHGF_01403	APLIFBKG_01475	IMKLPNNJ_00210	PGEODBAP_01370	CKCGEHEH_00839	ELCBOGFN_00142	FLMBMPLK_00586	GGACBJGE_00207	INPKKBDN_00796	ABKGPFCD_00914	GILCBIFJ_00344	JJPADNIB_00909	PJBPIELD_01242
radA		DNA repair protein RadA	26	26	1	1	471				1364	1364	1364	GMHEOBKL_00008	GDGGKMFM_01298	GLPENGBM_01306	DDOIMHED_01071	IHGJBHGH_00394	KPCNKHHG_00493	GECPELBE_01420	OGLOEOID_01114	OHADAMDC_01074	LLKMKGKN_01528	CGNPPKJC_01519	PEEHCJEF_00962	EOMBFJFO_00410	MDKMEHGF_01400	APLIFBKG_01478	IMKLPNNJ_00207	PGEODBAP_01373	CKCGEHEH_00842	ELCBOGFN_00139	FLMBMPLK_00589	GGACBJGE_00210	INPKKBDN_00799	ABKGPFCD_00911	GILCBIFJ_00341	JJPADNIB_00906	PJBPIELD_01245
prfB		Peptide chain release factor 2	26	26	1	1	404				1061	1094	1092	GMHEOBKL_00066	GDGGKMFM_00969	GLPENGBM_00574	DDOIMHED_01131	IHGJBHGH_00336	KPCNKHHG_00142	GECPELBE_00725	OGLOEOID_01424	OHADAMDC_00984	LLKMKGKN_00427	CGNPPKJC_00734	PEEHCJEF_00697	EOMBFJFO_00371	MDKMEHGF_01053	APLIFBKG_01193	IMKLPNNJ_01110	PGEODBAP_01434	CKCGEHEH_00902	ELCBOGFN_00958	FLMBMPLK_00736	GGACBJGE_00193	INPKKBDN_01331	ABKGPFCD_00287	GILCBIFJ_00445	JJPADNIB_01292	PJBPIELD_00906
proS		Proline--tRNA ligase	26	26	1	1	402				1691	1691	1691	GMHEOBKL_00068	GDGGKMFM_00971	GLPENGBM_00572	DDOIMHED_01133	IHGJBHGH_00334	KPCNKHHG_00144	GECPELBE_00723	OGLOEOID_01426	OHADAMDC_00982	LLKMKGKN_00425	CGNPPKJC_00736	PEEHCJEF_00695	EOMBFJFO_00369	MDKMEHGF_01051	APLIFBKG_01191	IMKLPNNJ_01108	PGEODBAP_01436	CKCGEHEH_00904	ELCBOGFN_00956	FLMBMPLK_00738	GGACBJGE_00191	INPKKBDN_01329	ABKGPFCD_00289	GILCBIFJ_00443	JJPADNIB_01294	PJBPIELD_00904
manX_4		PTS system mannose-specific EIIAB component	26	26	1	1	2165				917	980	977	GMHEOBKL_00093	GDGGKMFM_01561	GLPENGBM_00984	DDOIMHED_00669	IHGJBHGH_00820	KPCNKHHG_00022	GECPELBE_00743	OGLOEOID_01421	OHADAMDC_01382	LLKMKGKN_00725	CGNPPKJC_01453	PEEHCJEF_01472	EOMBFJFO_01118	MDKMEHGF_01559	APLIFBKG_01073	IMKLPNNJ_01608	PGEODBAP_00976	CKCGEHEH_00436	ELCBOGFN_01511	FLMBMPLK_00121	GGACBJGE_01331	INPKKBDN_00944	ABKGPFCD_00936	GILCBIFJ_01376	JJPADNIB_00559	PJBPIELD_01465
ybaK		Cys-tRNA(Pro)/Cys-tRNA(Cys) deacylase YbaK	26	26	1	1	2174				476	476	476	GMHEOBKL_00101	GDGGKMFM_00139	GLPENGBM_00976	DDOIMHED_00661	IHGJBHGH_00828	KPCNKHHG_00030	GECPELBE_00751	OGLOEOID_00517	OHADAMDC_01419	LLKMKGKN_01410	CGNPPKJC_01206	PEEHCJEF_00917	EOMBFJFO_01134	MDKMEHGF_00551	APLIFBKG_01065	IMKLPNNJ_00538	PGEODBAP_00968	CKCGEHEH_00428	ELCBOGFN_00629	FLMBMPLK_00129	GGACBJGE_00304	INPKKBDN_00952	ABKGPFCD_00335	GILCBIFJ_01023	JJPADNIB_00551	PJBPIELD_00292
group_440		PhoH-like protein	26	26	1	1	2188				878	938	935	GMHEOBKL_00114	GDGGKMFM_00153	GLPENGBM_00962	DDOIMHED_00647	IHGJBHGH_00841	KPCNKHHG_00043	GECPELBE_00765	OGLOEOID_00531	OHADAMDC_00140	LLKMKGKN_01280	CGNPPKJC_00499	PEEHCJEF_00903	EOMBFJFO_01106	MDKMEHGF_00537	APLIFBKG_01051	IMKLPNNJ_00524	PGEODBAP_00955	CKCGEHEH_00415	ELCBOGFN_00642	FLMBMPLK_00142	GGACBJGE_00317	INPKKBDN_00965	ABKGPFCD_00348	GILCBIFJ_00538	JJPADNIB_00538	PJBPIELD_00306
yqfL		Putative pyruvate, phosphate dikinase regulatory protein	26	26	1	1	2195				722	788	785	GMHEOBKL_00121	GDGGKMFM_00160	GLPENGBM_00955	DDOIMHED_00640	IHGJBHGH_00848	KPCNKHHG_00050	GECPELBE_00772	OGLOEOID_00538	OHADAMDC_00147	LLKMKGKN_01287	CGNPPKJC_00506	PEEHCJEF_00896	EOMBFJFO_01113	MDKMEHGF_00530	APLIFBKG_01044	IMKLPNNJ_00517	PGEODBAP_00948	CKCGEHEH_00408	ELCBOGFN_00649	FLMBMPLK_00149	GGACBJGE_01233	INPKKBDN_00972	ABKGPFCD_01486	GILCBIFJ_00545	JJPADNIB_00531	PJBPIELD_00313
group_446		hypothetical protein	26	26	1	1	2223				3569	3593	3583	GMHEOBKL_00136	GDGGKMFM_00177	GLPENGBM_01432	DDOIMHED_00619	IHGJBHGH_00863	KPCNKHHG_00072	GECPELBE_00793	OGLOEOID_00559	OHADAMDC_00164	LLKMKGKN_00106	CGNPPKJC_00521	PEEHCJEF_01174	EOMBFJFO_00623	MDKMEHGF_00513	APLIFBKG_01025	IMKLPNNJ_00500	PGEODBAP_00924	CKCGEHEH_00391	ELCBOGFN_00666	FLMBMPLK_00167	GGACBJGE_00790	INPKKBDN_01502	ABKGPFCD_00938	GILCBIFJ_01199	JJPADNIB_00514	PJBPIELD_00330
group_447		hypothetical protein	26	26	1	1	2232				1820	1820	1820	GMHEOBKL_00145	GDGGKMFM_00186	GLPENGBM_01441	DDOIMHED_00610	IHGJBHGH_00872	KPCNKHHG_00082	GECPELBE_00802	OGLOEOID_00568	OHADAMDC_00173	LLKMKGKN_00115	CGNPPKJC_00530	PEEHCJEF_01165	EOMBFJFO_00632	MDKMEHGF_00504	APLIFBKG_01016	IMKLPNNJ_00491	PGEODBAP_00915	CKCGEHEH_00382	ELCBOGFN_00675	FLMBMPLK_00176	GGACBJGE_00167	INPKKBDN_00693	ABKGPFCD_00210	GILCBIFJ_00207	JJPADNIB_00505	PJBPIELD_00339
murT		Lipid II isoglutaminyl synthase (glutamine-hydrolyzing) subunit MurT	26	26	1	1	2418				1322	1382	1379	GMHEOBKL_00156	GDGGKMFM_00216	GLPENGBM_00804	DDOIMHED_00581	IHGJBHGH_00883	KPCNKHHG_00234	GECPELBE_00878	OGLOEOID_00357	OHADAMDC_00203	LLKMKGKN_00127	CGNPPKJC_00332	PEEHCJEF_01381	EOMBFJFO_00115	MDKMEHGF_00473	APLIFBKG_01096	IMKLPNNJ_00461	PGEODBAP_00904	CKCGEHEH_00371	ELCBOGFN_00232	FLMBMPLK_00187	GGACBJGE_00649	INPKKBDN_00704	ABKGPFCD_00198	GILCBIFJ_00197	JJPADNIB_00785	PJBPIELD_00369
group_450		hypothetical protein	26	26	1	1	2420				983	1085	1081	GMHEOBKL_00158	GDGGKMFM_00218	GLPENGBM_00806	DDOIMHED_00579	IHGJBHGH_00885	KPCNKHHG_00236	GECPELBE_00876	OGLOEOID_00355	OHADAMDC_00205	LLKMKGKN_00129	CGNPPKJC_00334	PEEHCJEF_01383	EOMBFJFO_00117	MDKMEHGF_00471	APLIFBKG_01098	IMKLPNNJ_00459	PGEODBAP_00902	CKCGEHEH_00369	ELCBOGFN_00234	FLMBMPLK_00189	GGACBJGE_01403	INPKKBDN_00706	ABKGPFCD_00196	GILCBIFJ_00195	JJPADNIB_00787	PJBPIELD_00371
group_451		hypothetical protein	26	26	1	1	2422			Hypothetical protein with no hits to refseq/uniprot/clusters/cdd/tigrfams/pfam overlapping another protein with hits	734	1010	999	GMHEOBKL_00160	GDGGKMFM_00220	GLPENGBM_00808	DDOIMHED_00577	IHGJBHGH_00887	KPCNKHHG_00238	GECPELBE_00874	OGLOEOID_00353	OHADAMDC_00207	LLKMKGKN_00131	CGNPPKJC_00336	PEEHCJEF_01385	EOMBFJFO_00119	MDKMEHGF_00469	APLIFBKG_01100	IMKLPNNJ_00457	PGEODBAP_00900	CKCGEHEH_00367	ELCBOGFN_00236	FLMBMPLK_00191	GGACBJGE_01452	INPKKBDN_00708	ABKGPFCD_00194	GILCBIFJ_00193	JJPADNIB_00789	PJBPIELD_00373
atpC_1		ATP synthase epsilon chain	26	26	1	1	1234				413	413	413	GMHEOBKL_00293	GDGGKMFM_01571	GLPENGBM_00652	DDOIMHED_00285	IHGJBHGH_01179	KPCNKHHG_00161	GECPELBE_00992	OGLOEOID_00871	OHADAMDC_00651	LLKMKGKN_01366	CGNPPKJC_01494	PEEHCJEF_00443	EOMBFJFO_00958	MDKMEHGF_01013	APLIFBKG_00077	IMKLPNNJ_00651	PGEODBAP_00576	CKCGEHEH_00081	ELCBOGFN_01160	FLMBMPLK_00446	GGACBJGE_00763	INPKKBDN_00558	ABKGPFCD_01326	GILCBIFJ_00927	JJPADNIB_00316	PJBPIELD_00815
atpG_1		ATP synthase gamma chain	26	26	1	1	1232				635	908	897	GMHEOBKL_00295	GDGGKMFM_01569	GLPENGBM_00650	DDOIMHED_00287	IHGJBHGH_01177	KPCNKHHG_00159	GECPELBE_00990	OGLOEOID_00873	OHADAMDC_00653	LLKMKGKN_01364	CGNPPKJC_01492	PEEHCJEF_00441	EOMBFJFO_00960	MDKMEHGF_01011	APLIFBKG_00075	IMKLPNNJ_00653	PGEODBAP_00578	CKCGEHEH_00083	ELCBOGFN_01158	FLMBMPLK_00444	GGACBJGE_00761	INPKKBDN_00556	ABKGPFCD_01328	GILCBIFJ_00929	JJPADNIB_00318	PJBPIELD_00818
pepC		Aminopeptidase C	26	26	1	1	1656				1232	1328	1324	GMHEOBKL_00304	GDGGKMFM_00397	GLPENGBM_00435	DDOIMHED_00906	IHGJBHGH_00556	KPCNKHHG_01279	GECPELBE_00452	OGLOEOID_01278	OHADAMDC_00375	LLKMKGKN_00074	CGNPPKJC_00193	PEEHCJEF_00100	EOMBFJFO_00645	MDKMEHGF_01491	APLIFBKG_00746	IMKLPNNJ_00639	PGEODBAP_01210	CKCGEHEH_00676	ELCBOGFN_00681	FLMBMPLK_01463	GGACBJGE_01119	INPKKBDN_00450	ABKGPFCD_00306	GILCBIFJ_00600	JJPADNIB_00097	PJBPIELD_00399
dnaN		Beta sliding clamp	26	26	1	1	1665				854	1094	1084	GMHEOBKL_00313	GDGGKMFM_00388	GLPENGBM_00444	DDOIMHED_00897	IHGJBHGH_00565	KPCNKHHG_01270	GECPELBE_00461	OGLOEOID_01269	OHADAMDC_00366	LLKMKGKN_00083	CGNPPKJC_00202	PEEHCJEF_00091	EOMBFJFO_00636	MDKMEHGF_01482	APLIFBKG_00737	IMKLPNNJ_00630	PGEODBAP_01201	CKCGEHEH_00667	ELCBOGFN_00690	FLMBMPLK_01454	GGACBJGE_00802	INPKKBDN_00441	ABKGPFCD_00315	GILCBIFJ_00591	JJPADNIB_00106	PJBPIELD_00408
dnaA_1		Chromosomal replication initiator protein DnaA	26	26	1	1	1666				1208	1442	1433	GMHEOBKL_00314	GDGGKMFM_00387	GLPENGBM_00445	DDOIMHED_00896	IHGJBHGH_00566	KPCNKHHG_01269	GECPELBE_00462	OGLOEOID_01268	OHADAMDC_00365	LLKMKGKN_00084	CGNPPKJC_00203	PEEHCJEF_00090	EOMBFJFO_00635	MDKMEHGF_01481	APLIFBKG_00736	IMKLPNNJ_00629	PGEODBAP_01200	CKCGEHEH_00666	ELCBOGFN_00691	FLMBMPLK_01453	GGACBJGE_01453	INPKKBDN_00440	ABKGPFCD_00316	GILCBIFJ_00590	JJPADNIB_00107	PJBPIELD_00409
rspR		hypothetical protein	26	26	1	1	1668				695	695	695	GMHEOBKL_00316	GDGGKMFM_00385	GLPENGBM_00447	DDOIMHED_00894	IHGJBHGH_00568	KPCNKHHG_00680	GECPELBE_00464	OGLOEOID_01266	OHADAMDC_00363	LLKMKGKN_00086	CGNPPKJC_00266	PEEHCJEF_00088	EOMBFJFO_01503	MDKMEHGF_00002	APLIFBKG_00734	IMKLPNNJ_00627	PGEODBAP_01198	CKCGEHEH_00664	ELCBOGFN_00693	FLMBMPLK_00002	GGACBJGE_00711	INPKKBDN_00438	ABKGPFCD_01420	GILCBIFJ_00896	JJPADNIB_00109	PJBPIELD_00411
citX		Apo-citrate lyase phosphoribosyl-dephospho-CoA transferase	26	26	1	1	1674				530	530	530	GMHEOBKL_00322	GDGGKMFM_00379	GLPENGBM_00453	DDOIMHED_00888	IHGJBHGH_00574	KPCNKHHG_00686	GECPELBE_00470	OGLOEOID_01029	OHADAMDC_00357	LLKMKGKN_00092	CGNPPKJC_00272	PEEHCJEF_00082	EOMBFJFO_00226	MDKMEHGF_00008	APLIFBKG_00728	IMKLPNNJ_00621	PGEODBAP_01192	CKCGEHEH_00658	ELCBOGFN_00699	FLMBMPLK_00008	GGACBJGE_00717	INPKKBDN_00432	ABKGPFCD_00975	GILCBIFJ_00890	JJPADNIB_00115	PJBPIELD_00417
citS		Citrate-sodium symporter	26	26	1	1	1675				1292	1292	1292	GMHEOBKL_00323	GDGGKMFM_00378	GLPENGBM_00454	DDOIMHED_00887	IHGJBHGH_00575	KPCNKHHG_00687	GECPELBE_00471	OGLOEOID_01030	OHADAMDC_00356	LLKMKGKN_00093	CGNPPKJC_00273	PEEHCJEF_00081	EOMBFJFO_00225	MDKMEHGF_00009	APLIFBKG_00727	IMKLPNNJ_00620	PGEODBAP_01191	CKCGEHEH_00657	ELCBOGFN_00700	FLMBMPLK_00009	GGACBJGE_00718	INPKKBDN_00431	ABKGPFCD_00976	GILCBIFJ_00889	JJPADNIB_00116	PJBPIELD_00418
rpmH		50S ribosomal protein L34	26	26	1	1	1685				134	134	134	GMHEOBKL_00332	GDGGKMFM_00369	GLPENGBM_00463	DDOIMHED_00878	IHGJBHGH_00584	KPCNKHHG_00695	GECPELBE_00480	OGLOEOID_01039	OHADAMDC_00347	LLKMKGKN_01129	CGNPPKJC_00282	PEEHCJEF_00072	EOMBFJFO_00216	MDKMEHGF_00018	APLIFBKG_00718	IMKLPNNJ_00611	PGEODBAP_01182	CKCGEHEH_00648	ELCBOGFN_00709	FLMBMPLK_00018	GGACBJGE_00617	INPKKBDN_00422	ABKGPFCD_00746	GILCBIFJ_00153	JJPADNIB_00123	PJBPIELD_00427
yidC		Membrane protein insertase YidC	26	26	1	1	1688				698	698	698	GMHEOBKL_00335	GDGGKMFM_00366	GLPENGBM_00466	DDOIMHED_00875	IHGJBHGH_00587	KPCNKHHG_00698	GECPELBE_00483	OGLOEOID_01042	OHADAMDC_00344	LLKMKGKN_01132	CGNPPKJC_00285	PEEHCJEF_00069	EOMBFJFO_00213	MDKMEHGF_00021	APLIFBKG_00715	IMKLPNNJ_00608	PGEODBAP_01179	CKCGEHEH_00645	ELCBOGFN_00712	FLMBMPLK_00021	GGACBJGE_00620	INPKKBDN_00419	ABKGPFCD_00743	GILCBIFJ_00150	JJPADNIB_00126	PJBPIELD_00430
lacA		Galactose-6-phosphate isomerase subunit LacA	26	26	1	1	1703				386	425	422	GMHEOBKL_00346	GDGGKMFM_00355	GLPENGBM_00477	DDOIMHED_00864	IHGJBHGH_00598	KPCNKHHG_00709	GECPELBE_00494	OGLOEOID_01053	OHADAMDC_00333	LLKMKGKN_01143	CGNPPKJC_00296	PEEHCJEF_00058	EOMBFJFO_00202	MDKMEHGF_00032	APLIFBKG_00704	IMKLPNNJ_00597	PGEODBAP_01168	CKCGEHEH_00634	ELCBOGFN_00723	FLMBMPLK_00032	GGACBJGE_00631	INPKKBDN_00408	ABKGPFCD_01190	GILCBIFJ_00139	JJPADNIB_00144	PJBPIELD_00441
bktB		Beta-ketothiolase BktB	26	26	1	1	1710				1247	1247	1247	GMHEOBKL_00353	GDGGKMFM_00348	GLPENGBM_00484	DDOIMHED_00857	IHGJBHGH_00605	KPCNKHHG_00716	GECPELBE_00501	OGLOEOID_01060	OHADAMDC_00326	LLKMKGKN_01150	CGNPPKJC_00303	PEEHCJEF_00051	EOMBFJFO_00195	MDKMEHGF_00039	APLIFBKG_00697	IMKLPNNJ_00590	PGEODBAP_01161	CKCGEHEH_00627	ELCBOGFN_00730	FLMBMPLK_00039	GGACBJGE_00638	INPKKBDN_00401	ABKGPFCD_01161	GILCBIFJ_00132	JJPADNIB_00151	PJBPIELD_00448
treR		HTH-type transcriptional regulator TreR	26	26	1	1	1721				695	695	695	GMHEOBKL_00362	GDGGKMFM_00339	GLPENGBM_00493	DDOIMHED_00848	IHGJBHGH_00614	KPCNKHHG_00725	GECPELBE_00510	OGLOEOID_00961	OHADAMDC_00317	LLKMKGKN_00613	CGNPPKJC_00312	PEEHCJEF_00042	EOMBFJFO_00237	MDKMEHGF_00048	APLIFBKG_00688	IMKLPNNJ_00581	PGEODBAP_01150	CKCGEHEH_00618	ELCBOGFN_00565	FLMBMPLK_00050	GGACBJGE_00533	INPKKBDN_00390	ABKGPFCD_00712	GILCBIFJ_00123	JJPADNIB_00160	PJBPIELD_00457
trmB		tRNA (guanine-N(7)-)-methyltransferase	26	26	1	1	1727				635	635	635	GMHEOBKL_00365	GDGGKMFM_00336	GLPENGBM_00496	DDOIMHED_00845	IHGJBHGH_00617	KPCNKHHG_00728	GECPELBE_00513	OGLOEOID_00964	OHADAMDC_00314	LLKMKGKN_00610	CGNPPKJC_00315	PEEHCJEF_00039	EOMBFJFO_00240	MDKMEHGF_00051	APLIFBKG_00685	IMKLPNNJ_00578	PGEODBAP_01148	CKCGEHEH_00615	ELCBOGFN_00562	FLMBMPLK_00052	GGACBJGE_00530	INPKKBDN_00388	ABKGPFCD_01221	GILCBIFJ_00120	JJPADNIB_00163	PJBPIELD_00460
ord		2,4-diaminopentanoate dehydrogenase	26	26	1	1	1754				1046	1046	1046	GMHEOBKL_00394	GDGGKMFM_00314	GLPENGBM_00517	DDOIMHED_00824	IHGJBHGH_00646	KPCNKHHG_00826	GECPELBE_00534	OGLOEOID_00985	OHADAMDC_00292	LLKMKGKN_00580	CGNPPKJC_01326	PEEHCJEF_00017	EOMBFJFO_01168	MDKMEHGF_00073	APLIFBKG_00664	IMKLPNNJ_00556	PGEODBAP_01119	CKCGEHEH_00594	ELCBOGFN_00541	FLMBMPLK_00081	GGACBJGE_00326	INPKKBDN_00013	ABKGPFCD_01118	GILCBIFJ_00644	JJPADNIB_00192	PJBPIELD_01219
group_503		hypothetical protein	26	26	1	1	1333				2348	2483	2472	GMHEOBKL_00400	GDGGKMFM_00566	GLPENGBM_00793	DDOIMHED_00731	IHGJBHGH_00744	KPCNKHHG_01510	GECPELBE_01264	OGLOEOID_01489	OHADAMDC_00478	LLKMKGKN_01554	CGNPPKJC_01505	PEEHCJEF_00177	EOMBFJFO_01489	MDKMEHGF_00793	APLIFBKG_00943	IMKLPNNJ_00731	PGEODBAP_01025	CKCGEHEH_00494	ELCBOGFN_01127	FLMBMPLK_01421	GGACBJGE_00215	INPKKBDN_00107	ABKGPFCD_01395	GILCBIFJ_01461	JJPADNIB_01500	PJBPIELD_00551
group_504		hypothetical protein	26	26	1	1	1337				857	881	880	GMHEOBKL_00404	GDGGKMFM_00562	GLPENGBM_00789	DDOIMHED_00735	IHGJBHGH_00740	KPCNKHHG_01477	GECPELBE_01260	OGLOEOID_01493	OHADAMDC_00482	LLKMKGKN_00254	CGNPPKJC_01593	PEEHCJEF_00181	EOMBFJFO_00945	MDKMEHGF_00789	APLIFBKG_00947	IMKLPNNJ_00735	PGEODBAP_01029	CKCGEHEH_00498	ELCBOGFN_01131	FLMBMPLK_01425	GGACBJGE_00219	INPKKBDN_00103	ABKGPFCD_01064	GILCBIFJ_01121	JJPADNIB_01504	PJBPIELD_00547
group_505		Magnesium transporter MgtE	26	26	1	1	1348				503	1343	1310	GMHEOBKL_00413	GDGGKMFM_00554	GLPENGBM_00781	DDOIMHED_00743	IHGJBHGH_00731	KPCNKHHG_01469	GECPELBE_01252	OGLOEOID_00512	OHADAMDC_00490	LLKMKGKN_00245	CGNPPKJC_00261	PEEHCJEF_00189	EOMBFJFO_00953	MDKMEHGF_00781	APLIFBKG_00955	IMKLPNNJ_00743	PGEODBAP_01037	CKCGEHEH_00506	ELCBOGFN_01139	FLMBMPLK_01433	GGACBJGE_00227	INPKKBDN_00095	ABKGPFCD_00986	GILCBIFJ_01112	JJPADNIB_01512	PJBPIELD_00539
group_512		hypothetical protein	26	26	1	1	1374				1871	1871	1871	GMHEOBKL_00441	GDGGKMFM_00526	GLPENGBM_00753	DDOIMHED_00771	IHGJBHGH_00703	KPCNKHHG_00969	GECPELBE_01224	OGLOEOID_00484	OHADAMDC_00518	LLKMKGKN_00217	CGNPPKJC_00233	PEEHCJEF_00217	EOMBFJFO_00974	MDKMEHGF_00753	APLIFBKG_00983	IMKLPNNJ_00771	PGEODBAP_01067	CKCGEHEH_00534	ELCBOGFN_00926	FLMBMPLK_01035	GGACBJGE_00442	INPKKBDN_00065	ABKGPFCD_00675	GILCBIFJ_00850	JJPADNIB_01127	PJBPIELD_00511
group_513		hypothetical protein	26	26	1	1	1382				905	1094	1086	GMHEOBKL_00449	GDGGKMFM_00518	GLPENGBM_00745	DDOIMHED_00779	IHGJBHGH_00695	KPCNKHHG_00961	GECPELBE_01216	OGLOEOID_00476	OHADAMDC_00526	LLKMKGKN_00209	CGNPPKJC_00225	PEEHCJEF_00225	EOMBFJFO_00982	MDKMEHGF_00745	APLIFBKG_00991	IMKLPNNJ_00779	PGEODBAP_01075	CKCGEHEH_00542	ELCBOGFN_00918	FLMBMPLK_01043	GGACBJGE_00450	INPKKBDN_00057	ABKGPFCD_00851	GILCBIFJ_00842	JJPADNIB_01135	PJBPIELD_00503
group_518		hypothetical protein	26	26	1	1	1394				869	911	909	GMHEOBKL_00460	GDGGKMFM_00506	GLPENGBM_00733	DDOIMHED_00791	IHGJBHGH_00684	KPCNKHHG_01605	GECPELBE_01474	OGLOEOID_00464	OHADAMDC_00538	LLKMKGKN_00198	CGNPPKJC_00214	PEEHCJEF_01275	EOMBFJFO_01476	MDKMEHGF_00733	APLIFBKG_01003	IMKLPNNJ_00791	PGEODBAP_01086	CKCGEHEH_00554	ELCBOGFN_01325	FLMBMPLK_00114	GGACBJGE_01291	INPKKBDN_00046	ABKGPFCD_00666	GILCBIFJ_00424	JJPADNIB_01146	PJBPIELD_00491
group_520		hypothetical protein	26	26	1	1	2123				695	791	787	GMHEOBKL_00470	GDGGKMFM_00495	GLPENGBM_00723	DDOIMHED_00801	IHGJBHGH_00674	KPCNKHHG_00849	GECPELBE_01484	OGLOEOID_01572	OHADAMDC_00549	LLKMKGKN_00188	CGNPPKJC_00204	PEEHCJEF_01286	EOMBFJFO_01201	MDKMEHGF_00722	APLIFBKG_01013	IMKLPNNJ_00802	PGEODBAP_01096	CKCGEHEH_00565	ELCBOGFN_01336	FLMBMPLK_00104	GGACBJGE_01005	INPKKBDN_00036	ABKGPFCD_00729	GILCBIFJ_00435	JJPADNIB_01156	PJBPIELD_00480
rocF		Arginase	26	26	1	1	238				833	908	902	GMHEOBKL_00471	GDGGKMFM_00479	GLPENGBM_00890	DDOIMHED_01313	IHGJBHGH_00145	KPCNKHHG_00599	GECPELBE_00346	OGLOEOID_00270	OHADAMDC_00054	LLKMKGKN_00270	CGNPPKJC_00772	PEEHCJEF_00594	EOMBFJFO_00002	MDKMEHGF_00304	APLIFBKG_00409	IMKLPNNJ_00313	PGEODBAP_01622	CKCGEHEH_01090	ELCBOGFN_00171	FLMBMPLK_00564	GGACBJGE_00047	INPKKBDN_00357	ABKGPFCD_00103	GILCBIFJ_00036	JJPADNIB_01260	PJBPIELD_00083
pyrB		Aspartate carbamoyltransferase	26	26	1	1	217				863	887	886	GMHEOBKL_00492	GDGGKMFM_00458	GLPENGBM_00911	DDOIMHED_01292	IHGJBHGH_00166	KPCNKHHG_00578	GECPELBE_00367	OGLOEOID_00249	OHADAMDC_00033	LLKMKGKN_00291	CGNPPKJC_00751	PEEHCJEF_00573	EOMBFJFO_00023	MDKMEHGF_00325	APLIFBKG_00430	IMKLPNNJ_00334	PGEODBAP_01601	CKCGEHEH_01069	ELCBOGFN_00192	FLMBMPLK_00543	GGACBJGE_00068	INPKKBDN_00336	ABKGPFCD_00082	GILCBIFJ_00015	JJPADNIB_01019	PJBPIELD_00104
group_523		hypothetical protein	26	26	1	1	213				1133	1373	1363	GMHEOBKL_00496	GDGGKMFM_00454	GLPENGBM_00915	DDOIMHED_01288	IHGJBHGH_00170	KPCNKHHG_00574	GECPELBE_00371	OGLOEOID_00245	OHADAMDC_00029	LLKMKGKN_00295	CGNPPKJC_00747	PEEHCJEF_00492	EOMBFJFO_00027	MDKMEHGF_00329	APLIFBKG_00434	IMKLPNNJ_00338	PGEODBAP_01597	CKCGEHEH_01065	ELCBOGFN_00196	FLMBMPLK_00539	GGACBJGE_00072	INPKKBDN_00332	ABKGPFCD_00078	GILCBIFJ_00011	JJPADNIB_01023	PJBPIELD_00108
dnaE		DNA polymerase III subunit alpha	26	26	1	1	208				446	3452	3336	GMHEOBKL_00501	GDGGKMFM_00449	GLPENGBM_00920	DDOIMHED_01283	IHGJBHGH_00175	KPCNKHHG_00569	GECPELBE_00376	OGLOEOID_00240	OHADAMDC_00024	LLKMKGKN_00300	CGNPPKJC_00613	PEEHCJEF_00497	EOMBFJFO_00032	MDKMEHGF_00334	APLIFBKG_00439	IMKLPNNJ_00343	PGEODBAP_01592	CKCGEHEH_01060	ELCBOGFN_00201	FLMBMPLK_00534	GGACBJGE_00077	INPKKBDN_00327	ABKGPFCD_00073	GILCBIFJ_00006	JJPADNIB_01028	PJBPIELD_00113
group_525		putative ABC transporter ATP-binding protein	26	26	1	1	205				1295	1622	1609	GMHEOBKL_00504	GDGGKMFM_00446	GLPENGBM_00923	DDOIMHED_01280	IHGJBHGH_00178	KPCNKHHG_00566	GECPELBE_00379	OGLOEOID_00237	OHADAMDC_00021	LLKMKGKN_00303	CGNPPKJC_00610	PEEHCJEF_00500	EOMBFJFO_00035	MDKMEHGF_00337	APLIFBKG_00442	IMKLPNNJ_00346	PGEODBAP_01589	CKCGEHEH_01057	ELCBOGFN_00204	FLMBMPLK_00531	GGACBJGE_00266	INPKKBDN_00324	ABKGPFCD_00070	GILCBIFJ_00003	JJPADNIB_01031	PJBPIELD_00116
queH		Epoxyqueuosine reductase QueH	26	26	1	1	202				581	713	707	GMHEOBKL_00506	GDGGKMFM_00444	GLPENGBM_00925	DDOIMHED_01278	IHGJBHGH_00180	KPCNKHHG_01244	GECPELBE_00381	OGLOEOID_00235	OHADAMDC_00019	LLKMKGKN_00305	CGNPPKJC_00608	PEEHCJEF_00502	EOMBFJFO_01005	MDKMEHGF_00339	APLIFBKG_00444	IMKLPNNJ_00348	PGEODBAP_01584	CKCGEHEH_01055	ELCBOGFN_00206	FLMBMPLK_00526	GGACBJGE_00268	INPKKBDN_00319	ABKGPFCD_00405	GILCBIFJ_00001	JJPADNIB_01033	PJBPIELD_00118
tal_2		Transaldolase	26	26	1	1	185				701	701	701	GMHEOBKL_00521	GDGGKMFM_00429	GLPENGBM_00941	DDOIMHED_01262	IHGJBHGH_00195	KPCNKHHG_01229	GECPELBE_00397	OGLOEOID_00219	OHADAMDC_00004	LLKMKGKN_01342	CGNPPKJC_00593	PEEHCJEF_00517	EOMBFJFO_01369	MDKMEHGF_00354	APLIFBKG_00460	IMKLPNNJ_00363	PGEODBAP_01569	CKCGEHEH_01040	ELCBOGFN_00221	FLMBMPLK_00511	GGACBJGE_01216	INPKKBDN_00304	ABKGPFCD_00390	GILCBIFJ_00501	JJPADNIB_01048	PJBPIELD_00133
group_528		hypothetical protein	26	26	1	1	183				272	272	272	GMHEOBKL_00523	GDGGKMFM_00427	GLPENGBM_00943	DDOIMHED_01260	IHGJBHGH_00197	KPCNKHHG_01227	GECPELBE_00399	OGLOEOID_00217	OHADAMDC_00002	LLKMKGKN_01344	CGNPPKJC_00591	PEEHCJEF_00519	EOMBFJFO_01367	MDKMEHGF_00356	APLIFBKG_00462	IMKLPNNJ_00365	PGEODBAP_01567	CKCGEHEH_01038	ELCBOGFN_00223	FLMBMPLK_00509	GGACBJGE_01218	INPKKBDN_00302	ABKGPFCD_00388	GILCBIFJ_00499	JJPADNIB_01050	PJBPIELD_00135
priA		Primosomal protein N'	26	26	1	1	655				1256	2348	2306	GMHEOBKL_00542	GDGGKMFM_00617	GLPENGBM_00072	DDOIMHED_01606	IHGJBHGH_01549	KPCNKHHG_00393	GECPELBE_00131	OGLOEOID_01134	OHADAMDC_00597	LLKMKGKN_00835	CGNPPKJC_00450	PEEHCJEF_00344	EOMBFJFO_00073	MDKMEHGF_00925	APLIFBKG_00767	IMKLPNNJ_00850	PGEODBAP_00261	CKCGEHEH_01383	ELCBOGFN_01535	FLMBMPLK_01096	GGACBJGE_00915	INPKKBDN_01351	ABKGPFCD_00900	GILCBIFJ_00358	JJPADNIB_00464	PJBPIELD_00603
recG		ATP-dependent DNA helicase RecG	26	26	1	1	699				1187	1988	1927	GMHEOBKL_00585	GDGGKMFM_00660	GLPENGBM_00029	DDOIMHED_01563	IHGJBHGH_01592	KPCNKHHG_00436	GECPELBE_00088	OGLOEOID_01442	OHADAMDC_00640	LLKMKGKN_00673	CGNPPKJC_01411	PEEHCJEF_00301	EOMBFJFO_01472	MDKMEHGF_01571	APLIFBKG_00810	IMKLPNNJ_00893	PGEODBAP_00216	CKCGEHEH_01340	ELCBOGFN_00871	FLMBMPLK_01296	GGACBJGE_01287	INPKKBDN_01541	ABKGPFCD_00771	GILCBIFJ_00807	JJPADNIB_00421	PJBPIELD_00560
group_536		hypothetical protein	26	26	1	1	722				257	257	257	GMHEOBKL_00606	GDGGKMFM_00723	GLPENGBM_00008	DDOIMHED_01542	IHGJBHGH_01613	KPCNKHHG_01411	GECPELBE_00067	OGLOEOID_01256	OHADAMDC_01159	LLKMKGKN_00652	CGNPPKJC_01346	PEEHCJEF_01349	EOMBFJFO_00763	MDKMEHGF_00862	APLIFBKG_00831	IMKLPNNJ_00914	PGEODBAP_00196	CKCGEHEH_01318	ELCBOGFN_01257	FLMBMPLK_01316	GGACBJGE_00481	INPKKBDN_01280	ABKGPFCD_01033	GILCBIFJ_00696	JJPADNIB_00400	PJBPIELD_00666
group_538		Phosphomevalonate kinase	26	26	1	1	2502				353	1070	1042	GMHEOBKL_00618	GDGGKMFM_01092	GLPENGBM_00887	DDOIMHED_00498	IHGJBHGH_00966	KPCNKHHG_01286	GECPELBE_01587	OGLOEOID_00274	OHADAMDC_01450	LLKMKGKN_01101	CGNPPKJC_00415	PEEHCJEF_01484	EOMBFJFO_01422	MDKMEHGF_00561	APLIFBKG_01179	IMKLPNNJ_01256	PGEODBAP_00790	CKCGEHEH_00288	ELCBOGFN_00315	FLMBMPLK_00637	GGACBJGE_01416	INPKKBDN_01554	ABKGPFCD_01317	GILCBIFJ_01044	JJPADNIB_01564	PJBPIELD_01491
asnA		Aspartate--ammonia ligase	26	26	1	1	2499				968	1013	1011	GMHEOBKL_00621	GDGGKMFM_01089	GLPENGBM_00884	DDOIMHED_00501	IHGJBHGH_00963	KPCNKHHG_01283	GECPELBE_01584	OGLOEOID_00277	OHADAMDC_01447	LLKMKGKN_01098	CGNPPKJC_00412	PEEHCJEF_01481	EOMBFJFO_01439	MDKMEHGF_00558	APLIFBKG_01176	IMKLPNNJ_01253	PGEODBAP_00793	CKCGEHEH_00291	ELCBOGFN_00312	FLMBMPLK_00634	GGACBJGE_01255	INPKKBDN_01557	ABKGPFCD_01485	GILCBIFJ_01047	JJPADNIB_01567	PJBPIELD_01488
rsuA		Ribosomal small subunit pseudouridine synthase A	26	26	1	1	2440				512	701	693	GMHEOBKL_00679	GDGGKMFM_00238	GLPENGBM_00826	DDOIMHED_00559	IHGJBHGH_00905	KPCNKHHG_00256	GECPELBE_00856	OGLOEOID_00335	OHADAMDC_00225	LLKMKGKN_00149	CGNPPKJC_00354	PEEHCJEF_00764	EOMBFJFO_00137	MDKMEHGF_00451	APLIFBKG_01118	IMKLPNNJ_00439	PGEODBAP_00896	CKCGEHEH_00349	ELCBOGFN_00254	FLMBMPLK_00195	GGACBJGE_01036	INPKKBDN_00712	ABKGPFCD_01056	GILCBIFJ_01405	JJPADNIB_00807	PJBPIELD_00391
group_543		hypothetical protein	26	26	1	1	2437				557	1010	992	GMHEOBKL_00682	GDGGKMFM_00235	GLPENGBM_00823	DDOIMHED_00562	IHGJBHGH_00902	KPCNKHHG_00253	GECPELBE_00859	OGLOEOID_00338	OHADAMDC_00222	LLKMKGKN_00146	CGNPPKJC_00351	PEEHCJEF_00767	EOMBFJFO_00134	MDKMEHGF_00454	APLIFBKG_01115	IMKLPNNJ_00442	PGEODBAP_00899	CKCGEHEH_00352	ELCBOGFN_00251	FLMBMPLK_00192	GGACBJGE_00502	INPKKBDN_00709	ABKGPFCD_01053	GILCBIFJ_01385	JJPADNIB_00804	PJBPIELD_00388
group_545		hypothetical protein	26	26	1	1	1564			Hypothetical protein with no hits to refseq/uniprot/clusters/cdd/tigrfams/pfam overlapping another protein with hits	1385	1454	1451	GMHEOBKL_00693	GDGGKMFM_01348	GLPENGBM_00386	DDOIMHED_00992	IHGJBHGH_00473	KPCNKHHG_01362	GECPELBE_01272	OGLOEOID_01473	OHADAMDC_01476	LLKMKGKN_00494	CGNPPKJC_00920	PEEHCJEF_01540	EOMBFJFO_01457	MDKMEHGF_01123	APLIFBKG_00563	IMKLPNNJ_00985	PGEODBAP_01296	CKCGEHEH_00761	ELCBOGFN_01604	FLMBMPLK_00399	GGACBJGE_01414	INPKKBDN_01297	ABKGPFCD_00593	GILCBIFJ_01281	JJPADNIB_00014	PJBPIELD_01541
ettA		Energy-dependent translational throttle protein EttA	26	26	1	1	1553				1928	1928	1928	GMHEOBKL_00698	GDGGKMFM_00966	GLPENGBM_00391	DDOIMHED_00997	IHGJBHGH_00468	KPCNKHHG_01357	GECPELBE_01277	OGLOEOID_01478	OHADAMDC_00786	LLKMKGKN_00489	CGNPPKJC_00915	PEEHCJEF_00353	EOMBFJFO_00539	MDKMEHGF_01175	APLIFBKG_00558	IMKLPNNJ_01342	PGEODBAP_01301	CKCGEHEH_00768	ELCBOGFN_00779	FLMBMPLK_00404	GGACBJGE_01390	INPKKBDN_01302	ABKGPFCD_00598	GILCBIFJ_00077	JJPADNIB_00009	PJBPIELD_01048
tmpC_2		Membrane lipoprotein TmpC	26	26	1	1	1552				386	1013	988	GMHEOBKL_00699	GDGGKMFM_00965	GLPENGBM_00392	DDOIMHED_00998	IHGJBHGH_00467	KPCNKHHG_01356	GECPELBE_01278	OGLOEOID_01479	OHADAMDC_00785	LLKMKGKN_00488	CGNPPKJC_00914	PEEHCJEF_00354	EOMBFJFO_00540	MDKMEHGF_01174	APLIFBKG_00557	IMKLPNNJ_01341	PGEODBAP_01302	CKCGEHEH_00769	ELCBOGFN_00778	FLMBMPLK_00405	GGACBJGE_00940	INPKKBDN_01303	ABKGPFCD_00599	GILCBIFJ_00076	JJPADNIB_00008	PJBPIELD_01047
tmpC_1		Membrane lipoprotein TmpC	26	26	1	1	1551				1100	1100	1100	GMHEOBKL_00700	GDGGKMFM_00964	GLPENGBM_00393	DDOIMHED_00999	IHGJBHGH_00466	KPCNKHHG_01355	GECPELBE_01279	OGLOEOID_01480	OHADAMDC_00784	LLKMKGKN_00487	CGNPPKJC_00913	PEEHCJEF_00355	EOMBFJFO_00541	MDKMEHGF_01173	APLIFBKG_00556	IMKLPNNJ_01340	PGEODBAP_01303	CKCGEHEH_00770	ELCBOGFN_00777	FLMBMPLK_00406	GGACBJGE_00941	INPKKBDN_01304	ABKGPFCD_00600	GILCBIFJ_00075	JJPADNIB_00007	PJBPIELD_01046
group_550		putative glycosyltransferase	26	26	1	1	1540				614	929	916	GMHEOBKL_00711	GDGGKMFM_00953	GLPENGBM_00404	DDOIMHED_01010	IHGJBHGH_00455	KPCNKHHG_00901	GECPELBE_01290	OGLOEOID_01021	OHADAMDC_00773	LLKMKGKN_00476	CGNPPKJC_00902	PEEHCJEF_00366	EOMBFJFO_00552	MDKMEHGF_01162	APLIFBKG_00545	IMKLPNNJ_01329	PGEODBAP_01314	CKCGEHEH_00781	ELCBOGFN_00766	FLMBMPLK_01223	GGACBJGE_01464	INPKKBDN_01315	ABKGPFCD_00242	GILCBIFJ_00064	JJPADNIB_01308	PJBPIELD_01035
group_551		hypothetical protein	26	26	1	1	1532				1046	1049	1048	GMHEOBKL_00719	GDGGKMFM_00945	GLPENGBM_00412	DDOIMHED_01018	IHGJBHGH_00447	KPCNKHHG_00909	GECPELBE_01298	OGLOEOID_01013	OHADAMDC_00765	LLKMKGKN_00468	CGNPPKJC_00894	PEEHCJEF_00374	EOMBFJFO_00560	MDKMEHGF_01154	APLIFBKG_00537	IMKLPNNJ_01321	PGEODBAP_01322	CKCGEHEH_00789	ELCBOGFN_00758	FLMBMPLK_01231	GGACBJGE_00429	INPKKBDN_01226	ABKGPFCD_00234	GILCBIFJ_00056	JJPADNIB_01316	PJBPIELD_01027
group_552		hypothetical protein	26	26	1	1	1526				788	995	987	GMHEOBKL_00726	GDGGKMFM_00938	GLPENGBM_00419	DDOIMHED_01025	IHGJBHGH_00440	KPCNKHHG_00916	GECPELBE_01305	OGLOEOID_01006	OHADAMDC_00758	LLKMKGKN_00461	CGNPPKJC_01027	PEEHCJEF_00381	EOMBFJFO_00486	MDKMEHGF_01147	APLIFBKG_00530	IMKLPNNJ_01314	PGEODBAP_01329	CKCGEHEH_00796	ELCBOGFN_00751	FLMBMPLK_01238	GGACBJGE_00779	INPKKBDN_01219	ABKGPFCD_00227	GILCBIFJ_00049	JJPADNIB_01323	PJBPIELD_01020
rnmV		Ribonuclease M5	26	26	1	1	1522				548	548	548	GMHEOBKL_00730	GDGGKMFM_00934	GLPENGBM_00423	DDOIMHED_01029	IHGJBHGH_00436	KPCNKHHG_00920	GECPELBE_01309	OGLOEOID_01002	OHADAMDC_00754	LLKMKGKN_00457	CGNPPKJC_01031	PEEHCJEF_00385	EOMBFJFO_00482	MDKMEHGF_01143	APLIFBKG_00526	IMKLPNNJ_01310	PGEODBAP_01333	CKCGEHEH_00800	ELCBOGFN_00747	FLMBMPLK_01242	GGACBJGE_00783	INPKKBDN_01215	ABKGPFCD_00223	GILCBIFJ_00045	JJPADNIB_01327	PJBPIELD_01016
group_554		hypothetical protein	26	26	1	1	1516				167	203	201	GMHEOBKL_00735	GDGGKMFM_00928	GLPENGBM_00429	DDOIMHED_01035	IHGJBHGH_00431	KPCNKHHG_00924	GECPELBE_01315	OGLOEOID_00996	OHADAMDC_00748	LLKMKGKN_00452	CGNPPKJC_01036	PEEHCJEF_00391	EOMBFJFO_00476	MDKMEHGF_01137	APLIFBKG_00520	IMKLPNNJ_01304	PGEODBAP_01337	CKCGEHEH_00806	ELCBOGFN_00741	FLMBMPLK_01246	GGACBJGE_00789	INPKKBDN_01211	ABKGPFCD_00218	GILCBIFJ_00040	JJPADNIB_01332	PJBPIELD_01010
lacC_1		Tagatose-6-phosphate kinase	26	26	1	1	1641				794	926	920	GMHEOBKL_00751	GDGGKMFM_01244	GLPENGBM_00313	DDOIMHED_00919	IHGJBHGH_00544	KPCNKHHG_00371	GECPELBE_00972	OGLOEOID_00451	OHADAMDC_01008	LLKMKGKN_00062	CGNPPKJC_00181	PEEHCJEF_01456	EOMBFJFO_00723	MDKMEHGF_01391	APLIFBKG_00636	IMKLPNNJ_01512	PGEODBAP_01225	CKCGEHEH_00690	ELCBOGFN_00324	FLMBMPLK_00328	GGACBJGE_00939	INPKKBDN_00619	ABKGPFCD_01401	GILCBIFJ_00179	JJPADNIB_00085	PJBPIELD_01451
mupP		N-acetylmuramic acid 6-phosphate phosphatase	26	26	1	1	1638				668	668	668	GMHEOBKL_00754	GDGGKMFM_01247	GLPENGBM_00316	DDOIMHED_00922	IHGJBHGH_00541	KPCNKHHG_00368	GECPELBE_00969	OGLOEOID_00448	OHADAMDC_01011	LLKMKGKN_00059	CGNPPKJC_00178	PEEHCJEF_01459	EOMBFJFO_00720	MDKMEHGF_01388	APLIFBKG_00633	IMKLPNNJ_01515	PGEODBAP_01228	CKCGEHEH_00693	ELCBOGFN_00327	FLMBMPLK_00331	GGACBJGE_00925	INPKKBDN_00622	ABKGPFCD_00157	GILCBIFJ_00176	JJPADNIB_00082	PJBPIELD_01448
group_558		hypothetical protein	26	26	1	1	1633				344	344	344	GMHEOBKL_00759	GDGGKMFM_01252	GLPENGBM_00321	DDOIMHED_00927	IHGJBHGH_00536	KPCNKHHG_00363	GECPELBE_00964	OGLOEOID_00443	OHADAMDC_01016	LLKMKGKN_00054	CGNPPKJC_00173	PEEHCJEF_01464	EOMBFJFO_00715	MDKMEHGF_01383	APLIFBKG_00628	IMKLPNNJ_01520	PGEODBAP_01233	CKCGEHEH_00698	ELCBOGFN_00332	FLMBMPLK_00336	GGACBJGE_00930	INPKKBDN_00627	ABKGPFCD_00162	GILCBIFJ_00171	JJPADNIB_00077	PJBPIELD_01443
group_559		hypothetical protein	26	26	1	1	1621				1100	1100	1100	GMHEOBKL_00771	GDGGKMFM_00901	GLPENGBM_00333	DDOIMHED_00939	IHGJBHGH_00524	KPCNKHHG_00352	GECPELBE_00952	OGLOEOID_00431	OHADAMDC_00826	LLKMKGKN_00042	CGNPPKJC_00161	PEEHCJEF_00921	EOMBFJFO_01362	MDKMEHGF_01073	APLIFBKG_00616	IMKLPNNJ_01035	PGEODBAP_01244	CKCGEHEH_00710	ELCBOGFN_00344	FLMBMPLK_00347	GGACBJGE_00291	INPKKBDN_00638	ABKGPFCD_00174	GILCBIFJ_00159	JJPADNIB_00065	PJBPIELD_00770
htpG		Chaperone protein HtpG	26	26	1	1	1617				1817	1862	1856	GMHEOBKL_00775	GDGGKMFM_00905	GLPENGBM_00337	DDOIMHED_00943	IHGJBHGH_00520	KPCNKHHG_00348	GECPELBE_00948	OGLOEOID_00427	OHADAMDC_00830	LLKMKGKN_00038	CGNPPKJC_00157	PEEHCJEF_00684	EOMBFJFO_01293	MDKMEHGF_01077	APLIFBKG_00612	IMKLPNNJ_01031	PGEODBAP_01248	CKCGEHEH_00714	ELCBOGFN_00348	FLMBMPLK_00351	GGACBJGE_00994	INPKKBDN_00642	ABKGPFCD_00178	GILCBIFJ_01262	JJPADNIB_00061	PJBPIELD_00766
entS		Enterobactin exporter EntS	26	26	1	1	1941				830	1289	1271	GMHEOBKL_00789	GDGGKMFM_00008	GLPENGBM_01254	DDOIMHED_00213	IHGJBHGH_01359	KPCNKHHG_01523	GECPELBE_01208	OGLOEOID_01381	OHADAMDC_00389	LLKMKGKN_00874	CGNPPKJC_01283	PEEHCJEF_00108	EOMBFJFO_01101	MDKMEHGF_00209	APLIFBKG_00149	IMKLPNNJ_00035	PGEODBAP_00428	CKCGEHEH_01562	ELCBOGFN_01068	FLMBMPLK_00313	GGACBJGE_00615	INPKKBDN_00848	ABKGPFCD_01463	GILCBIFJ_00281	JJPADNIB_01487	PJBPIELD_00256
sugC		Trehalose import ATP-binding protein SugC	26	26	1	1	1958				131	1073	1036	GMHEOBKL_00804	GDGGKMFM_00023	GLPENGBM_01269	DDOIMHED_00198	IHGJBHGH_01374	KPCNKHHG_01082	GECPELBE_01193	OGLOEOID_01458	OHADAMDC_00404	LLKMKGKN_00889	CGNPPKJC_00922	PEEHCJEF_00123	EOMBFJFO_00916	MDKMEHGF_00194	APLIFBKG_00164	IMKLPNNJ_00050	PGEODBAP_00413	CKCGEHEH_01547	ELCBOGFN_01053	FLMBMPLK_00298	GGACBJGE_01062	INPKKBDN_00863	ABKGPFCD_01431	GILCBIFJ_00266	JJPADNIB_01538	PJBPIELD_00241
rnj		Ribonuclease J	26	26	1	1	1961				269	1280	1202	GMHEOBKL_00807	GDGGKMFM_00026	GLPENGBM_01272	DDOIMHED_00195	IHGJBHGH_01377	KPCNKHHG_01085	GECPELBE_01190	OGLOEOID_01461	OHADAMDC_00407	LLKMKGKN_00892	CGNPPKJC_00925	PEEHCJEF_00126	EOMBFJFO_00913	MDKMEHGF_00191	APLIFBKG_00167	IMKLPNNJ_00053	PGEODBAP_00410	CKCGEHEH_01544	ELCBOGFN_01050	FLMBMPLK_00295	GGACBJGE_01392	INPKKBDN_00866	ABKGPFCD_00836	GILCBIFJ_00263	JJPADNIB_01535	PJBPIELD_00238
atpD_2		ATP synthase subunit beta	26	26	1	1	1304				1397	1427	1401	GMHEOBKL_00855	GDGGKMFM_01183	GLPENGBM_01107	DDOIMHED_00702	IHGJBHGH_00773	KPCNKHHG_00883	GECPELBE_01403	OGLOEOID_00929	OHADAMDC_00946	LLKMKGKN_01308	CGNPPKJC_00794	PEEHCJEF_00782	EOMBFJFO_00791	MDKMEHGF_01321	APLIFBKG_01383	IMKLPNNJ_01458	PGEODBAP_00996	CKCGEHEH_00465	ELCBOGFN_01111	FLMBMPLK_01152	GGACBJGE_00843	INPKKBDN_01152	ABKGPFCD_01153	GILCBIFJ_00582	JJPADNIB_01355	PJBPIELD_01154
group_569		hypothetical protein	26	26	1	1	1302				461	1028	1006	GMHEOBKL_00857	GDGGKMFM_01185	GLPENGBM_01109	DDOIMHED_00700	IHGJBHGH_00775	KPCNKHHG_00885	GECPELBE_01405	OGLOEOID_00927	OHADAMDC_00944	LLKMKGKN_01306	CGNPPKJC_00796	PEEHCJEF_00780	EOMBFJFO_00789	MDKMEHGF_01323	APLIFBKG_01381	IMKLPNNJ_01460	PGEODBAP_00994	CKCGEHEH_00463	ELCBOGFN_01113	FLMBMPLK_01150	GGACBJGE_00841	INPKKBDN_01154	ABKGPFCD_01301	GILCBIFJ_00580	JJPADNIB_01357	PJBPIELD_01156
sipT		Signal peptidase I T	26	26	1	1	1300				353	623	612	GMHEOBKL_00859	GDGGKMFM_01187	GLPENGBM_01111	DDOIMHED_00698	IHGJBHGH_00777	KPCNKHHG_00887	GECPELBE_01407	OGLOEOID_00925	OHADAMDC_00942	LLKMKGKN_01304	CGNPPKJC_00798	PEEHCJEF_00778	EOMBFJFO_01161	MDKMEHGF_01325	APLIFBKG_01379	IMKLPNNJ_01462	PGEODBAP_00992	CKCGEHEH_00461	ELCBOGFN_01115	FLMBMPLK_01148	GGACBJGE_01343	INPKKBDN_01156	ABKGPFCD_01299	GILCBIFJ_00578	JJPADNIB_01359	PJBPIELD_01158
hrcA		Heat-inducible transcription repressor HrcA	26	26	1	1	1293				1019	1019	1019	GMHEOBKL_00865	GDGGKMFM_01193	GLPENGBM_01117	DDOIMHED_00692	IHGJBHGH_00783	KPCNKHHG_00893	GECPELBE_01413	OGLOEOID_00919	OHADAMDC_00936	LLKMKGKN_01298	CGNPPKJC_00804	PEEHCJEF_00772	EOMBFJFO_01155	MDKMEHGF_01331	APLIFBKG_01373	IMKLPNNJ_01468	PGEODBAP_00986	CKCGEHEH_00455	ELCBOGFN_01120	FLMBMPLK_01142	GGACBJGE_01099	INPKKBDN_01162	ABKGPFCD_01148	GILCBIFJ_00573	JJPADNIB_01365	PJBPIELD_01164
group_574		Aminopeptidase 2	26	26	1	1	75				1085	1226	1220	GMHEOBKL_00871	GDGGKMFM_01042	GLPENGBM_00540	DDOIMHED_01165	IHGJBHGH_00294	KPCNKHHG_00819	GECPELBE_00691	OGLOEOID_00786	OHADAMDC_00882	LLKMKGKN_01506	CGNPPKJC_01485	PEEHCJEF_00534	EOMBFJFO_00988	MDKMEHGF_01214	APLIFBKG_01323	IMKLPNNJ_01381	PGEODBAP_01471	CKCGEHEH_00937	ELCBOGFN_00493	FLMBMPLK_01531	GGACBJGE_00644	INPKKBDN_00933	ABKGPFCD_00969	GILCBIFJ_00613	JJPADNIB_00653	PJBPIELD_01054
group_576		hypothetical protein	26	26	1	1	93				902	1055	1043	GMHEOBKL_00887	GDGGKMFM_01026	GLPENGBM_01408	DDOIMHED_01181	IHGJBHGH_00278	KPCNKHHG_00803	GECPELBE_00675	OGLOEOID_00802	OHADAMDC_00866	LLKMKGKN_01167	CGNPPKJC_01146	PEEHCJEF_00550	EOMBFJFO_00281	MDKMEHGF_01198	APLIFBKG_01339	IMKLPNNJ_01365	PGEODBAP_01487	CKCGEHEH_00953	ELCBOGFN_00477	FLMBMPLK_01264	GGACBJGE_00952	INPKKBDN_00917	ABKGPFCD_00705	GILCBIFJ_00882	JJPADNIB_00638	PJBPIELD_01070
sufU		Zinc-dependent sulfurtransferase SufU	26	26	1	1	115				431	431	431	GMHEOBKL_00908	GDGGKMFM_01006	GLPENGBM_01538	DDOIMHED_01202	IHGJBHGH_00257	KPCNKHHG_00782	GECPELBE_00654	OGLOEOID_00823	OHADAMDC_00846	LLKMKGKN_01227	CGNPPKJC_01303	PEEHCJEF_00570	EOMBFJFO_00261	MDKMEHGF_01178	APLIFBKG_01360	IMKLPNNJ_01345	PGEODBAP_01508	CKCGEHEH_00974	ELCBOGFN_00456	FLMBMPLK_01285	GGACBJGE_00659	INPKKBDN_00896	ABKGPFCD_00500	GILCBIFJ_00528	JJPADNIB_00617	PJBPIELD_01090
cdsA		Phosphatidate cytidylyltransferase	26	26	1	1	1999				524	782	772	GMHEOBKL_00937	GDGGKMFM_00060	GLPENGBM_00295	DDOIMHED_00161	IHGJBHGH_01411	KPCNKHHG_00952	GECPELBE_01495	OGLOEOID_00855	OHADAMDC_00440	LLKMKGKN_00709	CGNPPKJC_00553	PEEHCJEF_00160	EOMBFJFO_01030	MDKMEHGF_00157	APLIFBKG_00201	IMKLPNNJ_00086	PGEODBAP_00371	CKCGEHEH_01510	ELCBOGFN_00617	FLMBMPLK_00261	GGACBJGE_00604	INPKKBDN_00121	ABKGPFCD_00532	GILCBIFJ_01306	JJPADNIB_00996	PJBPIELD_00204
mutL		DNA mismatch repair protein MutL	26	26	1	1	2046				224	1823	1700	GMHEOBKL_00962	GDGGKMFM_00091	GLPENGBM_00265	DDOIMHED_00131	IHGJBHGH_01449	KPCNKHHG_01373	GECPELBE_00324	OGLOEOID_00007	OHADAMDC_00471	LLKMKGKN_01376	CGNPPKJC_01510	PEEHCJEF_01161	EOMBFJFO_01520	MDKMEHGF_00126	APLIFBKG_01552	IMKLPNNJ_00117	PGEODBAP_00340	CKCGEHEH_01478	ELCBOGFN_00585	FLMBMPLK_00642	GGACBJGE_01189	INPKKBDN_00152	ABKGPFCD_01046	GILCBIFJ_01220	JJPADNIB_00246	PJBPIELD_00173
recN		DNA repair protein RecN	26	26	1	1	2058				509	1661	1616	GMHEOBKL_00973	GDGGKMFM_00102	GLPENGBM_00254	DDOIMHED_00120	IHGJBHGH_01460	KPCNKHHG_01305	GECPELBE_00313	OGLOEOID_00018	OHADAMDC_01316	LLKMKGKN_01570	CGNPPKJC_01063	PEEHCJEF_01367	EOMBFJFO_01319	MDKMEHGF_00115	APLIFBKG_00387	IMKLPNNJ_00128	PGEODBAP_00329	CKCGEHEH_01467	ELCBOGFN_00574	FLMBMPLK_00653	GGACBJGE_01105	INPKKBDN_00163	ABKGPFCD_00646	GILCBIFJ_00415	JJPADNIB_00235	PJBPIELD_00162
purL		Phosphoribosylformylglycinamidine synthase	26	26	1	1	869				3380	3665	3654	GMHEOBKL_01003	GDGGKMFM_01054	GLPENGBM_01178	DDOIMHED_01404	IHGJBHGH_00053	KPCNKHHG_01220	GECPELBE_00630	OGLOEOID_01154	OHADAMDC_01301	LLKMKGKN_00508	CGNPPKJC_01083	PEEHCJEF_01294	EOMBFJFO_00862	MDKMEHGF_01266	APLIFBKG_00923	IMKLPNNJ_01197	PGEODBAP_00058	CKCGEHEH_01180	ELCBOGFN_00006	FLMBMPLK_01519	GGACBJGE_00803	INPKKBDN_00221	ABKGPFCD_00278	GILCBIFJ_00781	JJPADNIB_00688	PJBPIELD_01122
fhs		Formate--tetrahydrofolate ligase	26	26	1	1	863				932	1649	1621	GMHEOBKL_01009	GDGGKMFM_01060	GLPENGBM_01184	DDOIMHED_01410	IHGJBHGH_00047	KPCNKHHG_01214	GECPELBE_00636	OGLOEOID_01160	OHADAMDC_01307	LLKMKGKN_00502	CGNPPKJC_01089	PEEHCJEF_01288	EOMBFJFO_00856	MDKMEHGF_01272	APLIFBKG_00929	IMKLPNNJ_01191	PGEODBAP_00064	CKCGEHEH_01186	ELCBOGFN_00012	FLMBMPLK_01513	GGACBJGE_01422	INPKKBDN_00215	ABKGPFCD_00272	GILCBIFJ_00775	JJPADNIB_00694	PJBPIELD_01116
btuF		Vitamin B12-binding protein	26	26	1	1	856				377	980	956	GMHEOBKL_01014	GDGGKMFM_01065	GLPENGBM_01189	DDOIMHED_01415	IHGJBHGH_00042	KPCNKHHG_01384	GECPELBE_00641	OGLOEOID_01532	OHADAMDC_01275	LLKMKGKN_01585	CGNPPKJC_01288	PEEHCJEF_01395	EOMBFJFO_01330	MDKMEHGF_01277	APLIFBKG_00934	IMKLPNNJ_01186	PGEODBAP_00069	CKCGEHEH_01191	ELCBOGFN_00017	FLMBMPLK_01414	GGACBJGE_01276	INPKKBDN_00210	ABKGPFCD_00267	GILCBIFJ_01403	JJPADNIB_00699	PJBPIELD_01111
idi		Isopentenyl-diphosphate Delta-isomerase	26	26	1	1	852				548	599	597	GMHEOBKL_01018	GDGGKMFM_01069	GLPENGBM_01193	DDOIMHED_01419	IHGJBHGH_00038	KPCNKHHG_01380	GECPELBE_00645	OGLOEOID_01536	OHADAMDC_01271	LLKMKGKN_01482	CGNPPKJC_01292	PEEHCJEF_01399	EOMBFJFO_01407	MDKMEHGF_01281	APLIFBKG_00938	IMKLPNNJ_01182	PGEODBAP_00073	CKCGEHEH_01196	ELCBOGFN_00021	FLMBMPLK_01410	GGACBJGE_01199	INPKKBDN_00206	ABKGPFCD_01254	GILCBIFJ_01197	JJPADNIB_00703	PJBPIELD_01107
comEA		ComE operon protein 1	26	26	1	1	774				284	641	627	GMHEOBKL_01043	GDGGKMFM_01507	GLPENGBM_01149	DDOIMHED_01495	IHGJBHGH_01663	KPCNKHHG_01248	GECPELBE_00020	OGLOEOID_00743	OHADAMDC_00906	LLKMKGKN_00812	CGNPPKJC_00984	PEEHCJEF_01086	EOMBFJFO_00679	MDKMEHGF_00815	APLIFBKG_01427	IMKLPNNJ_00961	PGEODBAP_00147	CKCGEHEH_01271	ELCBOGFN_01230	FLMBMPLK_00853	GGACBJGE_00832	INPKKBDN_01084	ABKGPFCD_00554	GILCBIFJ_01056	JJPADNIB_01215	PJBPIELD_00713
ftsH		ATP-dependent zinc metalloprotease FtsH	26	26	1	1	758				1688	1862	1855	GMHEOBKL_01059	GDGGKMFM_00754	GLPENGBM_01133	DDOIMHED_01511	IHGJBHGH_01647	KPCNKHHG_01264	GECPELBE_00036	OGLOEOID_00759	OHADAMDC_00922	LLKMKGKN_00796	CGNPPKJC_01364	PEEHCJEF_01102	EOMBFJFO_01028	MDKMEHGF_00831	APLIFBKG_01443	IMKLPNNJ_00945	PGEODBAP_00163	CKCGEHEH_01287	ELCBOGFN_01214	FLMBMPLK_00837	GGACBJGE_01208	INPKKBDN_01068	ABKGPFCD_01002	GILCBIFJ_01190	JJPADNIB_01231	PJBPIELD_00697
group_602		hypothetical protein	26	26	1	1	757				329	491	484	GMHEOBKL_01060	GDGGKMFM_00753	GLPENGBM_01132	DDOIMHED_01512	IHGJBHGH_01646	KPCNKHHG_01265	GECPELBE_00037	OGLOEOID_00760	OHADAMDC_00923	LLKMKGKN_00795	CGNPPKJC_01365	PEEHCJEF_01103	EOMBFJFO_01027	MDKMEHGF_00832	APLIFBKG_01444	IMKLPNNJ_00944	PGEODBAP_00164	CKCGEHEH_01288	ELCBOGFN_01213	FLMBMPLK_00836	GGACBJGE_01320	INPKKBDN_01067	ABKGPFCD_01001	GILCBIFJ_01189	JJPADNIB_01232	PJBPIELD_00696
murJ_2		lipid II flippase MurJ	26	26	1	1	754				1358	1382	1369	GMHEOBKL_01063	GDGGKMFM_00750	GLPENGBM_01129	DDOIMHED_01515	IHGJBHGH_01643	KPCNKHHG_01268	GECPELBE_00040	OGLOEOID_00763	OHADAMDC_00926	LLKMKGKN_00792	CGNPPKJC_01368	PEEHCJEF_01106	EOMBFJFO_01024	MDKMEHGF_00835	APLIFBKG_01447	IMKLPNNJ_00941	PGEODBAP_00167	CKCGEHEH_01291	ELCBOGFN_01210	FLMBMPLK_00833	GGACBJGE_01323	INPKKBDN_01064	ABKGPFCD_00998	GILCBIFJ_01186	JJPADNIB_01235	PJBPIELD_00693
lagD_2		Lactococcin-G-processing and transport ATP-binding protein LagD	26	26	1	1	26				2210	2210	2210	GMHEOBKL_01100	GDGGKMFM_01496	GLPENGBM_01501	DDOIMHED_00380	IHGJBHGH_01081	KPCNKHHG_01545	GECPELBE_01610	OGLOEOID_01340	OHADAMDC_01292	LLKMKGKN_00954	CGNPPKJC_01547	PEEHCJEF_01433	EOMBFJFO_01431	MDKMEHGF_01223	APLIFBKG_01615	IMKLPNNJ_01402	PGEODBAP_00672	CKCGEHEH_00176	ELCBOGFN_01547	FLMBMPLK_01352	GGACBJGE_01324	INPKKBDN_01515	ABKGPFCD_01311	GILCBIFJ_01398	JJPADNIB_01082	PJBPIELD_01517
group_609		hypothetical protein	26	26	1	1	19				236	392	386	GMHEOBKL_01104	GDGGKMFM_01492	GLPENGBM_01496	DDOIMHED_00375	IHGJBHGH_01085	KPCNKHHG_01467	GECPELBE_01055	OGLOEOID_01335	OHADAMDC_01288	LLKMKGKN_01520	CGNPPKJC_01428	PEEHCJEF_01429	EOMBFJFO_01150	MDKMEHGF_01227	APLIFBKG_01585	IMKLPNNJ_01398	PGEODBAP_00667	CKCGEHEH_00172	ELCBOGFN_01474	FLMBMPLK_01568	GGACBJGE_00769	INPKKBDN_01506	ABKGPFCD_00860	GILCBIFJ_01092	JJPADNIB_01077	PJBPIELD_01481
mfd		Transcription-repair-coupling factor	26	26	1	1	881				2210	3476	3378	GMHEOBKL_01167	GDGGKMFM_01130	GLPENGBM_01079	DDOIMHED_01391	IHGJBHGH_00066	KPCNKHHG_00672	GECPELBE_00617	OGLOEOID_01141	OHADAMDC_00132	LLKMKGKN_00521	CGNPPKJC_00963	PEEHCJEF_00291	EOMBFJFO_00080	MDKMEHGF_01428	APLIFBKG_00910	IMKLPNNJ_00235	PGEODBAP_00046	CKCGEHEH_01168	ELCBOGFN_00391	FLMBMPLK_00980	GGACBJGE_01299	INPKKBDN_00233	ABKGPFCD_00261	GILCBIFJ_00391	JJPADNIB_00676	PJBPIELD_00005
glmU		Bifunctional protein GlmU	26	26	1	1	884				488	1373	1338	GMHEOBKL_01170	GDGGKMFM_01133	GLPENGBM_01076	DDOIMHED_01388	IHGJBHGH_00069	KPCNKHHG_00669	GECPELBE_00614	OGLOEOID_01239	OHADAMDC_00129	LLKMKGKN_00524	CGNPPKJC_00960	PEEHCJEF_00288	EOMBFJFO_00083	MDKMEHGF_01431	APLIFBKG_00907	IMKLPNNJ_00238	PGEODBAP_00043	CKCGEHEH_01165	ELCBOGFN_00394	FLMBMPLK_00983	GGACBJGE_01370	INPKKBDN_00236	ABKGPFCD_00258	GILCBIFJ_00388	JJPADNIB_00673	PJBPIELD_00008
btuD_8		Vitamin B12 import ATP-binding protein BtuD	26	26	1	1	1068				2114	2159	2115	GMHEOBKL_01205	GDGGKMFM_01445	GLPENGBM_00702	DDOIMHED_00235	IHGJBHGH_01336	KPCNKHHG_00219	GECPELBE_01042	OGLOEOID_00620	OHADAMDC_01354	LLKMKGKN_01437	CGNPPKJC_01464	PEEHCJEF_01007	EOMBFJFO_00933	MDKMEHGF_00232	APLIFBKG_00127	IMKLPNNJ_00012	PGEODBAP_00450	CKCGEHEH_01585	ELCBOGFN_00999	FLMBMPLK_01556	GGACBJGE_00510	INPKKBDN_01442	ABKGPFCD_00823	GILCBIFJ_00566	JJPADNIB_01444	PJBPIELD_00279
group_625		hypothetical protein	26	26	1	1	1080				113	308	188	GMHEOBKL_01215	GDGGKMFM_01435	GLPENGBM_00692	DDOIMHED_00245	IHGJBHGH_01326	KPCNKHHG_00209	GECPELBE_01032	OGLOEOID_00630	OHADAMDC_01344	LLKMKGKN_01613	CGNPPKJC_01639	PEEHCJEF_01017	EOMBFJFO_00923	MDKMEHGF_00242	APLIFBKG_00117	IMKLPNNJ_00002	PGEODBAP_00459	CKCGEHEH_01595	ELCBOGFN_00989	FLMBMPLK_01469	GGACBJGE_00338	INPKKBDN_01471	ABKGPFCD_00813	GILCBIFJ_00558	JJPADNIB_01454	PJBPIELD_00289
group_626		hypothetical protein	26	26	1	1	1081				164	179	177	GMHEOBKL_01216	GDGGKMFM_01434	GLPENGBM_00691	DDOIMHED_00246	IHGJBHGH_01325	KPCNKHHG_00208	GECPELBE_01031	OGLOEOID_00631	OHADAMDC_01343	LLKMKGKN_01612	CGNPPKJC_01640	PEEHCJEF_01018	EOMBFJFO_00922	MDKMEHGF_00243	APLIFBKG_00116	IMKLPNNJ_00001	PGEODBAP_00460	CKCGEHEH_01596	ELCBOGFN_00988	FLMBMPLK_01470	GGACBJGE_00339	INPKKBDN_01470	ABKGPFCD_00812	GILCBIFJ_00557	JJPADNIB_01455	PJBPIELD_00290
znuB_1		High-affinity zinc uptake system membrane protein ZnuB	26	26	1	1	274				776	809	807	GMHEOBKL_01266	GDGGKMFM_01553	GLPENGBM_01051	DDOIMHED_01363	IHGJBHGH_00095	KPCNKHHG_00643	GECPELBE_00589	OGLOEOID_01196	OHADAMDC_00104	LLKMKGKN_01051	CGNPPKJC_00862	PEEHCJEF_00263	EOMBFJFO_00868	MDKMEHGF_00254	APLIFBKG_00882	IMKLPNNJ_00263	PGEODBAP_00018	CKCGEHEH_01140	ELCBOGFN_00419	FLMBMPLK_01511	GGACBJGE_00809	INPKKBDN_00261	ABKGPFCD_00414	GILCBIFJ_01138	JJPADNIB_01403	PJBPIELD_00033
puuR		HTH-type transcriptional regulator PuuR	26	26	1	1	275				461	539	536	GMHEOBKL_01267	GDGGKMFM_01157	GLPENGBM_01052	DDOIMHED_01364	IHGJBHGH_00094	KPCNKHHG_00644	GECPELBE_00590	OGLOEOID_01195	OHADAMDC_00105	LLKMKGKN_01050	CGNPPKJC_00861	PEEHCJEF_00264	EOMBFJFO_00107	MDKMEHGF_00253	APLIFBKG_00883	IMKLPNNJ_00262	PGEODBAP_00019	CKCGEHEH_01141	ELCBOGFN_00418	FLMBMPLK_01007	GGACBJGE_01262	INPKKBDN_00260	ABKGPFCD_00415	GILCBIFJ_01130	JJPADNIB_01404	PJBPIELD_00032
folD		Bifunctional protein FolD protein	26	26	1	1	280				563	830	819	GMHEOBKL_01272	GDGGKMFM_01152	GLPENGBM_01057	DDOIMHED_01369	IHGJBHGH_00089	KPCNKHHG_00649	GECPELBE_00595	OGLOEOID_01190	OHADAMDC_00110	LLKMKGKN_01045	CGNPPKJC_00856	PEEHCJEF_00269	EOMBFJFO_00102	MDKMEHGF_00248	APLIFBKG_00888	IMKLPNNJ_00257	PGEODBAP_00024	CKCGEHEH_01146	ELCBOGFN_00413	FLMBMPLK_01002	GGACBJGE_00160	INPKKBDN_00255	ABKGPFCD_00420	GILCBIFJ_01125	JJPADNIB_01409	PJBPIELD_00027
group_634		putative RNA methyltransferase	26	26	1	1	2511				1244	1313	1310	GMHEOBKL_01282	GDGGKMFM_01100	GLPENGBM_01477	DDOIMHED_00489	IHGJBHGH_00975	KPCNKHHG_01294	GECPELBE_01532	OGLOEOID_01365	OHADAMDC_01137	LLKMKGKN_00906	CGNPPKJC_01097	PEEHCJEF_00641	EOMBFJFO_00296	MDKMEHGF_00569	APLIFBKG_01539	IMKLPNNJ_01264	PGEODBAP_00781	CKCGEHEH_00280	ELCBOGFN_00859	FLMBMPLK_01088	GGACBJGE_01094	INPKKBDN_01368	ABKGPFCD_00630	GILCBIFJ_00479	JJPADNIB_01528	PJBPIELD_01286
group_637		hypothetical protein	26	26	1	1	2519				416	416	416	GMHEOBKL_01288	GDGGKMFM_01106	GLPENGBM_01471	DDOIMHED_00483	IHGJBHGH_00981	KPCNKHHG_01487	GECPELBE_01526	OGLOEOID_01359	OHADAMDC_01131	LLKMKGKN_00912	CGNPPKJC_01103	PEEHCJEF_00635	EOMBFJFO_00302	MDKMEHGF_00575	APLIFBKG_01533	IMKLPNNJ_01270	PGEODBAP_00775	CKCGEHEH_00274	ELCBOGFN_00853	FLMBMPLK_01082	GGACBJGE_01032	INPKKBDN_01362	ABKGPFCD_00624	GILCBIFJ_00485	JJPADNIB_01522	PJBPIELD_01280
dfrA		Dihydrofolate reductase	26	26	1	1	2520				503	503	503	GMHEOBKL_01289	GDGGKMFM_01107	GLPENGBM_01470	DDOIMHED_00482	IHGJBHGH_00982	KPCNKHHG_01486	GECPELBE_01525	OGLOEOID_01358	OHADAMDC_01130	LLKMKGKN_00913	CGNPPKJC_01104	PEEHCJEF_00634	EOMBFJFO_00303	MDKMEHGF_00576	APLIFBKG_01532	IMKLPNNJ_01271	PGEODBAP_00774	CKCGEHEH_00273	ELCBOGFN_00852	FLMBMPLK_01081	GGACBJGE_01031	INPKKBDN_01361	ABKGPFCD_00623	GILCBIFJ_00486	JJPADNIB_01521	PJBPIELD_01279
group_641		Serine-pyruvate aminotransferase	26	26	1	1	58				1073	1073	1073	GMHEOBKL_01305	GDGGKMFM_00996	GLPENGBM_00551	DDOIMHED_01154	IHGJBHGH_00309	KPCNKHHG_01183	GECPELBE_00702	OGLOEOID_01399	OHADAMDC_01175	LLKMKGKN_00400	CGNPPKJC_01167	PEEHCJEF_01267	EOMBFJFO_00818	MDKMEHGF_01026	APLIFBKG_01312	IMKLPNNJ_01083	PGEODBAP_01457	CKCGEHEH_00925	ELCBOGFN_00505	FLMBMPLK_00759	GGACBJGE_00676	INPKKBDN_01382	ABKGPFCD_00617	GILCBIFJ_00961	JJPADNIB_01468	PJBPIELD_00879
group_642		hypothetical protein	26	26	1	1	52				578	578	578	GMHEOBKL_01311	GDGGKMFM_00990	GLPENGBM_00557	DDOIMHED_01148	IHGJBHGH_00315	KPCNKHHG_01189	GECPELBE_00708	OGLOEOID_01393	OHADAMDC_01181	LLKMKGKN_00406	CGNPPKJC_01173	PEEHCJEF_01261	EOMBFJFO_00812	MDKMEHGF_01032	APLIFBKG_01306	IMKLPNNJ_01089	PGEODBAP_01451	CKCGEHEH_00919	ELCBOGFN_00511	FLMBMPLK_00753	GGACBJGE_00670	INPKKBDN_01388	ABKGPFCD_00611	GILCBIFJ_00967	JJPADNIB_01474	PJBPIELD_00885
gdpP		Cyclic-di-AMP phosphodiesterase GdpP	26	26	1	1	49				1784	1982	1959	GMHEOBKL_01314	GDGGKMFM_00987	GLPENGBM_00560	DDOIMHED_01145	IHGJBHGH_00318	KPCNKHHG_01192	GECPELBE_00711	OGLOEOID_01390	OHADAMDC_01184	LLKMKGKN_00409	CGNPPKJC_01176	PEEHCJEF_01258	EOMBFJFO_00809	MDKMEHGF_01035	APLIFBKG_01303	IMKLPNNJ_01092	PGEODBAP_01448	CKCGEHEH_00916	ELCBOGFN_00514	FLMBMPLK_00750	GGACBJGE_00667	INPKKBDN_01391	ABKGPFCD_00608	GILCBIFJ_00970	JJPADNIB_01477	PJBPIELD_00888
group_645		hypothetical protein	26	26	1	1	485				1187	1187	1187	GMHEOBKL_01322	GDGGKMFM_01311	GLPENGBM_01319	DDOIMHED_01058	IHGJBHGH_00408	KPCNKHHG_00506	GECPELBE_01433	OGLOEOID_01101	OHADAMDC_01087	LLKMKGKN_01216	CGNPPKJC_01189	PEEHCJEF_00975	EOMBFJFO_00397	MDKMEHGF_01413	APLIFBKG_01465	IMKLPNNJ_00220	PGEODBAP_01360	CKCGEHEH_00829	ELCBOGFN_00152	FLMBMPLK_00576	GGACBJGE_00197	INPKKBDN_00786	ABKGPFCD_00784	GILCBIFJ_00354	JJPADNIB_00919	PJBPIELD_01232
group_646		hypothetical protein	26	26	1	1	493			Hypothetical protein with no hits to refseq/uniprot/clusters/cdd/tigrfams/pfam overlapping another protein with hits	419	419	419	GMHEOBKL_01329	GDGGKMFM_01318	GLPENGBM_01326	DDOIMHED_01051	IHGJBHGH_00415	KPCNKHHG_00513	GECPELBE_01440	OGLOEOID_01094	OHADAMDC_01094	LLKMKGKN_01209	CGNPPKJC_01182	PEEHCJEF_00982	EOMBFJFO_00390	MDKMEHGF_01420	APLIFBKG_01458	IMKLPNNJ_00227	PGEODBAP_01353	CKCGEHEH_00822	ELCBOGFN_01614	FLMBMPLK_00569	GGACBJGE_01418	INPKKBDN_00779	ABKGPFCD_01335	GILCBIFJ_01490	JJPADNIB_00926	PJBPIELD_01225
group_647		hypothetical protein	26	26	1	1	1160				779	848	845	GMHEOBKL_01333	GDGGKMFM_01329	GLPENGBM_01007	DDOIMHED_00355	IHGJBHGH_01110	KPCNKHHG_01499	GECPELBE_01075	OGLOEOID_01089	OHADAMDC_01105	LLKMKGKN_01492	CGNPPKJC_00683	PEEHCJEF_00888	EOMBFJFO_00902	MDKMEHGF_01246	APLIFBKG_00008	IMKLPNNJ_00720	PGEODBAP_00645	CKCGEHEH_00152	ELCBOGFN_01382	FLMBMPLK_00779	GGACBJGE_01076	INPKKBDN_00492	ABKGPFCD_01178	GILCBIFJ_01257	JJPADNIB_00387	PJBPIELD_01254
nqrE		Na( )-translocating NADH-quinone reductase subunit E	26	26	1	1	1164				584	677	626	GMHEOBKL_01335	GDGGKMFM_01331	GLPENGBM_01011	DDOIMHED_00351	IHGJBHGH_01112	KPCNKHHG_01197	GECPELBE_01079	OGLOEOID_01085	OHADAMDC_01107	LLKMKGKN_01490	CGNPPKJC_00681	PEEHCJEF_00886	EOMBFJFO_00904	MDKMEHGF_01248	APLIFBKG_00012	IMKLPNNJ_00718	PGEODBAP_00641	CKCGEHEH_00148	ELCBOGFN_01386	FLMBMPLK_00783	GGACBJGE_01072	INPKKBDN_00488	ABKGPFCD_01176	GILCBIFJ_01253	JJPADNIB_00383	PJBPIELD_01256
mphP		Phenol hydroxylase P5 protein	26	26	1	1	1165				1118	1130	1120	GMHEOBKL_01336	GDGGKMFM_01332	GLPENGBM_01012	DDOIMHED_00350	IHGJBHGH_01113	KPCNKHHG_01198	GECPELBE_01080	OGLOEOID_01084	OHADAMDC_01108	LLKMKGKN_01489	CGNPPKJC_00680	PEEHCJEF_00885	EOMBFJFO_00905	MDKMEHGF_01249	APLIFBKG_00013	IMKLPNNJ_00717	PGEODBAP_00640	CKCGEHEH_00147	ELCBOGFN_01387	FLMBMPLK_00784	GGACBJGE_01071	INPKKBDN_00487	ABKGPFCD_01175	GILCBIFJ_01252	JJPADNIB_00382	PJBPIELD_01257
group_65		hypothetical protein	26	26	1	1	1077				419	800	670	GMHEOBKL_01212	GDGGKMFM_01438	GLPENGBM_00695	DDOIMHED_00242	IHGJBHGH_01329	KPCNKHHG_00212	GECPELBE_01035	OGLOEOID_00627	OHADAMDC_01347	LLKMKGKN_01616	CGNPPKJC_01650	PEEHCJEF_01014	EOMBFJFO_00926	MDKMEHGF_00239	APLIFBKG_00120	IMKLPNNJ_00005	PGEODBAP_00456	CKCGEHEH_01592	ELCBOGFN_00992	FLMBMPLK_01550	GGACBJGE_00503	INPKKBDN_01436	ABKGPFCD_00816	GILCBIFJ_00560	JJPADNIB_01451	PJBPIELD_00286
znuA_2		High-affinity zinc uptake system binding-protein ZnuA	26	26	1	1	1171				950	950	950	GMHEOBKL_01342	GDGGKMFM_01337	GLPENGBM_01016	DDOIMHED_00346	IHGJBHGH_01119	KPCNKHHG_01204	GECPELBE_01084	OGLOEOID_01080	OHADAMDC_01113	LLKMKGKN_01189	CGNPPKJC_00674	PEEHCJEF_00880	EOMBFJFO_00142	MDKMEHGF_01254	APLIFBKG_00017	IMKLPNNJ_00712	PGEODBAP_00636	CKCGEHEH_00141	ELCBOGFN_01041	FLMBMPLK_00788	GGACBJGE_00836	INPKKBDN_00483	ABKGPFCD_01459	GILCBIFJ_01321	JJPADNIB_00376	PJBPIELD_01262
znuB_3		High-affinity zinc uptake system membrane protein ZnuB	26	26	1	1	1174				272	794	773	GMHEOBKL_01344	GDGGKMFM_01339	GLPENGBM_01018	DDOIMHED_00344	IHGJBHGH_01121	KPCNKHHG_01206	GECPELBE_01086	OGLOEOID_01078	OHADAMDC_01115	LLKMKGKN_01191	CGNPPKJC_00672	PEEHCJEF_00878	EOMBFJFO_00144	MDKMEHGF_01256	APLIFBKG_00019	IMKLPNNJ_00710	PGEODBAP_00634	CKCGEHEH_00139	ELCBOGFN_01039	FLMBMPLK_00790	GGACBJGE_00834	INPKKBDN_00481	ABKGPFCD_01449	GILCBIFJ_01319	JJPADNIB_00374	PJBPIELD_01264
clpX		ATP-dependent Clp protease ATP-binding subunit ClpX	26	26	1	1	1604				158	1214	1173	GMHEOBKL_01369	GDGGKMFM_00918	GLPENGBM_00350	DDOIMHED_00956	IHGJBHGH_00507	KPCNKHHG_00335	GECPELBE_00935	OGLOEOID_00414	OHADAMDC_00843	LLKMKGKN_00025	CGNPPKJC_00144	PEEHCJEF_00671	EOMBFJFO_01042	MDKMEHGF_01090	APLIFBKG_00599	IMKLPNNJ_01018	PGEODBAP_01261	CKCGEHEH_00727	ELCBOGFN_00361	FLMBMPLK_00364	GGACBJGE_01047	INPKKBDN_00655	ABKGPFCD_01103	GILCBIFJ_00994	JJPADNIB_00048	PJBPIELD_00753
group_660		hypothetical protein	26	26	1	1	1597				653	677	653	GMHEOBKL_01375	GDGGKMFM_01375	GLPENGBM_00356	DDOIMHED_00962	IHGJBHGH_00501	KPCNKHHG_00329	GECPELBE_00929	OGLOEOID_00408	OHADAMDC_01399	LLKMKGKN_00019	CGNPPKJC_00138	PEEHCJEF_00665	EOMBFJFO_01180	MDKMEHGF_01096	APLIFBKG_00593	IMKLPNNJ_01012	PGEODBAP_01268	CKCGEHEH_00733	ELCBOGFN_00367	FLMBMPLK_00371	GGACBJGE_00732	INPKKBDN_00662	ABKGPFCD_00907	GILCBIFJ_01154	JJPADNIB_00042	PJBPIELD_00747
group_661		hypothetical protein	26	26	1	1	1581				299	302	300	GMHEOBKL_01389	GDGGKMFM_01362	GLPENGBM_00369	DDOIMHED_00975	IHGJBHGH_00487	KPCNKHHG_00314	GECPELBE_00916	OGLOEOID_00395	OHADAMDC_01480	LLKMKGKN_00005	CGNPPKJC_01618	PEEHCJEF_00652	EOMBFJFO_01494	MDKMEHGF_01109	APLIFBKG_00580	IMKLPNNJ_00999	PGEODBAP_01281	CKCGEHEH_00746	ELCBOGFN_00380	FLMBMPLK_00384	GGACBJGE_01398	INPKKBDN_00675	ABKGPFCD_01212	GILCBIFJ_01277	JJPADNIB_00028	PJBPIELD_00733
hisS		Histidine--tRNA ligase	26	26	1	1	1207				1295	1331	1324	GMHEOBKL_01391	GDGGKMFM_00795	GLPENGBM_01601	DDOIMHED_00312	IHGJBHGH_01153	KPCNKHHG_01416	GECPELBE_01552	OGLOEOID_00897	OHADAMDC_00677	LLKMKGKN_01396	CGNPPKJC_01479	PEEHCJEF_00417	EOMBFJFO_01415	MDKMEHGF_00987	APLIFBKG_00051	IMKLPNNJ_00677	PGEODBAP_00602	CKCGEHEH_00107	ELCBOGFN_01413	FLMBMPLK_00420	GGACBJGE_01085	INPKKBDN_00532	ABKGPFCD_01205	GILCBIFJ_00682	JJPADNIB_00342	PJBPIELD_00842
ktrB		Ktr system potassium uptake protein B	26	26	1	1	1219				1289	1355	1349	GMHEOBKL_01403	GDGGKMFM_00807	GLPENGBM_00638	DDOIMHED_00300	IHGJBHGH_01165	KPCNKHHG_01428	GECPELBE_01564	OGLOEOID_00885	OHADAMDC_00665	LLKMKGKN_01408	CGNPPKJC_01540	PEEHCJEF_00429	EOMBFJFO_01482	MDKMEHGF_00999	APLIFBKG_00063	IMKLPNNJ_00665	PGEODBAP_00590	CKCGEHEH_00095	ELCBOGFN_01425	FLMBMPLK_00432	GGACBJGE_01409	INPKKBDN_00544	ABKGPFCD_01270	GILCBIFJ_00670	JJPADNIB_00330	PJBPIELD_00830
group_666		hypothetical protein	26	26	1	1	1225				1448	1487	1485	GMHEOBKL_01409	GDGGKMFM_00813	GLPENGBM_00644	DDOIMHED_00294	IHGJBHGH_01171	KPCNKHHG_01596	GECPELBE_00984	OGLOEOID_00879	OHADAMDC_00659	LLKMKGKN_01358	CGNPPKJC_01546	PEEHCJEF_00435	EOMBFJFO_00966	MDKMEHGF_01005	APLIFBKG_00069	IMKLPNNJ_00659	PGEODBAP_00584	CKCGEHEH_00089	ELCBOGFN_01152	FLMBMPLK_00438	GGACBJGE_01386	INPKKBDN_00550	ABKGPFCD_01438	GILCBIFJ_00935	JJPADNIB_00324	PJBPIELD_00824
group_669		hypothetical protein	26	26	1	1	164				761	779	778	GMHEOBKL_01444	GDGGKMFM_00415	GLPENGBM_01221	DDOIMHED_01242	IHGJBHGH_00216	KPCNKHHG_01013	GECPELBE_00417	OGLOEOID_00199	OHADAMDC_01373	LLKMKGKN_01039	CGNPPKJC_01134	PEEHCJEF_01044	EOMBFJFO_01385	MDKMEHGF_00368	APLIFBKG_00480	IMKLPNNJ_00377	PGEODBAP_01549	CKCGEHEH_01020	ELCBOGFN_01439	FLMBMPLK_01210	GGACBJGE_01055	INPKKBDN_01104	ABKGPFCD_01248	GILCBIFJ_01019	JJPADNIB_00576	PJBPIELD_00147
bglK_2		Beta-glucoside kinase	26	26	1	1	166				875	875	875	GMHEOBKL_01446	GDGGKMFM_00417	GLPENGBM_01223	DDOIMHED_01244	IHGJBHGH_00214	KPCNKHHG_01011	GECPELBE_00415	OGLOEOID_00201	OHADAMDC_01371	LLKMKGKN_01041	CGNPPKJC_01136	PEEHCJEF_01046	EOMBFJFO_01387	MDKMEHGF_00366	APLIFBKG_00478	IMKLPNNJ_00375	PGEODBAP_01551	CKCGEHEH_01022	ELCBOGFN_01441	FLMBMPLK_01212	GGACBJGE_01053	INPKKBDN_01102	ABKGPFCD_01250	GILCBIFJ_01017	JJPADNIB_01066	PJBPIELD_00145
srlR		Glucitol operon repressor	26	26	1	1	241				395	776	761	GMHEOBKL_01463	GDGGKMFM_00482	GLPENGBM_01368	DDOIMHED_01316	IHGJBHGH_00142	KPCNKHHG_00602	GECPELBE_00343	OGLOEOID_01547	OHADAMDC_00057	LLKMKGKN_00267	CGNPPKJC_01441	PEEHCJEF_00597	EOMBFJFO_01538	MDKMEHGF_00301	APLIFBKG_00406	IMKLPNNJ_00310	PGEODBAP_01625	CKCGEHEH_01093	ELCBOGFN_00168	FLMBMPLK_01451	GGACBJGE_00679	INPKKBDN_00360	ABKGPFCD_00790	GILCBIFJ_00039	JJPADNIB_01263	PJBPIELD_00080
btuD_3		Vitamin B12 import ATP-binding protein BtuD	26	26	1	1	1188				1382	2081	2054	GMHEOBKL_01486	GDGGKMFM_00776	GLPENGBM_01032	DDOIMHED_00330	IHGJBHGH_01135	KPCNKHHG_01439	GECPELBE_01100	OGLOEOID_01064	OHADAMDC_00696	LLKMKGKN_01205	CGNPPKJC_00658	PEEHCJEF_00864	EOMBFJFO_00159	MDKMEHGF_00968	APLIFBKG_00033	IMKLPNNJ_00696	PGEODBAP_00620	CKCGEHEH_00125	ELCBOGFN_01025	FLMBMPLK_00804	GGACBJGE_01431	INPKKBDN_00467	ABKGPFCD_00435	GILCBIFJ_00980	JJPADNIB_00360	PJBPIELD_00861
cdaA		Cyclic di-AMP synthase CdaA	26	26	1	1	1182				836	854	838	GMHEOBKL_01493	GDGGKMFM_00769	GLPENGBM_01025	DDOIMHED_00337	IHGJBHGH_01128	KPCNKHHG_01432	GECPELBE_01093	OGLOEOID_01071	OHADAMDC_00703	LLKMKGKN_01198	CGNPPKJC_00665	PEEHCJEF_00871	EOMBFJFO_00152	MDKMEHGF_00961	APLIFBKG_00026	IMKLPNNJ_00703	PGEODBAP_00627	CKCGEHEH_00132	ELCBOGFN_01032	FLMBMPLK_00797	GGACBJGE_00754	INPKKBDN_00474	ABKGPFCD_00428	GILCBIFJ_00973	JJPADNIB_00367	PJBPIELD_00868
group_681		hypothetical protein	26	26	1	1	1199				155	248	244	GMHEOBKL_01525	GDGGKMFM_00785	GLPENGBM_01041	DDOIMHED_00321	IHGJBHGH_01144	KPCNKHHG_01456	GECPELBE_01109	OGLOEOID_00906	OHADAMDC_00687	LLKMKGKN_01427	CGNPPKJC_01356	PEEHCJEF_00407	EOMBFJFO_00168	MDKMEHGF_00977	APLIFBKG_00042	IMKLPNNJ_00687	PGEODBAP_00611	CKCGEHEH_00116	ELCBOGFN_01016	FLMBMPLK_00813	GGACBJGE_00858	INPKKBDN_00458	ABKGPFCD_01444	GILCBIFJ_01009	JJPADNIB_00351	PJBPIELD_00852
ftsW		putative peptidoglycan glycosyltransferase FtsW	26	26	1	1	738				809	1205	1189	GMHEOBKL_01537	GDGGKMFM_00736	GLPENGBM_01549	DDOIMHED_01529	IHGJBHGH_01629	KPCNKHHG_01327	GECPELBE_00054	OGLOEOID_00777	OHADAMDC_01436	LLKMKGKN_01251	CGNPPKJC_01400	PEEHCJEF_01250	EOMBFJFO_01012	MDKMEHGF_00849	APLIFBKG_00844	IMKLPNNJ_00927	PGEODBAP_00181	CKCGEHEH_01305	ELCBOGFN_01350	FLMBMPLK_00819	GGACBJGE_01019	INPKKBDN_01480	ABKGPFCD_01236	GILCBIFJ_00942	JJPADNIB_01572	PJBPIELD_00679
murD		UDP-N-acetylmuramoylalanine--D-glutamate ligase	26	26	1	1	739				491	1331	1298	GMHEOBKL_01538	GDGGKMFM_00737	GLPENGBM_01550	DDOIMHED_01528	IHGJBHGH_01630	KPCNKHHG_01328	GECPELBE_00053	OGLOEOID_00776	OHADAMDC_01435	LLKMKGKN_01250	CGNPPKJC_01401	PEEHCJEF_01249	EOMBFJFO_01013	MDKMEHGF_00848	APLIFBKG_00845	IMKLPNNJ_00928	PGEODBAP_00180	CKCGEHEH_01304	ELCBOGFN_01349	FLMBMPLK_00820	GGACBJGE_01020	INPKKBDN_01479	ABKGPFCD_01464	GILCBIFJ_00941	JJPADNIB_01573	PJBPIELD_00680
mraY		Phospho-N-acetylmuramoyl-pentapeptide-transferase	26	26	1	1	740				488	947	929	GMHEOBKL_01539	GDGGKMFM_00738	GLPENGBM_01551	DDOIMHED_01527	IHGJBHGH_01631	KPCNKHHG_01329	GECPELBE_00052	OGLOEOID_00775	OHADAMDC_01434	LLKMKGKN_01249	CGNPPKJC_01402	PEEHCJEF_01248	EOMBFJFO_01014	MDKMEHGF_00847	APLIFBKG_00846	IMKLPNNJ_00929	PGEODBAP_00179	CKCGEHEH_01303	ELCBOGFN_01348	FLMBMPLK_00821	GGACBJGE_01273	INPKKBDN_01478	ABKGPFCD_01465	GILCBIFJ_00940	JJPADNIB_01574	PJBPIELD_00681
ftsL_2		Cell division protein FtsL	26	26	1	1	742				353	464	459	GMHEOBKL_01541	GDGGKMFM_00740	GLPENGBM_01553	DDOIMHED_01525	IHGJBHGH_01633	KPCNKHHG_01331	GECPELBE_00050	OGLOEOID_00773	OHADAMDC_01432	LLKMKGKN_01247	CGNPPKJC_01404	PEEHCJEF_01246	EOMBFJFO_01016	MDKMEHGF_00845	APLIFBKG_00848	IMKLPNNJ_00931	PGEODBAP_00177	CKCGEHEH_01301	ELCBOGFN_01346	FLMBMPLK_00823	GGACBJGE_01271	INPKKBDN_01476	ABKGPFCD_01282	GILCBIFJ_00938	JJPADNIB_01576	PJBPIELD_00683
murR		HTH-type transcriptional regulator MurR	26	26	1	1	2596				341	734	718	GMHEOBKL_01559	GDGGKMFM_00676	GLPENGBM_01240	DDOIMHED_00432	IHGJBHGH_01035	KPCNKHHG_00449	GECPELBE_01126	OGLOEOID_00579	OHADAMDC_00715	LLKMKGKN_00624	CGNPPKJC_00697	PEEHCJEF_00816	EOMBFJFO_00850	MDKMEHGF_00626	APLIFBKG_01260	IMKLPNNJ_01137	PGEODBAP_00716	CKCGEHEH_00219	ELCBOGFN_01402	FLMBMPLK_01394	GGACBJGE_00951	INPKKBDN_01267	ABKGPFCD_00864	GILCBIFJ_00307	JJPADNIB_00969	PJBPIELD_00933
mngB		Mannosylglycerate hydrolase	26	26	1	1	2594				1961	2630	2604	GMHEOBKL_01561	GDGGKMFM_00678	GLPENGBM_01242	DDOIMHED_00434	IHGJBHGH_01033	KPCNKHHG_00451	GECPELBE_01128	OGLOEOID_00581	OHADAMDC_00717	LLKMKGKN_00626	CGNPPKJC_00699	PEEHCJEF_00814	EOMBFJFO_00852	MDKMEHGF_00624	APLIFBKG_01262	IMKLPNNJ_01139	PGEODBAP_00718	CKCGEHEH_00221	ELCBOGFN_01400	FLMBMPLK_01392	GGACBJGE_00949	INPKKBDN_01265	ABKGPFCD_00862	GILCBIFJ_00309	JJPADNIB_00967	PJBPIELD_00935
group_692		hypothetical protein	26	26	1	1	612				362	362	362	GMHEOBKL_01588	GDGGKMFM_00576	GLPENGBM_00093	DDOIMHED_01627	IHGJBHGH_01508	KPCNKHHG_01126	GECPELBE_00152	OGLOEOID_01610	OHADAMDC_00556	LLKMKGKN_01580	CGNPPKJC_00492	PEEHCJEF_01113	EOMBFJFO_01351	MDKMEHGF_00884	APLIFBKG_00226	IMKLPNNJ_00809	PGEODBAP_00283	CKCGEHEH_01424	ELCBOGFN_01592	FLMBMPLK_00700	GGACBJGE_01433	INPKKBDN_00525	ABKGPFCD_01304	GILCBIFJ_01370	JJPADNIB_01596	PJBPIELD_00644
rnfA		Ion-translocating oxidoreductase complex subunit A	26	26	1	1	841				572	572	572	GMHEOBKL_01600	GDGGKMFM_01081	GLPENGBM_01557	DDOIMHED_01432	IHGJBHGH_00026	KPCNKHHG_01584	GECPELBE_01623	OGLOEOID_01581	OHADAMDC_01512	LLKMKGKN_01546	CGNPPKJC_01538	PEEHCJEF_01508	EOMBFJFO_01296	MDKMEHGF_01293	APLIFBKG_01631	IMKLPNNJ_01170	PGEODBAP_00084	CKCGEHEH_01208	ELCBOGFN_00033	FLMBMPLK_01399	GGACBJGE_01194	INPKKBDN_01535	ABKGPFCD_01125	GILCBIFJ_01338	JJPADNIB_00711	PJBPIELD_01095
lnrL_2		Linearmycin resistance ATP-binding protein LnrL	26	26	1	1	2604				809	899	895	GMHEOBKL_01620	GDGGKMFM_00669	GLPENGBM_01233	DDOIMHED_00425	IHGJBHGH_01042	KPCNKHHG_01592	GECPELBE_01119	OGLOEOID_00572	OHADAMDC_00708	LLKMKGKN_01609	CGNPPKJC_01600	PEEHCJEF_00823	EOMBFJFO_00843	MDKMEHGF_00633	APLIFBKG_01253	IMKLPNNJ_01130	PGEODBAP_00709	CKCGEHEH_00212	ELCBOGFN_01569	FLMBMPLK_01599	GGACBJGE_00866	INPKKBDN_01566	ABKGPFCD_01354	GILCBIFJ_00300	JJPADNIB_01121	PJBPIELD_00926
group_697		hypothetical protein	26	26	1	1	1204				884	884	884	GMHEOBKL_01625	GDGGKMFM_00791	GLPENGBM_01605	DDOIMHED_00316	IHGJBHGH_01149	KPCNKHHG_01575	GECPELBE_01114	OGLOEOID_00901	OHADAMDC_00681	LLKMKGKN_01600	CGNPPKJC_01577	PEEHCJEF_00413	EOMBFJFO_01480	MDKMEHGF_00983	APLIFBKG_00047	IMKLPNNJ_00681	PGEODBAP_00606	CKCGEHEH_00111	ELCBOGFN_01409	FLMBMPLK_00416	GGACBJGE_00853	INPKKBDN_01571	ABKGPFCD_01424	GILCBIFJ_01355	JJPADNIB_00346	PJBPIELD_00846
group_698		hypothetical protein	26	26	1	1	1205				866	1217	1176	GMHEOBKL_01626	GDGGKMFM_00792	GLPENGBM_01604	DDOIMHED_00315	IHGJBHGH_01150	KPCNKHHG_01574	GECPELBE_01115	OGLOEOID_00900	OHADAMDC_00680	LLKMKGKN_01601	CGNPPKJC_01576	PEEHCJEF_00414	EOMBFJFO_01481	MDKMEHGF_00984	APLIFBKG_00048	IMKLPNNJ_00680	PGEODBAP_00605	CKCGEHEH_00110	ELCBOGFN_01410	FLMBMPLK_00417	GGACBJGE_00852	INPKKBDN_01572	ABKGPFCD_01425	GILCBIFJ_01356	JJPADNIB_00345	PJBPIELD_00845
ykfA		putative murein peptide carboxypeptidase	26	26	1	1	2551				1082	1085	1083	GMHEOBKL_01425	GDGGKMFM_00703	GLPENGBM_01291	DDOIMHED_00459	IHGJBHGH_01005	KPCNKHHG_00477	GECPELBE_01153	OGLOEOID_00606	OHADAMDC_01341	LLKMKGKN_01334	CGNPPKJC_01321	PEEHCJEF_00611	EOMBFJFO_00187	MDKMEHGF_00599	APLIFBKG_01287	IMKLPNNJ_01294	PGEODBAP_00747	CKCGEHEH_00245	ELCBOGFN_00824	FLMBMPLK_01054	GGACBJGE_00261	INPKKBDN_01247	ABKGPFCD_01358	GILCBIFJ_00229	JJPADNIB_00943	PJBPIELD_01430
group_753		hypothetical protein	26	26	1	1	2523				1259	1268	1260	GMHEOBKL_01292	GDGGKMFM_01110	GLPENGBM_01467	DDOIMHED_00479	IHGJBHGH_00985	KPCNKHHG_01483	GECPELBE_01522	OGLOEOID_01355	OHADAMDC_01127	LLKMKGKN_00916	CGNPPKJC_01107	PEEHCJEF_00631	EOMBFJFO_00306	MDKMEHGF_00579	APLIFBKG_01529	IMKLPNNJ_01274	PGEODBAP_00771	CKCGEHEH_00270	ELCBOGFN_00849	FLMBMPLK_01078	GGACBJGE_01028	INPKKBDN_01358	ABKGPFCD_00620	GILCBIFJ_00489	JJPADNIB_01518	PJBPIELD_01276
group_755		hypothetical protein	26	26	1	1	121				983	995	984	GMHEOBKL_00912	GDGGKMFM_01610	GLPENGBM_01534	DDOIMHED_01206	IHGJBHGH_00253	KPCNKHHG_00778	GECPELBE_00650	OGLOEOID_00827	OHADAMDC_01539	LLKMKGKN_01231	CGNPPKJC_01307	PEEHCJEF_01583	EOMBFJFO_01459	MDKMEHGF_01626	APLIFBKG_01364	IMKLPNNJ_01600	PGEODBAP_01512	CKCGEHEH_00979	ELCBOGFN_01608	FLMBMPLK_01289	GGACBJGE_01362	INPKKBDN_00892	ABKGPFCD_00504	GILCBIFJ_00524	JJPADNIB_00613	PJBPIELD_01546
group_87		hypothetical protein	26	26	1	1	2530				1349	1676	1389	GMHEOBKL_01412	GDGGKMFM_01117	GLPENGBM_01612	DDOIMHED_00472	IHGJBHGH_00992	KPCNKHHG_00490	GECPELBE_01166	OGLOEOID_01556	OHADAMDC_01120	LLKMKGKN_00923	CGNPPKJC_01606	PEEHCJEF_00624	EOMBFJFO_00313	MDKMEHGF_00586	APLIFBKG_01300	IMKLPNNJ_01281	PGEODBAP_00764	CKCGEHEH_00263	ELCBOGFN_00842	FLMBMPLK_01071	GGACBJGE_01243	INPKKBDN_01231	ABKGPFCD_00585	GILCBIFJ_01330	JJPADNIB_00931	PJBPIELD_01269
manR_1		hypothetical protein	26	26	1	1	182				440	1913	1695	GMHEOBKL_00524	GDGGKMFM_00426	GLPENGBM_00944	DDOIMHED_01259	IHGJBHGH_00198	KPCNKHHG_01226	GECPELBE_00400	OGLOEOID_00216	OHADAMDC_00001	LLKMKGKN_01345	CGNPPKJC_00590	PEEHCJEF_00520	EOMBFJFO_01366	MDKMEHGF_00357	APLIFBKG_00463	IMKLPNNJ_00366	PGEODBAP_01566	CKCGEHEH_01037	ELCBOGFN_00224	FLMBMPLK_00508	GGACBJGE_01219	INPKKBDN_00301	ABKGPFCD_00387	GILCBIFJ_00498	JJPADNIB_01051	PJBPIELD_00136
smc_1		Chromosome partition protein Smc	26	26	1	1	688				488	3542	2830	GMHEOBKL_00574	GDGGKMFM_00649	GLPENGBM_00040	DDOIMHED_01574	IHGJBHGH_01581	KPCNKHHG_00425	GECPELBE_00099	OGLOEOID_01300	OHADAMDC_00629	LLKMKGKN_01450	CGNPPKJC_00418	PEEHCJEF_00312	EOMBFJFO_00041	MDKMEHGF_00957	APLIFBKG_00799	IMKLPNNJ_00882	PGEODBAP_00229	CKCGEHEH_01351	ELCBOGFN_00882	FLMBMPLK_01128	GGACBJGE_00593	INPKKBDN_01428	ABKGPFCD_00747	GILCBIFJ_01083	JJPADNIB_00432	PJBPIELD_00571
smc_3		Chromosome partition protein Smc	26	26	1	1	1324				944	2726	2476	GMHEOBKL_00835	GDGGKMFM_01162	GLPENGBM_01087	DDOIMHED_00722	IHGJBHGH_00753	KPCNKHHG_00862	GECPELBE_01383	OGLOEOID_00949	OHADAMDC_00967	LLKMKGKN_01538	CGNPPKJC_00774	PEEHCJEF_00803	EOMBFJFO_01187	MDKMEHGF_01300	APLIFBKG_01403	IMKLPNNJ_01437	PGEODBAP_01016	CKCGEHEH_00485	ELCBOGFN_01502	FLMBMPLK_01172	GGACBJGE_01292	INPKKBDN_01132	ABKGPFCD_00944	GILCBIFJ_00619	JJPADNIB_01335	PJBPIELD_01133
ndx1		Diadenosine hexaphosphate hydrolase	25	25	1	1	1509	13	2		413	413	413	GMHEOBKL_00742	GDGGKMFM_00921	GLPENGBM_01617	DDOIMHED_01042	IHGJBHGH_00424	KPCNKHHG_00931	GECPELBE_01322	OGLOEOID_00989	OHADAMDC_00741	LLKMKGKN_00445	CGNPPKJC_01043	PEEHCJEF_00398	EOMBFJFO_00469	MDKMEHGF_01130	APLIFBKG_00513	IMKLPNNJ_01297	PGEODBAP_01344	CKCGEHEH_00813	ELCBOGFN_00734	FLMBMPLK_01253	GGACBJGE_01162	INPKKBDN_01204	ABKGPFCD_01082		JJPADNIB_01603	PJBPIELD_01003
whiA		putative cell division protein WhiA	25	25	1	1	1508	13	1		935	935	935	GMHEOBKL_00743	GDGGKMFM_00920	GLPENGBM_01616	DDOIMHED_01043	IHGJBHGH_00423	KPCNKHHG_00932	GECPELBE_01323	OGLOEOID_00988	OHADAMDC_00740	LLKMKGKN_00444	CGNPPKJC_01044	PEEHCJEF_00399	EOMBFJFO_00468	MDKMEHGF_01129	APLIFBKG_00512	IMKLPNNJ_01296	PGEODBAP_01345	CKCGEHEH_00814	ELCBOGFN_00733	FLMBMPLK_01254	GGACBJGE_01163	INPKKBDN_01203	ABKGPFCD_01083		JJPADNIB_01602	PJBPIELD_01002
group_1004		putative transporter	25	25	1	1	1950	27	5		1376	1376	1376	GMHEOBKL_00797	GDGGKMFM_00016	GLPENGBM_01262	DDOIMHED_00205	IHGJBHGH_01367		GECPELBE_01200	OGLOEOID_01373	OHADAMDC_00397	LLKMKGKN_00882	CGNPPKJC_01275	PEEHCJEF_00116	EOMBFJFO_01093	MDKMEHGF_00201	APLIFBKG_00157	IMKLPNNJ_00043	PGEODBAP_00420	CKCGEHEH_01554	ELCBOGFN_01060	FLMBMPLK_00305	GGACBJGE_00607	INPKKBDN_00856	ABKGPFCD_00876	GILCBIFJ_00273	JJPADNIB_01495	PJBPIELD_00248
group_1006		hypothetical protein	25	25	1	1	1955	27	2		893	893	893	GMHEOBKL_00801	GDGGKMFM_00020	GLPENGBM_01266	DDOIMHED_00201	IHGJBHGH_01371	KPCNKHHG_01079	GECPELBE_01196	OGLOEOID_01455	OHADAMDC_00401	LLKMKGKN_00886	CGNPPKJC_01271	PEEHCJEF_00120	EOMBFJFO_00919	MDKMEHGF_00197	APLIFBKG_00161	IMKLPNNJ_00047	PGEODBAP_00416	CKCGEHEH_01550	ELCBOGFN_01056	FLMBMPLK_00301	GGACBJGE_01059	INPKKBDN_00860		GILCBIFJ_00269	JJPADNIB_01541	PJBPIELD_00244
group_1008		hypothetical protein	25	25	1	1	1971	29	4		1613	1613	1613	GMHEOBKL_00815	GDGGKMFM_00034	GLPENGBM_01280	DDOIMHED_00187	IHGJBHGH_01385	KPCNKHHG_01093	GECPELBE_01182	OGLOEOID_01603	OHADAMDC_00415	LLKMKGKN_00900	CGNPPKJC_00933	PEEHCJEF_00134	EOMBFJFO_01336	MDKMEHGF_00183	APLIFBKG_00175	IMKLPNNJ_00061	PGEODBAP_00402	CKCGEHEH_01536	ELCBOGFN_01042	FLMBMPLK_00287	GGACBJGE_01133	INPKKBDN_00874		GILCBIFJ_01452	JJPADNIB_01584	PJBPIELD_00230
sbcD		Nuclease SbcCD subunit D	25	25	1	1	1325	18	2		1139	1139	1139	GMHEOBKL_00834	GDGGKMFM_01161	GLPENGBM_01086	DDOIMHED_00723	IHGJBHGH_00752	KPCNKHHG_00861	GECPELBE_01382	OGLOEOID_00950	OHADAMDC_00968	LLKMKGKN_01537	CGNPPKJC_01623	PEEHCJEF_01554	EOMBFJFO_01186	MDKMEHGF_01299	APLIFBKG_01404	IMKLPNNJ_01436	PGEODBAP_01017	CKCGEHEH_00486	ELCBOGFN_01501	FLMBMPLK_01173	GGACBJGE_01377		ABKGPFCD_00945	GILCBIFJ_00618	JJPADNIB_01582	PJBPIELD_01132
group_1016		hypothetical protein	25	25	1	1	1320	26	5		620	620	620	GMHEOBKL_00839	GDGGKMFM_01166	GLPENGBM_01091	DDOIMHED_00718	IHGJBHGH_00757	KPCNKHHG_00866	GECPELBE_01387	OGLOEOID_00945	OHADAMDC_00963	LLKMKGKN_01500	CGNPPKJC_00778	PEEHCJEF_00799	EOMBFJFO_00808	MDKMEHGF_01304	APLIFBKG_01399	IMKLPNNJ_01441	PGEODBAP_01012	CKCGEHEH_00481	ELCBOGFN_01095	FLMBMPLK_01168		INPKKBDN_01136	ABKGPFCD_00834	GILCBIFJ_00623	JJPADNIB_01339	PJBPIELD_01137
group_1017		hypothetical protein	25	25	1	1	1318	26	3		656	656	656	GMHEOBKL_00841	GDGGKMFM_01168	GLPENGBM_01093	DDOIMHED_00716	IHGJBHGH_00759	KPCNKHHG_00868	GECPELBE_01389	OGLOEOID_00943	OHADAMDC_00961	LLKMKGKN_01498	CGNPPKJC_00780	PEEHCJEF_00797	EOMBFJFO_00806	MDKMEHGF_01306	APLIFBKG_01397	IMKLPNNJ_01443	PGEODBAP_01010	CKCGEHEH_00479	ELCBOGFN_01097	FLMBMPLK_01166		INPKKBDN_01138	ABKGPFCD_00832	GILCBIFJ_00625	JJPADNIB_01341	PJBPIELD_01139
group_1019		hypothetical protein	25	25	1	1	1311	64	2		416	416	416	GMHEOBKL_00848	GDGGKMFM_01176	GLPENGBM_01100	DDOIMHED_00709	IHGJBHGH_00766	KPCNKHHG_00876	GECPELBE_01396	OGLOEOID_00936	OHADAMDC_00953	LLKMKGKN_01315	CGNPPKJC_00787	PEEHCJEF_00789	EOMBFJFO_00798	MDKMEHGF_01314	APLIFBKG_01390	IMKLPNNJ_01451	PGEODBAP_01003	CKCGEHEH_00472	ELCBOGFN_01104	FLMBMPLK_01159	GGACBJGE_00850	INPKKBDN_01145		GILCBIFJ_00589	JJPADNIB_01348	PJBPIELD_01147
rpsT		30S ribosomal protein S20	25	25	1	1	1301	129	1		266	266	266	GMHEOBKL_00858	GDGGKMFM_01186	GLPENGBM_01110	DDOIMHED_00699	IHGJBHGH_00776	KPCNKHHG_00886	GECPELBE_01406	OGLOEOID_00926	OHADAMDC_00943	LLKMKGKN_01305	CGNPPKJC_00797	PEEHCJEF_00779		MDKMEHGF_01324	APLIFBKG_01380	IMKLPNNJ_01461	PGEODBAP_00993	CKCGEHEH_00462	ELCBOGFN_01114	FLMBMPLK_01149	GGACBJGE_00840	INPKKBDN_01155	ABKGPFCD_01300	GILCBIFJ_00579	JJPADNIB_01358	PJBPIELD_01157
lepA		Elongation factor 4	25	25	1	1	1297	38	2		1817	1817	1817	GMHEOBKL_00861	GDGGKMFM_01189	GLPENGBM_01113	DDOIMHED_00696	IHGJBHGH_00779	KPCNKHHG_00889	GECPELBE_01409	OGLOEOID_00923	OHADAMDC_00940	LLKMKGKN_01302	CGNPPKJC_00800	PEEHCJEF_00776	EOMBFJFO_01159	MDKMEHGF_01327	APLIFBKG_01377	IMKLPNNJ_01464	PGEODBAP_00990	CKCGEHEH_00459	ELCBOGFN_01117	FLMBMPLK_01146	GGACBJGE_01341	INPKKBDN_01158	ABKGPFCD_01297	GILCBIFJ_00576	JJPADNIB_01361
thiK		Thiamine kinase	25	25	1	1	83	12	11		1757	1757	1757	GMHEOBKL_00879	GDGGKMFM_01034	GLPENGBM_01400	DDOIMHED_01173	IHGJBHGH_00286	KPCNKHHG_00811	GECPELBE_00683	OGLOEOID_00794	OHADAMDC_00874	LLKMKGKN_01175	CGNPPKJC_01138	PEEHCJEF_00542	EOMBFJFO_00289	MDKMEHGF_01206	APLIFBKG_01331	IMKLPNNJ_01373	PGEODBAP_01479	CKCGEHEH_00945	ELCBOGFN_00485	FLMBMPLK_01256	GGACBJGE_01013	INPKKBDN_00925		GILCBIFJ_01380	JJPADNIB_00645	PJBPIELD_01062
[truncated: 1,825 more rows]
