# Supplementary material for: Pangenomic and biochemical analyses of Helcococcus ovis reveal widespread tetracycline resistance and a novel bacterial species, Helcococcus bovis
Source: Front Microbiol. 2024 Sep 10;15:1456569. doi: 10.3389/fmicb.2024.1456569 (PMC11420031; doi:10.3389/fmicb.2024.1456569)
Supplement: Supplementary file 7 [file Data_Sheet_7.xlsx]

## Sheet: Sheet1
Gene	Annotation	Number_pos_present_in	Number_neg_present_in	Number_pos_not_present_in	Number_neg_not_present_in	Sensitivity	Specificity	Odds_ratio	Naive_p	Bonferroni_p	Benjamini_H_p
group_198	Exodeoxyribonuclease 7 large subunit	4	5	16	1	20	16.6667	0.05	0.00966859	1	1
pepD_1	Dipeptidase	19	3	1	3	95	50	19	0.0277592	1	1
group_1220	hypothetical protein	20	4	0	2	100	33.3333	inf	0.0461538	1	1
group_1221	hypothetical protein	20	4	0	2	100	33.3333	inf	0.0461538	1	1
group_173	IS200/IS605 family transposase ISBsph1	20	4	0	2	100	33.3333	inf	0.0461538	1	1
group_476	hypothetical protein	20	4	0	2	100	33.3333	inf	0.0461538	1	1
